# Supplementary material for: Posttranscriptional upregulation of HER3 by HER2 mRNA induces trastuzumab resistance in breast cancer
Source: Mol Cancer. 2018 Aug 2;17:113. doi: 10.1186/s12943-018-0862-5 (PMC6090962; doi:10.1186/s12943-018-0862-5)
Supplement: Supplementary file 1 — Table S1. Gene fold changes in T47D cells transfected with HER2–3’UTR or control vector. (XLSX 891 kb) [file 12943_2018_862_MOESM1_ESM.xlsx]

## Sheet: Introduction
The file provides these data for you:
Hierarchical Clustering Map
Scatter Plot
Volcano Plot
s1_VS_s2_fc2

## Sheet: Hierarchical Clustering Map
Heatmap:
Heatmap is a visualization used to comparatively illustrate gene expression levels across a number of different samples.

## Sheet: Scatter Plot
Scatter Plot:
Scatter plot is a visualization reveals relationships or association between two datasets.
Scatter plot of s1_VS_s2

## Sheet: Volcano Plot
Volcano Plot:
Volcano plot is a type of scatter-plot that is used to quickly identify changes in large datasets composed of replicate data.The log fold change is plotted on the x-axis and the negative log10 p-value is plotted on the y-axis.

## Sheet: s1_VS_s2_fc2
Fold-Change cut-off: 2.0
P-value cut-off: 0.05
compare: s2_VS_s1
foldchange:the ratio ( not logarithm) of normalized intensities between two conditions.
foldchange (abs):the absolute ratio (not logarithm) of normalized intensities between two conditions.
Probe ID	Normalized signal (log2) of s1	Detection of s1	Normalized signal (log2) of s2	Detection of s2	Fold Change			Annotation
ProbeName	s1_NS	s1_flags	s2_NS	s2_flags	foldchange	foldchange(abs)	Regulation	GeneSymbol	Description	Sequence	Chromosome_End_Index_Avadis_	Chromosome_Number_Avadis_	Chromosome_Start_Index_Avadis_	Chromosome_Strand_Avadis_	ControlType	Cytoband	EnsemblID	EntrezGeneID	GenbankAccession	GeneName	GenomicCoordinates	Go	RefSeqAccession	TIGRID	UniGeneID_x000D_
A_23_P145874	13.2754	P	12.2185	P	2.08052	2.08052	up	SAMD9L	sterile alpha motif domain containing 9-like [Source:HGNC Symbol;Acc:HGNC:1349] [ENST00000411955]	CATTGATATCCACTGGTCACATCATAACTGTCTATAGGGCAATAAAATCTGTGTTAAACT	92760278	chr7	92760219	-	false	hs|7q21.2	ENST00000411955	219285	XM_005250193	sterile alpha motif domain containing 9-like	chr7:92760278-92760219	GO:0042176|GO:0002244|GO:0017145|GO:0034058|GO:0035726|GO:0048536|GO:0005769	XM_005250193	THC2471082	Hs.489118_x000D_
A_23_P204947	6.0503	P	4.25358	A	3.47431	3.47431	up	GJB2	Homo sapiens gap junction protein, beta 2, 26kDa (GJB2), mRNA [NM_004004]	ATTCTGTTGATTAAAGATGAGCTTTGTCTACTTCAAAAGTTTGTTTGCTTACCCCTTCAG	20761974	chr13	20761915	-	false	hs|13q12.11	ENST00000382844	2706	NM_004004	gap junction protein, beta 2, 26kDa	chr13:20761974-20761915	GO:0005243|GO:0005793|GO:0005886|GO:0007605|GO:0007267|GO:0016264|GO:0055085|GO:0016328|GO:0046697|GO:0030539|GO:0006810|GO:0032570|GO:0061024|GO:0005922|GO:0034599|GO:0016021|GO:0032355	NM_004004	THC2462198	Hs.524894_x000D_
A_32_P18838	4.68856	P	3.30685	A	2.60578	2.60578	up	NA	SDA1 domain containing 1 pseudogene 1 [Source:HGNC Symbol;Acc:HGNC:31403] [ENST00000519902]	ATTTCTGGGACATGACGTGGGAAGCCGTTTATCCTATGTTAATGGCTAGTTACTCTTCAG	26239938	chr8	26239358	-	false	hs|8p21.2	ENST00000519902	NA	XR_426294	NA	chr8:26239938-26239358	NA	XR_426294	THC2491511	Hs.586388_x000D_
A_23_P8625	4.90728	P	3.88193	A	2.03545	2.03545	up	LRRC4	Homo sapiens leucine rich repeat containing 4 (LRRC4), mRNA [NM_022143]	AATTGCTGAGATAAAATAAACTAAAACAACAAACATCCTTAAAGAGGTAGGGTGTGGGCT	127668440	chr7	127668381	-	false	hs|7q32.1	ENST00000249363	64101	NM_022143	leucine rich repeat containing 4	chr7:127668440-127668381	GO:0005515|GO:0030054|GO:0050808|GO:0043197|GO:0050807|GO:0045211|GO:0016021|GO:0060076|GO:0097119	NM_022143	THC2470801	Hs.655003_x000D_
A_23_P121253	8.20415	P	6.04029	P	4.48113	4.48113	up	TNFSF10	Homo sapiens tumor necrosis factor (ligand) superfamily, member 10 (TNFSF10), transcript variant 1, mRNA [NM_003810]	GCAACAATCCATCTCTCAAGTAGTGTATCACAGTAGTAGCCTCCAGGTTTCCTTAAGGGA	172223925	chr3	172223866	-	false	hs|3q26.31	ENST00000241261	8743	NM_003810	tumor necrosis factor (ligand) superfamily, member 10	chr3:172223925-172223866	GO:0005515|GO:0032868|GO:0005164|GO:2001238|GO:2001239|GO:0043065|GO:0006919|GO:0005102|GO:0007267|GO:0006915|GO:0005576|GO:0097190|GO:0005125|GO:0005615|GO:0046872|GO:0043280|GO:0007165|GO:0006955|GO:0005887|GO:0090200|GO:0043123|GO:0008584|GO:0070062	NM_003810	THC2507406	Hs.478275_x000D_
A_23_P126248	6.27633	P	7.2871	P	0.49628	2.01499	down	RNF186	Homo sapiens ring finger protein 186 (RNF186), mRNA [NM_019062]	TTGGGATAGCATAGCTAAAACTGTTGGTGGCTAGGGGAGCAGACACAAACTACTTGAACA	20140713	chr1	20140654	-	false	hs|1p36.13	ENST00000375121	54546	NM_019062	ring finger protein 186	chr1:20140713-20140654	GO:0008270|GO:0016021	NM_019062	THC2474468	Hs.124835_x000D_
A_23_P24004	15.2534	P	13.8201	P	2.70052	2.70052	up	IFIT2	Homo sapiens interferon-induced protein with tetratricopeptide repeats 2 (IFIT2), mRNA [NM_001547]	AGCTGACCCAGCATCAGCCACACTCTGGGTTGGAAAATGTTTGCCTGTTGGAATTAATTT	91068456	chr10	91068397	+	false	hs|10q23.31	ENST00000611722	3433	NM_001547	interferon-induced protein with tetratricopeptide repeats 2	chr10:91068397-91068456	GO:0032091|GO:0005515|GO:0051607|GO:0005737|GO:0060337|GO:0043065|GO:0008637|GO:0035457|GO:0005783|GO:0019221|GO:0009615|GO:0005829	NM_001547	THC2463173	Hs.437609_x000D_
A_23_P255486	2.80114	A	4.5761	P	0.292202	3.42229	down	NA	H.sapiens mRNA for metaphase chromosmal protein. [X94629]	ATTATTGGTCACCGGCTTGGGATAACCTTGATGGCATTGGTGGTGAGGTGAAATCTTATC	NA	NA	NA	NA	false	NA	NA	NA	X94629	NA	NA	NA	NA	THC2488363	NA_x000D_
A_23_P69784	4.20456	P	6.2833	P	0.236721	4.22438	down	THAP9	Homo sapiens THAP domain containing 9 (THAP9), mRNA [NM_024672]	GTTATGCTGGTTATGTTGCAAACAAGTTATCAGCTCTTTTAACTTGTGAGGACTGCATCA	83839574	chr4	83839515	+	false	hs|4q21.22	ENST00000505901	79725	NM_024672	THAP domain containing 9	chr4:83839515-83839574	GO:0043565|GO:0015074|GO:0006310|GO:0006313|GO:0046872|GO:0016740|GO:0004803	NM_024672	THC2480046	Hs.582050_x000D_
A_23_P207905	8.73033	P	7.31403	P	2.66899	2.66899	up	SECTM1	Homo sapiens secreted and transmembrane 1 (SECTM1), mRNA [NM_003004]	GAAGAAGTTCTTCCTCCTAGAACCCCAGATGAAGGTCGCAGCCCTCAGAGCGGGAGCCCA	80280754	chr17	80280188	-	false	hs|17q25.3	ENST00000581864	6398	NM_003004	secreted and transmembrane 1	chr17:80280754-80280188	GO:0007165|GO:0006955|GO:0005794|GO:0005886|GO:0007498|GO:0016021|GO:0004871|GO:0043123|GO:0005615|GO:0005125|GO:0070062	NM_003004	THC2576318	Hs.558009_x000D_
A_23_P159764	7.82489	P	6.7742	P	2.07153	2.07153	up	POF1B	Homo sapiens premature ovarian failure, 1B (POF1B), mRNA [NM_024921]	CCAAAATACTTAAAAATAATAGTGTCAAAAATTCAGGGGCAGTTAAGGAGTCATGGATGG	84532790	chrX	84532731	-	false	hs|Xq21.1	ENST00000262753	79983	NM_024921	premature ovarian failure, 1B	chrX:84532790-84532731	GO:0003779|GO:0005923	NM_024921	NP286844	Hs.267038_x000D_
A_24_P924118	2.31605	A	5.64906	P	0.0992343	10.0772	down	NA	NA	ACAAGAGATGTCAAATGGAGCTATACATCCAAAAGTCAAAGGTGATAAAATAATGGTGTC	31349531	chr22	31349472	+	false	hs|22q12.2	NA	NA	NA	NA	chr22:031349472-031349531	NA	NA	NA	NA_x000D_
A_32_P53822	6.42097	P	7.53984	P	0.460454	2.17177	down	NA	1QIN_A Chain A, Human Glyoxalase I Complexed With S-(N-Hydroxy-N-P- Iodophenylcarbamoyl) Glutathione. {Homo sapiens} (exp=-1; wgp=0; cg=0), partial (16%) [THC2562592]	TGGGAGTATTAAATGAGATAAAGTTGCAGCCTAGCCCAGTGTCTGGGTACCATATCATTT	38644470	chr6	38644411	+	false	hs|6p21.2	NA	NA	NA	NA	chr6:038644411-038644470	NA	NA	THC2562592	NA_x000D_
A_23_P50376	12.1691	P	11.1307	P	2.05398	2.05398	up	ZNF331	Homo sapiens zinc finger protein 331 (ZNF331), transcript variant 1, mRNA [NM_018555]	AAGAATTTTAAGTCTCAAATGGTGTGCCCTTCTGAGTAGCGTGATGAAATCTCTCGCTGT	54081376	chr19	54081317	+	false	hs|19q13.42	ENST00000411977	55422	NM_018555	zinc finger protein 331	chr19:54081317-54081376	GO:0006355|GO:0008270|GO:0005634|GO:0003677|GO:0006351	NM_018555	THC2461752	Hs.185674_x000D_
A_32_P96000	1.87208	A	5.84446	P	0.0637083	15.6965	down	ETV3L	Homo sapiens ets variant 3-like (ETV3L), mRNA [NM_001004341]	AATCTCAACTTTTCTTCAGGGAGACGAGAATAAAGTTTCTATAATTTCCATCCTGCCCAC	157062195	chr1	157062136	-	false	hs|1q23.1	ENST00000454449	440695	NM_001004341	ets variant 3-like	chr1:157062195-157062136	GO:0043565|GO:0006366|GO:0006357|GO:0000981|GO:0005634|GO:0030154	NM_001004341	THC2483841	Hs.127138_x000D_
A_24_P367410	2.69847	A	4.41666	P	0.30393	3.29023	down	GABRQ	Homo sapiens gamma-aminobutyric acid (GABA) A receptor, theta (GABRQ), mRNA [NM_018558]	GGTTCTCCTTCGATCTCTTTAATCCTGACTACGTCCCAAAGGTCGACAAGTGGTCCCGGT	151821682	chrX	151821623	+	false	hs|Xq28	ENST00000598523	55879	NM_018558	gamma-aminobutyric acid (GABA) A receptor, theta	chrX:151821623-151821682	GO:0005230|GO:0030054|GO:0005886|GO:0004890|GO:0005326|GO:0034707|GO:0007268|GO:0055085|GO:0005254|GO:0043235|GO:0007165|GO:0034220|GO:0005887|GO:0045211|GO:0006836|GO:0004888	NM_018558	NP081945	Hs.283081_x000D_
A_32_P198445	8.76938	P	7.71238	P	2.0806	2.0806	up	DSCAM-AS1	Homo sapiens DSCAM antisense RNA 1 (DSCAM-AS1), transcript variant 1, long non-coding RNA [NR_038896]	TCACCCACATAGGCATGACATACTCATCCATGTACCCATTTCTTAAAATTGATCATTGTT	41756851	chr21	41756792	+	false	hs|21q22.2	NA	100506492	NR_038896	DSCAM antisense RNA 1	chr21:41756792-41756851	NA	NR_038896	NP1164437	Hs.667053_x000D_
A_23_P434548	5.09461	P	6.18486	P	0.469679	2.12911	down	LOC100996290	PREDICTED: Homo sapiens uncharacterized LOC100996290 (LOC100996290), mRNA [XM_003846346]	TCGGGCCTGTGTGCCCAAACCTGTGTATCAAGCTTGCATGCCCATAGCTTGTGTGTGAGG	153473362	chr6	153473303	+	false	hs|6q25.2	NA	100996290	XM_003846346	uncharacterized LOC100996290	chr6:153473303-153473362	NA	XM_003846346	THC2487333	NA_x000D_
A_23_P86470	6.86329	P	3.32435	A	11.6232	11.6232	up	CH25H	Homo sapiens cholesterol 25-hydroxylase (CH25H), mRNA [NM_003956]	TTGTGGATGGTGTTGACTTCTGACTCTAAAAGCAATCAAACATGTTTCTGCTGGACAGTG	90965860	chr10	90965801	-	false	hs|10q23.31	ENST00000371852	9023	NM_003956	cholesterol 25-hydroxylase	chr10:90965860-90965801	GO:0006629|GO:0001567|GO:0005506|GO:0006699|GO:0008395|GO:0044281|GO:0005829|GO:0005789|GO:0016126|GO:0006633|GO:0008206|GO:0016021|GO:0055114|GO:0008203	NM_003956	THC2477283	Hs.47357_x000D_
A_32_P503113	5.47625	P	3.29716	A	4.52867	4.52867	up	CCDC105	Homo sapiens coiled-coil domain containing 105 (CCDC105), mRNA [NM_173482]	GAGCTGAAGGAAAGATTAAATATGACGTTAGGACTGATGAGGGGAACTATCCTCCGGTGT	15132478	chr19	15132323	+	false	hs|19p13.12	ENST00000292574	126402	NM_173482	coiled-coil domain containing 105	chr19:15132323-15132478	GO:0070062	NM_173482	THC2482878	Hs.375985_x000D_
A_24_P911766	3.6943	A	5.01803	P	0.399502	2.50312	down	NA	NA	GATGTGTGTGTCCAGTCAACTGCCCATAGCAAGATGTTCTATGATGGATTCTACTCTCTG	105324923	chr14	105324864	+	false	hs|14q32.33	NA	NA	NA	NA	chr14:105324864-105324923	NA	NA	NA	NA_x000D_
A_24_P248167	4.82719	P	6.22998	P	0.378199	2.64411	down	DCAF4	Homo sapiens mRNA; cDNA DKFZp434K114 (from clone DKFZp434K114). [AL080157]	AGCACTTCTGGTCTTAGAGCCACACAAGTGATCAGAATCACAAATGTGAAATCCATGACT	73424490	chr14	73424431	+	false	hs|14q24.2	ENST00000553457	26094	AL080157	DDB1 and CUL4 associated factor 4	chr14:73424431-73424490	GO:0016567|GO:0080008	NA	NA	Hs.331491_x000D_
A_23_P152234	2.40978	A	4.42936	P	0.246629	4.05468	down	CMTM2	Homo sapiens CKLF-like MARVEL transmembrane domain containing 2 (CMTM2), transcript variant 1, mRNA [NM_144673]	TGGAGTTTTTGCTTTTATCGATGTGTGTCTTCAAAGAAACCACTTCAGAGGCAAGAAGGC	66621898	chr16	66621839	+	false	hs|16q21	ENST00000268595	146225	NM_144673	CKLF-like MARVEL transmembrane domain containing 2	chr16:66621839-66621898	GO:0006935|GO:0005654|GO:0016021|GO:0005615|GO:0005125	NM_144673	NP1400323	Hs.195685_x000D_
A_23_P103486	7.51335	P	6.29467	P	2.32732	2.32732	up	CYP2J2	Homo sapiens cytochrome P450, family 2, subfamily J, polypeptide 2 (CYP2J2), mRNA [NM_000775]	CACGTGTTCTGAAACCACTGGTGTCTGCTCAGATGTGTTGGGACAAAATGAAAGTGACTT	60359279	chr1	60359220	-	false	hs|1p32.1	ENST00000469406	1573	NM_000775	cytochrome P450, family 2, subfamily J, polypeptide 2	chr1:60359279-60359220	GO:0019369|GO:0008392|GO:0006805|GO:0070330|GO:0005506|GO:0008395|GO:0019373|GO:0008016|GO:0071614|GO:0044281|GO:0006690|GO:0043651|GO:0043231|GO:0005737|GO:0019825|GO:0042738|GO:0005789|GO:0016712|GO:0008405|GO:0008404|GO:0070062|GO:0055114|GO:0020037	NM_000775	THC2601685	Hs.152096_x000D_
A_24_P294821	3.29402	A	4.87671	P	0.333859	2.99528	down	SYNJ2	Homo sapiens synaptojanin 2 (SYNJ2), transcript variant 1, mRNA [NM_003898]	CTCGGACTGGAATAAGTAAACCTTATAATGTCAAGCAGATCAAAACCACCAATGCCCAGG	158510937	chr6	158510878	+	false	hs|6q25.3	ENST00000367122	8871	NM_003898	synaptojanin 2	chr6:158510878-158510937	GO:0005515|GO:0004439|GO:0016020|GO:0006661|GO:0000166|GO:0003723|GO:0046856|GO:0044281|GO:0006644|GO:0005829	NM_003898	NP1201716	Hs.434494_x000D_
A_23_P42353	8.08701	P	5.88118	P	4.61337	4.61337	up	ETV7	Homo sapiens ets variant 7 (ETV7), transcript variant 1, mRNA [NM_016135]	TGAGCCCTACATCAAGTGGGAAGACAAGGACGCCAAGATCTTCCGAGTTGTGGATCCAAA	36336796	chr6	36336737	-	false	hs|6p21.31	ENST00000339796	51513	NM_016135	ets variant 7	chr6:36336796-36336737	GO:0005515|GO:0000977|GO:0006366|GO:0006357|GO:0000981|GO:0009887|GO:0005654|GO:0005634|GO:0000122|GO:0001227|GO:0030154	NM_016135	NP190936	Hs.272398_x000D_
A_23_P40527	4.79392	P	5.96177	P	0.445084	2.24677	down	TBX1	Homo sapiens T-box 1 (TBX1), transcript variant A, mRNA [NM_080646]	AGATAGCGAGAAATATGCCGAGGAGAACTTCAAAACCTTTGTGTTCGAGGAGACACGATT	19752605	chr22	19752546	+	false	hs|22q11.21	ENST00000621939	6899	NM_080646	T-box 1	chr22:19752546-19752605	GO:0007389|GO:0003700|GO:0071300|GO:0007605|GO:0001755|GO:0048844|GO:0048538|GO:0048752|GO:0048703|GO:0030878|GO:0048701|GO:0042803|GO:0042693|GO:0007507|GO:0048644|GO:0046983|GO:0001945|GO:0050679|GO:0042471|GO:0042472|GO:0001708|GO:0021644|GO:0060037|GO:0048384|GO:0007517|GO:0035176|GO:0045596|GO:0045893|GO:0043587|GO:2001054|GO:0008284|GO:0007368|GO:0008283|GO:2000027|GO:0048514|GO:0005634|GO:…	NM_080646	NP423180	Hs.173984_x000D_
A_32_P124773	6.19918	P	7.32045	P	0.459689	2.17539	down	NA	te98e09.x1 NCI_CGAP_Pr28 Homo sapiens cDNA clone IMAGE:2094760 3' similar to TR:Q29330 Q29330 TRANSLOCON ASSOCIATED PROTEIN GAMMA CHAIN ;, mRNA sequence [AI420375]	TCAATCTCCATATTTCAGTTAACTTCAAACCTTGTTTCAAATTATCCTTTCCAAGTTTCA	156258056	chr3	156257997	+	false	hs|3q25.31	NA	NA	AI420375	NA	chr3:156257997-156258056	NA	NA	NA	Hs.740832_x000D_
A_24_P222000	3.6981	A	5.62144	P	0.263644	3.79299	down	RIMS2	Homo sapiens regulating synaptic membrane exocytosis 2 (RIMS2), transcript variant 2, mRNA [NM_014677]	AGGTTGCAAAGGTCAAAGAGAATAAGTGATAGTGAAGTCTCTGACTATGACTGTGATGAT	104973342	chr8	104955145	+	false	hs|8q22.3	ENST00000507677	9699	NM_014677	regulating synaptic membrane exocytosis 2	chr8:104955145-104973342	GO:0005515|GO:0097151|GO:0048786|GO:0017137|GO:0030054|GO:2000463|GO:0048791|GO:0006886|GO:0046872|GO:0044325|GO:0010628|GO:0042734|GO:0017156|GO:0017157|GO:0019933|GO:0042391|GO:0030073|GO:0070062	NM_014677	THC2664403	Hs.655271_x000D_
A_32_P1192	4.25269	P	2.94843	A	2.46957	2.46957	up	COQ10B	Homo sapiens cDNA FLJ38990 fis, clone NT2RI2008455. [AK096309]	ACTTCGCTTTGATTTACTTGTTTTGGTGATCAGTCATCAAGTCCAGACTTCTTGTTCCCT	198317573	chr2	198317514	-	false	hs|2q33.1	NA	80219	AK096309	coenzyme Q10 homolog B (S. cerevisiae)	chr2:198317573-198317514	GO:0005743	NA	THC2499146	Hs.606592_x000D_
A_23_P312358	5.53533	P	4.08907	A	2.725	2.725	up	BEND7	Homo sapiens BEN domain containing 7 (BEND7), transcript variant 1, mRNA [NM_152751]	CGGAAAGGACTAGACCAAAATATTGTGGGTGCAATAAAAGTCTTCACAGAAAAGTACTGT	13522938	chr10	13494639	-	false	hs|10p13	ENST00000469555	222389	NM_152751	BEN domain containing 7	chr10:13522938-13494639	GO:0005515|GO:0070062	NM_152751	THC2477108	Hs.498740_x000D_
A_23_P204941	5.15721	P	3.47266	A	3.21439	3.21439	up	GJB2	Homo sapiens gap junction protein, beta 2, 26kDa (GJB2), mRNA [NM_004004]	GTCATAGCACCTAACAACATTGTAGCCTCAATCGAGTGAGACAGACTAGAAGTTCCTAGT	20762317	chr13	20762258	-	false	hs|13q12.11	ENST00000382844	2706	NM_004004	gap junction protein, beta 2, 26kDa	chr13:20762317-20762258	GO:0005243|GO:0005793|GO:0005886|GO:0007605|GO:0007267|GO:0016264|GO:0055085|GO:0016328|GO:0046697|GO:0030539|GO:0006810|GO:0032570|GO:0061024|GO:0005922|GO:0034599|GO:0016021|GO:0032355	NM_004004	THC2462198	Hs.524894_x000D_
A_23_P79562	5.25442	P	2.28366	A	7.83954	7.83954	up	FABP1	Homo sapiens fatty acid binding protein 1, liver (FABP1), mRNA [NM_001443]	TGTGACCGAACTCAACGGCGACATAATCACCAATACCATGACATTGGGTGACATTGTCTT	88424046	chr2	88422598	-	false	hs|2p11.2	ENST00000295834	2168	NM_001443	fatty acid binding protein 1, liver	chr2:88424046-88422598	GO:0043066|GO:0005504|GO:0008284|GO:0032052|GO:0070301|GO:0016209|GO:0051345|GO:0005782|GO:0005324|GO:0071456|GO:0044281|GO:0005829|GO:0050892|GO:0005543|GO:0045179|GO:0003682|GO:0008144|GO:0032000|GO:0005654|GO:0043154|GO:0015909|GO:0044255|GO:0070062	NM_001443	THC2592063	Hs.380135_x000D_
A_23_P206920	4.2178	P	3.01459	A	2.30251	2.30251	up	MYH11	Homo sapiens myosin, heavy chain 11, smooth muscle (MYH11), transcript variant SM1B, mRNA [NM_001040114]	GCGAGGTGAACGCACTCAAGAGCAAGCTCAGGCGAGGAAACGAGACCTCTTTCGTTCCTT	15808796	chr16	15797952	-	false	hs|16p13.11	ENST00000300036	4629	NM_001040114	myosin, heavy chain 11, smooth muscle	chr16:15808796-15797952	GO:0005515|GO:0042470|GO:0005516|GO:0001725|GO:0048013|GO:0005524|GO:0030485|GO:0005829|GO:0006939|GO:0048739|GO:0032982|GO:0003774|GO:0051015|GO:0006936|GO:0007411|GO:0008152|GO:0005859|GO:0008307|GO:0030241|GO:0070062|GO:0048251	NM_001040114	NP1146952	Hs.460109_x000D_
A_32_P56497	9.94007	P	8.73788	P	2.30089	2.30089	up	NA	NA	AGGAAAGTCAGCTCAAGATTTGTCATATGCTACACAATTTACAGTAAAACACTGGGAAAA	39623354	chr13	39623295	-	false	hs|13q13.3	NA	NA	NA	NA	chr13:039623354-039623295	NA	NA	NA	NA_x000D_
A_24_P274270	12.4741	P	11.1893	P	2.43652	2.43652	up	STAT1	Homo sapiens signal transducer and activator of transcription 1, 91kDa (STAT1), transcript variant beta, mRNA [NM_139266]	TTGAACCCTACACGAAGAAAGAACTTTCTGCTGTTACTTTCCCTGACATCATTCGCAATT	191841733	chr2	191841674	-	false	hs|2q32.2	ENST00000452281	6772	NM_139266	signal transducer and activator of transcription 1, 91kDa	chr2:191841733-191841674	GO:0005515|GO:0042542|GO:0000790|GO:0003700|GO:0006366|GO:0000983|GO:0008015|GO:0019221|GO:0051591|GO:0042803|GO:0042802|GO:0060334|GO:0051607|GO:0060337|GO:0003690|GO:0060338|GO:0072136|GO:0031663|GO:0060333|GO:0043124|GO:0005164|GO:0032869|GO:0000122|GO:0000978|GO:0000979|GO:0033209|GO:0043542|GO:0005654|GO:0019899|GO:0045893|GO:0031730|GO:0061326|GO:0030424|GO:0035458|GO:0043434|GO:0005634|GO:…	NM_139266	THC2545270	Hs.743244_x000D_
A_24_P728215	3.77839	A	5.51133	P	0.300837	3.32406	down	ZBTB20-AS1	Homo sapiens ZBTB20 antisense RNA 1 (ZBTB20-AS1), long non-coding RNA [NR_038993]	GTTACCCTGCTGATCCAAGAAATGAAGCCATCTAAAATTTTGCCTGCTTTCACAATTTTC	114107783	chr3	114107724	+	false	hs|3q13.31	NA	100131117	NR_038993	ZBTB20 antisense RNA 1	chr3:114107724-114107783	NA	NR_038993	THC2668396	Hs.745259_x000D_
A_32_P118010	6.84368	P	5.40359	P	2.71337	2.71337	up	NA	ALU1_HUMAN (P39188) Alu subfamily J sequence contamination warning entry, partial (7%) [THC2657593]	TCTAAATCAACTCCTAGATCAAAGCAAGGGCTCCTTTTTGGCAATAGACTGCTAGATTGA	160068138	chr6	160068079	-	false	hs|6q25.3	NA	NA	NA	NA	chr6:160068138-160068079	NA	NA	THC2657593	NA_x000D_
A_23_P17065	4.2201	P	2.38345	A	3.57178	3.57178	up	CCL20	Homo sapiens chemokine (C-C motif) ligand 20 (CCL20), transcript variant 1, mRNA [NM_004591]	GTAAAAAAGTCAAGAACATGTAAAAACTGTGGCTTTTCTGGAATGGAATTGGACATAGCC	228681836	chr2	228681100	+	false	hs|2q36.3	ENST00000473642	6364	NM_004591	chemokine (C-C motif) ligand 20	chr2:228681100-228681836	GO:0005515|GO:0008009|GO:2000406|GO:0007267|GO:0050726|GO:0005576|GO:0005615|GO:0007165|GO:0071223|GO:0006955|GO:0071222|GO:0006954|GO:0006935|GO:0060326|GO:0042060|GO:0051770|GO:0042742	NM_004591	THC2470856	Hs.75498_x000D_
A_32_P20818	6.89205	P	7.92648	P	0.488208	2.04831	down	NA	Q9TD22_9SMEG (Q9TD22) NADH dehydrogenase subunit II, partial (5%) [THC2746246]	TATTGTTAAGTTTCTGTTGACGGGTTAGAGAGCACGGGTTTGGCTGTGTGCTGGTTATTC	3746548	chr4	3746489	-	false	hs|4p16.3	NA	NA	NA	NA	chr4:003746548-003746489	NA	NA	THC2746246	NA_x000D_
A_23_P171324	7.189	P	8.20347	P	0.495009	2.02017	down	L1CAM	Homo sapiens L1 cell adhesion molecule (L1CAM), transcript variant 2, mRNA [NM_024003]	GAGGGCAGTCAGAGGAAGCACAGCAAGAGACATATCCACAAAGACCATGTGGTGGTGCCC	153130940	chrX	153130881	-	false	hs|Xq28	ENST00000474853	3897	NM_024003	L1 cell adhesion molecule	chrX:153130940-153130881	GO:0005886|GO:0043621|GO:0050900|GO:0042802|GO:0050850|GO:0006935|GO:0007411|GO:0043195|GO:0007159|GO:0033691|GO:0007155|GO:0007156|GO:0007157|GO:0022409|GO:0009986|GO:0033631|GO:0007399|GO:0042734|GO:0034109|GO:0005178|GO:0007596|GO:0016021|GO:0005925|GO:0009897|GO:0007166	NM_024003	THC2461171	Hs.522818_x000D_
A_24_P160070	1.85056	A	4.35296	P	0.176483	5.66626	down	HUNK	Homo sapiens hormonally up-regulated Neu-associated kinase (HUNK), mRNA [NM_014586]	TCTGTGAGCTACAGGCACAGTAAGAATAATTCAGAGCGGTACTGGGAGTTGGTTCAATTT	33375909	chr21	33375850	+	false	hs|21q22.11	ENST00000270112	30811	NM_014586	hormonally up-regulated Neu-associated kinase	chr21:33375850-33375909	GO:0007165|GO:0004674|GO:0007275|GO:0006468|GO:0005524	NM_014586	NA	Hs.109437_x000D_
A_23_P10211	9.8097	P	8.60856	P	2.2992	2.2992	up	SLC2A13	Homo sapiens solute carrier family 2 (facilitated glucose transporter), member 13 (SLC2A13), mRNA [NM_052885]	GTCAGTTTTTGTTCATGCCCAAATCACTACACCTTCCTCATTGGCCTTGGAGTCCTACTA	40152963	chr12	40152904	-	false	hs|12q12	ENST00000280871	114134	NM_052885	solute carrier family 2 (facilitated glucose transporter), member 13	chr12:40152963-40152904	GO:0005886|GO:0022891|GO:0016021|GO:0055085	NM_052885	THC2474684	Hs.558595_x000D_
A_23_P343398	5.05186	P	3.48935	A	2.95367	2.95367	up	CCR7	Homo sapiens chemokine (C-C motif) receptor 7 (CCR7), mRNA [NM_001838]	AAGAGAGCAACATTTTACCCACACACAGATAAAGTTTTCCCTTGAGGAAACAACAGCTTT	38710119	chr17	38710060	-	false	hs|17q21.2	ENST00000246657	1236	NM_001838	chemokine (C-C motif) receptor 7	chr17:38710119-38710060	GO:0002885|GO:0071731|GO:0046330|GO:0051491|GO:2000510|GO:2000147|GO:0031529|GO:0005622|GO:0032649|GO:0030838|GO:0034695|GO:0043552|GO:0045860|GO:0032496|GO:0031274|GO:0070374|GO:0043123|GO:2000525|GO:2000526|GO:0051209|GO:0070098|GO:0009986|GO:0004930|GO:0038121|GO:0032862|GO:2000522|GO:0045785|GO:0007186|GO:0071345|GO:0090023|GO:0016493|GO:0050706|GO:0035758|GO:0009897|GO:0001954|GO:0038117|GO:…	NM_001838	THC2462511	Hs.370036_x000D_
A_23_P415706	7.91087	P	5.90684	P	4.0112	4.0112	up	GPR133	Homo sapiens G protein-coupled receptor 133 (GPR133), mRNA [NM_198827]	GAACTATCTTTAGTTTAGATGGAATTATTTGTTTTTAATTGTTGCCGTATTCATCTATAT	131625759	chr12	131625700	+	false	hs|12q24.33	ENST00000376682	283383	NM_198827	G protein-coupled receptor 133	chr12:131625700-131625759	GO:0007186|GO:0005886|GO:0004930|GO:0016021	NM_198827	THC2474773	Hs.719239_x000D_
A_24_P731845	2.03005	A	4.75411	P	0.151348	6.6073	down	NA	ALU7_HUMAN (P39194) Alu subfamily SQ sequence contamination warning entry, partial (10%) [THC2682146]	CTATACAGTATTTGCAGTACAAATTCACAATGATCAATGATCTGCTTCTCTAAAGACAGG	31136956	chr17	31136897	+	false	hs|17q11.2	NA	NA	NA	NA	chr17:031136897-031136956	NA	NA	THC2682146	NA_x000D_
A_32_P15128	10.9237	P	9.6732	P	2.3792	2.3792	up	NA	AGENCOURT_7504745 NIH_MGC_92 Homo sapiens cDNA clone IMAGE:6014884 5', mRNA sequence [BQ213856]	TAAAGAGCTTTGCTTTGAAGACACAGAGGATTCCTTTTTTAGACTGGAAGGAAAAAGGAG	113448621	chr12	113448562	-	false	hs|12q24.13	NA	NA	BQ213856	NA	chr12:113448621-113448562	NA	NA	NA	Hs.620043_x000D_
A_23_P327519	9.96762	P	8.8887	P	2.11244	2.11244	up	STARD4	Homo sapiens StAR-related lipid transfer (START) domain containing 4 (STARD4), mRNA [NM_139164]	TTATGTGTTAGTATTCCTGTGTCTACTGTTTTGTTGTTGTTAATATGGGTAAAGTGAGCC	110834747	chr5	110834688	-	false	hs|5q22.1	ENST00000296632	134429	NM_139164	StAR-related lipid transfer (START) domain containing 4	chr5:110834747-110834688	GO:0006869|GO:0008289	NM_139164	THC2472024	Hs.93842_x000D_
A_23_P106194	7.34356	P	6.2541	P	2.12795	2.12795	up	FOS	Homo sapiens FBJ murine osteosarcoma viral oncogene homolog (FOS), mRNA [NM_005252]	AGAGGGTTCCTGTAGACCTAGGGAGGACCTTATCTGTGCGTGAAACACACCAGGCTGTGG	75748273	chr14	75748214	+	false	hs|14q24.3	ENST00000303562	2353	NM_005252	FBJ murine osteosarcoma viral oncogene homolog	chr14:75748214-75748273	GO:0005515|GO:0003700|GO:0044212|GO:0006366|GO:0009409|GO:0051591|GO:0051403|GO:0002756|GO:0003690|GO:0002755|GO:0031668|GO:0032496|GO:0009416|GO:0007179|GO:0001661|GO:0051412|GO:0007565|GO:0038124|GO:0038123|GO:0034134|GO:0007568|GO:0009636|GO:0030431|GO:0002224|GO:0000979|GO:0009629|GO:0045087|GO:0032570|GO:0005654|GO:0034166|GO:0035666|GO:0045893|GO:0034162|GO:0038095|GO:0008134|GO:0043005|GO:…	NM_005252	THC2544585	Hs.25647_x000D_
A_32_P44394	10.4975	P	9.01435	P	2.79554	2.79554	up	AIM2	Homo sapiens absent in melanoma 2 (AIM2), mRNA [NM_004833]	GAAGGAGATAAGGTTCGACTTACATTCTTCACACTGTCAAAAAATGGAGAAAAACTACAG	159033365	chr1	159033306	-	false	hs|1q23.1	ENST00000612470	9447	NM_004833	absent in melanoma 2	chr1:159033365-159033306	GO:0005515|GO:2001056|GO:0035458|GO:0032731|GO:0005634|GO:0002218|GO:0035872|GO:0005829|GO:0042802|GO:0006955|GO:0005737|GO:0006954|GO:0003690|GO:0051092|GO:0050718|GO:0032461|GO:0050702|GO:0006915|GO:0032088|GO:0035690|GO:0033209|GO:0070269|GO:0002230|GO:0045087|GO:0097169	NM_004833	THC2474709	Hs.733411_x000D_
A_24_P25794	7.54594	P	5.8452	P	3.25067	3.25067	up	LRRC38	Homo sapiens leucine rich repeat containing 38 (LRRC38), mRNA [NM_001010847]	GGAGATTCAAATTCGGATCATTCACCACAAGAACGAGAACTTTGATCCTTATATAATAGG	13801878	chr1	13801819	-	false	hs|1p36.21	ENST00000376085	126755	NM_001010847	leucine rich repeat containing 38	chr1:13801878-13801819	GO:0005886|GO:0016021|GO:0006811	NM_001010847	THC2492428	Hs.657356_x000D_
A_32_P385	5.84872	P	4.7752	P	2.10457	2.10457	up	NA	NA	CTATTTGGATTTTTGTTTTACTACATGTCTATATTTCTTTTATAATAATAAAAATACCAT	153816103	chr5	153816044	-	false	hs|5q33.2	NA	NA	NA	NA	chr5:153816103-153816044	NA	NA	NA	NA_x000D_
A_24_P203502	7.68916	P	8.69754	P	0.497105	2.01165	down	NA	ribosomal L24 domain containing 1 pseudogene 11 [Source:HGNC Symbol;Acc:HGNC:37881] [ENST00000591045]	CCATTCCAGAAAGCAGCTGGTAAAGAGCTTACAGTAGATAATTCATTTGAATTTGACAAA	55505926	chr18	55505867	+	false	hs|18q21.31	ENST00000591045	NA	NA	NA	chr18:55505867-55505926	NA	NA	THC2591331	NA_x000D_
A_32_P452655	13.6446	P	12.5922	P	2.074	2.074	up	LGALS9C	Homo sapiens lectin, galactoside-binding, soluble, 9C (LGALS9C), mRNA [NM_001040078]	TGACCAGAGTGTTCTCTTCAGGGGACTGGCTCCTTTCCCAGTGTCCTTAAAATAAAGAAA	18398235	chr17	18398176	+	false	hs|17p11.2	ENST00000580674	654346	NM_001040078	lectin, galactoside-binding, soluble, 9C	chr17:18398176-18398235	GO:0030246	NM_001040078	THC2629990	Hs.462402_x000D_
A_23_P209995	5.06378	P	3.82894	A	2.35355	2.35355	up	IL1RN	Homo sapiens interleukin 1 receptor antagonist (IL1RN), transcript variant 1, mRNA [NM_173842]	TATTCCTGCATTTGTGAAATGATGGTGAAAGTAAGTGGTAGCTTTTCCCTTCTTTTTCTT	113891067	chr2	113891008	+	false	hs|2q13	ENST00000259206	3557	NM_173842	interleukin 1 receptor antagonist	chr2:113891008-113891067	GO:0006629|GO:0002439|GO:0005886|GO:0014050|GO:0045352|GO:0045353|GO:0005152|GO:0005615|GO:0005151|GO:0005150|GO:0005622|GO:0005737|GO:0006955|GO:0042594|GO:0001960|GO:0070670|GO:0001660|GO:0032496|GO:0034115|GO:0007613|GO:0043507|GO:0070555|GO:0070062|GO:0014823|GO:0043066|GO:0005149|GO:0007565|GO:0030336|GO:2000660|GO:0042493|GO:0051384|GO:0006953|GO:0005125|GO:0019233|GO:0045837|GO:0071874|GO:…	NM_173842	THC2506832	Hs.81134_x000D_
A_23_P360804	7.90393	P	6.88697	P	2.02365	2.02365	up	CPNE5	Homo sapiens copine V (CPNE5), mRNA [NM_020939]	TGGTTCTGTGCCCGTCTCTGAGACAGTCTCTGTGTGGAATTTGCCTTAAACTGAAGTAAA	36708629	chr6	36708570	-	false	hs|6p21.2	ENST00000244751	57699	NM_020939	copine V	chr6:36708629-36708570	GO:0043005|GO:0008150|GO:0003674|GO:0043025|GO:0070062	NM_020939	THC2464138	Hs.657869_x000D_
A_23_P67360	7.50997	P	6.30429	P	2.30646	2.30646	up	PLEKHA4	Homo sapiens pleckstrin homology domain containing, family A (phosphoinositide binding specific) member 4 (PLEKHA4), transcript variant 1, mRNA [NM_020904]	GCGTCGCAGTGGCACAGAATGATGACAGGTGGAAATTTGGACTCCCAGGGAGACCCTCTT	49341301	chr19	49340777	-	false	hs|19q13.33	ENST00000601146	57664	NM_020904	pleckstrin homology domain containing, family A (phosphoinositide binding specific) member 4	chr19:49341301-49340777	GO:0008150|GO:0005545|GO:0005737|GO:0016020|GO:0005575	NM_020904	THC2603237	Hs.9469_x000D_
A_23_P426528	1.86583	A	5.41119	P	0.0856528	11.675	down	LOC158435	Homo sapiens uncharacterized LOC158435 (LOC158435), long non-coding RNA [NR_033838]	ACCATGACTATTCTAGTCCCAGTGGATACCCTGCTTCAGGTTTTATGCAGCTGAGTTGAA	98863555	chr9	98863496	+	false	hs|9q22.32	ENST00000432783	158435	NR_033838	uncharacterized LOC158435	chr9:98863496-98863555	NA	NR_033838	THC2517482	Hs.652615_x000D_
A_24_P180165	3.76808	A	5.01967	P	0.419985	2.38104	down	IL1RAP	Homo sapiens interleukin 1 receptor accessory protein (IL1RAP), transcript variant 1, mRNA [NM_002182]	CTCTCGGGGCAACATCAACGTCATTTTAGTACAGTACAAAGCTGTGAAGGAAACGAAGGT	190366313	chr3	190366254	+	false	hs|3q28	ENST00000439062	3556	NM_002182	interleukin 1 receptor accessory protein	chr3:190366254-190366313	GO:0042094|GO:0006955|GO:0006954|GO:0006461|GO:0016020|GO:0005886|GO:0005887|GO:0045087|GO:0019221|GO:0004908|GO:0005576|GO:0004871	NM_002182	THC2481621	Hs.478673_x000D_
A_23_P79145	4.0933	P	3.09236	A	2.00131	2.00131	up	ZNF570	Homo sapiens zinc finger protein 570 (ZNF570), transcript variant 2, mRNA [NM_144694]	CTTATAAGTGTCAGGAATGTAGGAAAGCATTCAGCCAGATTGCCTACCTTGCTCAGCATC	37975821	chr19	37975762	+	false	hs|19q13.12	ENST00000588644	148268	NM_144694	zinc finger protein 570	chr19:37975762-37975821	GO:0006355|GO:0005634|GO:0003677|GO:0046872|GO:0006351	NM_144694	THC2479953	Hs.350875_x000D_
A_24_P157926	11.4883	P	10.3452	P	2.20849	2.20849	up	TNFAIP3	Homo sapiens tumor necrosis factor, alpha-induced protein 3 (TNFAIP3), transcript variant 3, mRNA [NM_006290]	CCTTATGAAACTCCAGCTATGTAATAAAAAACTATACTCTGTGTTCTGTTAATGCCTCTG	138203738	chr6	138203679	+	false	hs|6q23.3	ENST00000615468	7128	NM_006290	tumor necrosis factor, alpha-induced protein 3	chr6:138203679-138203738	GO:0005515|GO:0043130|GO:0016579|GO:0004842|GO:0070301|GO:0004843|GO:0032715|GO:0016874|GO:0032691|GO:0002020|GO:0043621|GO:0005764|GO:0051259|GO:0061043|GO:0070536|GO:0006508|GO:0031397|GO:0070062|GO:0043124|GO:0045824|GO:0071108|GO:0005813|GO:0070433|GO:0072573|GO:0032720|GO:0045087|GO:0008270|GO:0034144|GO:0045732|GO:0034140|GO:0045736|GO:0070423|GO:0002237|GO:0005634|GO:0072666|GO:0035872|GO:…	NM_006290	THC2466354	Hs.211600_x000D_
A_23_P152398	5.39472	P	3.58312	A	3.51031	3.51031	up	MT4	Homo sapiens metallothionein 4 (MT4), mRNA [NM_032935]	GTGGAGACAACTGCAAATGCACAACCTGCAACTGTAAAACATGTCGGAAGAGCTGCTGTC	56602761	chr16	56601678	+	false	hs|16q12.2	ENST00000219162	84560	NM_032935	metallothionein 4	chr16:56601678-56602761	GO:0008150|GO:0006875|GO:0046872	NM_032935	NP363653	Hs.567624_x000D_
A_23_P1691	6.32666	P	7.5001	P	0.443362	2.25549	down	MMP1	Homo sapiens matrix metallopeptidase 1 (interstitial collagenase) (MMP1), transcript variant 1, mRNA [NM_002421]	ACATGTGCAGTCACTGGTGTCACCCTGGATAGGCAAGGGATAACTCTTCTAACACAAAAT	102660756	chr11	102660697	-	false	hs|11q22.2	ENST00000315274	4312	NM_002421	matrix metallopeptidase 1 (interstitial collagenase)	chr11:102660756-102660697	GO:0005509|GO:0005578|GO:0005576|GO:0050900|GO:0004175|GO:0022617|GO:0007596|GO:0030198|GO:0030574|GO:0006508|GO:0016032|GO:0008270|GO:0004222|GO:0032461|GO:0044267	NM_002421	THC2465642	Hs.83169_x000D_
A_23_P75741	11.031	P	9.91632	P	2.1655	2.1655	up	UBE2L6	Homo sapiens ubiquitin-conjugating enzyme E2L 6 (UBE2L6), transcript variant 2, mRNA [NM_198183]	AATAGACCGAATATCAGGGAGCCCCTGCGGATGGACCTCGCTGACCTGCTGACACAGAAT	57319956	chr11	57319897	-	false	hs|11q12.1	ENST00000528275	9246	NM_198183	ubiquitin-conjugating enzyme E2L 6	chr11:57319956-57319897	GO:0005515|GO:0004842|GO:0016567|GO:0032020|GO:0045087|GO:0019941|GO:0016874|GO:0019221|GO:0032480|GO:0006464|GO:0042296|GO:0005829	NM_198183	THC2678906	Hs.425777_x000D_
A_23_P24774	8.6428	P	7.16635	P	2.78263	2.78263	up	ABCC8	Homo sapiens ATP-binding cassette, sub-family C (CFTR/MRP), member 8 (ABCC8), transcript variant 2, mRNA [NM_000352]	CATCCTGAGTGCAGACCTGGTGATCGTCCTGAAGCGGGGTGCCATCCTTGAGTTCGATAA	17414661	chr11	17414602	-	false	hs|11p15.1	ENST00000525022	6833	NM_000352	ATP-binding cassette, sub-family C (CFTR/MRP), member 8	chr11:17414661-17414602	GO:0015079|GO:0005886|GO:0005975|GO:0008281|GO:0007268|GO:0042626|GO:0044281|GO:0055085|GO:0005524|GO:0044325|GO:0007165|GO:0006112|GO:0050796|GO:0008076|GO:0006813|GO:0071805	NM_000352	THC2461348	Hs.54470_x000D_
A_24_P802562	5.87024	P	7.10064	P	0.426201	2.34631	down	NA	NA	GAGAGGGATCAGATGAACTTATTCAGGGTTACATATATTTTCACAATGTAAGCACTCTGA	47503771	chr8	47503712	-	false	hs|8q11.1	NA	NA	NA	NA	chr8:047503771-047503712	NA	NA	NA	NA_x000D_
A_23_P132515	4.81708	P	2.78248	A	4.09711	4.09711	up	SIDT1	Homo sapiens SID1 transmembrane family, member 1 (SIDT1), mRNA [NM_017699]	TTTAAAGTCCCCAAATGTGTACTTAGCCTTCTGTTATTCCTTATTCTTTAAGCAGTGTTG	113348168	chr3	113348109	+	false	hs|3q13.2	ENST00000264852	54847	NM_017699	SID1 transmembrane family, member 1	chr3:113348109-113348168	GO:0051033|GO:0016021|GO:0033227	NM_017699	THC2472525	Hs.591291_x000D_
A_23_P250914	5.89383	P	4.02211	A	3.65969	3.65969	up	ATP6V1C2	Homo sapiens ATPase, H+ transporting, lysosomal 42kDa, V1 subunit C2 (ATP6V1C2), transcript variant 1, mRNA [NM_001039362]	CTGTGGAGATCCCGGGACTGCAACTCAATAACCAAGACTATTTTCCTTATGTCTACTTCC	10923363	chr2	10923304	+	false	hs|2p25.1	ENST00000480289	245973	NM_001039362	ATPase, H+ transporting, lysosomal 42kDa, V1 subunit C2	chr2:10923304-10923363	GO:0008286|GO:0051701|GO:0030177|GO:0033180|GO:0005765|GO:0055085|GO:0005829|GO:0006879|GO:0033572|GO:0008553|GO:0015991|GO:0046983|GO:0090382|GO:0070062	NM_001039362	THC2600747	Hs.580464_x000D_
A_32_P33185	1.84672	A	4.38169	P	0.172544	5.79562	down	lnc-OTUD1-1	601436758F1 NIH_MGC_72 Homo sapiens cDNA clone IMAGE:3921735 5', mRNA sequence [BE893425]	TTTAATGAGGTCAGAATGTGAGGCGTTAAGTCTTAAACTATACCATCTAGTGTGGAATTC	23633864	chr10	23633805	+	false	hs|10p12.2	NA	NA	BE893425	lnc-OTUD1-1:1	chr10:23633805-23633864	NA	NA	THC2614808	Hs.618444_x000D_
A_24_P929926	3.62186	A	6.1204	P	0.176955	5.65114	down	NA	NA	TTCCTGATTGTTTGCCTCATTACGGAAATGTTCAATTTCGATGCGTTGCCCGGTCGCAAT	NA	NA	NA	NA	false	NA	NA	NA	NA	NA	NA	NA	NA	NA	NA_x000D_
A_23_P350879	6.41022	P	5.34938	P	2.08614	2.08614	up	PRO2852	PREDICTED: Homo sapiens uncharacterized protein PRO2852 (PRO2852), misc_RNA [XR_158845]	TGTGGACAGTATTATATACAATTGATAGTGTGTCATTCAGTCTAAGCTGTTAGCACTTTC	34187593	chr9	34187534	+	false	hs|9p13.3	NA	114224	XR_158845	uncharacterized protein PRO2852	chr9:34187534-34187593	NA	XR_158845	THC2481520	Hs.268963_x000D_
A_32_P198791	4.30258	P	2.56623	A	3.33191	3.33191	up	NA	ALU2_HUMAN (P39189) Alu subfamily SB sequence contamination warning entry, partial (8%) [THC2557762]	GATATCTCCTTGTTGTAGACAAGGAATCTAAAGTTCTGAGAGGGTAGTTGACTGATTAAT	63493996	chr15	63493937	+	false	hs|15q22.2	NA	NA	NA	NA	chr15:063493937-063493996	NA	NA	THC2557762	NA_x000D_
A_23_P214080	7.22601	P	6.157	P	2.098	2.098	up	EGR1	Homo sapiens early growth response 1 (EGR1), mRNA [NM_001964]	AAACAAAGTGACTGTTTGGCTTATAAACACATTGAATGCGCTTTATTGCCCATGGGATAT	137804950	chr5	137804891	+	false	hs|5q31.2	ENST00000239938	1958	NM_001964	early growth response 1	chr5:137804891-137804950	GO:0005515|GO:0003700|GO:0006366|GO:0048709|GO:0019221|GO:0060291|GO:0042220|GO:0072303|GO:0003690|GO:0043525|GO:0060337|GO:0048169|GO:0051602|GO:0007611|GO:0031667|GO:0035035|GO:0032869|GO:0000976|GO:0030509|GO:0000122|GO:0000979|GO:0071317|GO:0071383|GO:0007623|GO:0005654|GO:0071873|GO:0045893|GO:0008134|GO:0045471|GO:0072110|GO:0005634|GO:0071480|GO:0035914|GO:0046872|GO:0071372|GO:0005737|GO:…	NM_001964	THC2565476	Hs.326035_x000D_
A_23_P23074	13.9008	P	12.6645	P	2.35594	2.35594	up	IFI44	Homo sapiens interferon-induced protein 44 (IFI44), mRNA [NM_006417]	AAGGATGTTCTAATTCTTTCTGCTCTGAGACGAATGCTATGGGCTGCAGATGACTTCTTA	79128538	chr1	79128479	+	false	hs|1p31.1	ENST00000485662	10561	NM_006417	interferon-induced protein 44	chr1:79128479-79128538	GO:0005737|GO:0009615	NM_006417	THC2515948	Hs.82316_x000D_
A_23_P412029	4.49786	P	9.04514	M	0.0427693	23.3812	down	PUS10	Homo sapiens pseudouridylate synthase 10 (PUS10), mRNA [NM_144709]	CAGAAAGGAGCCTCATTACAATTTCAGATTTGAGTATAATTTCCATCACCCTAATTCAAC	61168287	chr2	61168228	-	false	hs|2p16.1	ENST00000602599	150962	NM_144709	pseudouridylate synthase 10	chr2:61168287-61168228	GO:0009982|GO:0003723|GO:0001522|GO:0008033	NM_144709	THC2492468	Hs.368348_x000D_
A_32_P136063	4.47043	P	2.64251	A	3.55025	3.55025	up	NA	NA	TTTACAGAGTTTGCACTTCTGATTTCAGGTTAAACGCTAACTTGTTTTTAGTCTGCTTAG	31406169	chr12	31406110	-	false	hs|12p11.21	NA	NA	NA	NA	chr12:031406169-031406110	NA	NA	NA	NA_x000D_
A_23_P89249	11.6807	P	9.55143	P	4.37496	4.37496	up	ERBB2	Homo sapiens erb-b2 receptor tyrosine kinase 2 (ERBB2), transcript variant 2, mRNA [NM_001005862]	AATGGGTGTTGTATGGGGAGGCAAGTGTGGGGGGTCCTTCTCCACACCCACTTTGTCCAT	37884888	chr17	37884829	+	false	hs|17q12	ENST00000406381	2064	NM_001005862	erb-b2 receptor tyrosine kinase 2	chr17:37884829-37884888	GO:0005515|GO:0033088|GO:0048709|GO:0030307|GO:0042802|GO:0007507|GO:0046777|GO:0007173|GO:0007411|GO:0046983|GO:0070372|GO:0043125|GO:0050679|GO:0023014|GO:0046982|GO:0019903|GO:0018108|GO:0014065|GO:0045785|GO:0043235|GO:0008045|GO:0008543|GO:0032321|GO:0045087|GO:0007422|GO:0042060|GO:0010008|GO:0038095|GO:0004888|GO:0048471|GO:0005886|GO:0008283|GO:0005634|GO:0016323|GO:0005737|GO:0016324|GO:…	NM_001005862	THC2468383	Hs.446352_x000D_
A_23_P218442	7.02135	P	5.85788	P	2.23996	2.23996	up	CEACAM6	Homo sapiens carcinoembryonic antigen-related cell adhesion molecule 6 (non-specific cross reacting antigen) (CEACAM6), mRNA [NM_002483]	ACACTCATCTGACTCATTCTTTATTCTATTTTAGTTGGTTTGTATCTTGCCTAAGGTGCG	42275493	chr19	42275434	+	false	hs|19q13.2	ENST00000199764	4680	NM_002483	carcinoembryonic antigen-related cell adhesion molecule 6 (non-specific cross reacting antigen)	chr19:42275434-42275493	GO:0005515|GO:0007165|GO:0005886|GO:0007596|GO:0005887|GO:0007267|GO:0031225|GO:0050900	NM_002483	THC2782694	Hs.466814_x000D_
A_23_P83514	1.84064	A	4.95644	P	0.115359	8.66862	down	AGXT	alanine-glyoxylate aminotransferase [Source:HGNC Symbol;Acc:HGNC:341] [ENST00000470255]	TCTCATAAGCTATCGGCCGTTTGTAGATCTTCTGAAAAGTGTCAGTTCAAATATTTTGTT	241819849	chr2	241819790	+	false	hs|2q37.3	ENST00000470255	189	AF191687	alanine-glyoxylate aminotransferase	chr2:241819790-241819849	GO:0005515|GO:0046724|GO:0005782|GO:0005102|GO:0008483|GO:0051384|GO:0044281|GO:0051591|GO:0042803|GO:0008453|GO:0019265|GO:0034641|GO:0005759|GO:0042853|GO:0030170|GO:0046487|GO:0042866|GO:0009436|GO:0004760|GO:0016597|GO:0019448|GO:0005777	NA	THC2481125	NA_x000D_
A_24_P162145	5.58967	P	6.95894	P	0.387087	2.5834	down	NA	Homo sapiens mRNA for FLJ00254 protein. [AK074181]	CACATCCCAACTCCAATGTAACTTTTAGTGTGTATGTATAAAAGTTTATTCATTTAATTA	94626937	chr1	94626878	-	false	hs|1p22.1	NA	NA	AK074181	NA	chr1:94626937-94626878	NA	NA	NA	Hs.681802_x000D_
A_23_P47806	2.09055	A	4.33631	P	0.210843	4.74286	down	MIP	Homo sapiens major intrinsic protein of lens fiber (MIP), mRNA [NM_012064]	CTCCAGCTGAATAGAGGGAGTAGAAAGCTTCTGAGTTTACGTGGAGGGGTTTAGCCAGCC	56845060	chr12	56845001	-	false	hs|12q13.3	ENST00000257979	4284	NM_012064	major intrinsic protein of lens fiber	chr12:56845060-56845001	GO:0005215|GO:0005516|GO:0005212|GO:0005886|GO:0046691|GO:0009992|GO:0055085|GO:0043231|GO:0016324|GO:0034220|GO:0002088|GO:0005887|GO:0015793|GO:0015250|GO:0015722|GO:0005921|GO:0006833|GO:0015254|GO:0007601|GO:0050896	NM_012064	THC2480372	Hs.574026_x000D_
A_23_P370682	10.6517	P	8.95322	P	3.2455	3.2455	up	BATF2	Homo sapiens basic leucine zipper transcription factor, ATF-like 2 (BATF2), transcript variant 1, mRNA [NM_138456]	TGGAAGTTCAGTTTTGGTGTCTGCTTCAAGAGGGGGTTTTACACTCTGATTCCAGGACAA	64755631	chr11	64755572	-	false	hs|11q13.1	ENST00000527454	116071	NM_138456	basic leucine zipper transcription factor, ATF-like 2	chr11:64755631-64755572	GO:0043565|GO:0005515|GO:0003700|GO:0006357|GO:0042832|GO:0005634|GO:0043011|GO:0006351	NM_138456	THC2472162	Hs.124840_x000D_
A_32_P114028	1.83746	A	5.05598	P	0.107431	9.30828	down	CCDC7	Homo sapiens coiled-coil domain containing 7 (CCDC7), transcript variant 5, mRNA [NM_024688]	AAATCTGTACCACACCCATACTTTTGAGAATGAAGGAAATTCTGAGCAAGATAAGCAACA	33165354	chr10	33165295	+	false	hs|10p11.22	ENST00000623087	79741	NM_024688	coiled-coil domain containing 7	chr10:33165295-33165354	NA	NM_024688	THC2479642	Hs.585464_x000D_
A_24_P910471	4.46723	P	3.38986	A	2.11019	2.11019	up	NA	NA	CCGTCAGGTACCCTGAACAGTGCTGAAGTGAGCATGGGACACCCTGGTTGCAAAGCCATT	NA	NA	NA	NA	false	NA	NA	NA	NA	NA	NA	NA	NA	NA	NA_x000D_
A_23_P420442	8.07321	P	6.96421	P	2.15696	2.15696	up	SEMA6D	Homo sapiens sema domain, transmembrane domain (TM), and cytoplasmic domain, (semaphorin) 6D (SEMA6D), transcript variant 4, mRNA [NM_153618]	TCTATGTGACCCCAGATAACATTTTGTAACATTGTGCTTCCTTGTAGTTTGTAATGTGAG	48066132	chr15	48066073	+	false	hs|15q21.1	ENST00000537942	80031	NM_153618	sema domain, transmembrane domain (TM), and cytoplasmic domain, (semaphorin) 6D	chr15:48066073-48066132	GO:0005737|GO:0005886|GO:0007411|GO:0021591|GO:0030215|GO:0004872|GO:0016021|GO:0014912|GO:0014911	NM_153618	THC2483861	Hs.511265_x000D_
A_24_P465481	3.11581	A	6.42996	P	0.100541	9.94623	down	NA	NA	GGCCTGACGTCCCGTTCCAGGAATCTAAAGTCCAGGGAGAAATCCTAGCTCGGACTTGCA	27693289	chr1	27693230	+	false	hs|1p36.11	NA	NA	NA	NA	chr1:027693230-027693289	NA	NA	NA	NA_x000D_
A_24_P172600	3.57844	A	6.3871	P	0.142728	7.00635	down	ANKRD52	Homo sapiens ankyrin repeat domain 52 (ANKRD52), mRNA [NM_173595]	TATTTAGAAAAAGTCTAAACATTTAGGGCACTTTAAAGGAGAACACGACTGGGTGGAGGG	56636876	chr12	56636817	-	false	hs|12q13.3	ENST00000267116	283373	NM_173595	ankyrin repeat domain 52	chr12:56636876-56636817	GO:0005515	NM_173595	NP706528	Hs.524506_x000D_
A_24_P859032	3.81649	A	4.85188	P	0.487883	2.04967	down	FEM1A	fem-1 homolog a (C. elegans) [Source:HGNC Symbol;Acc:HGNC:16934] [ENST00000269856]	GTTGTACAAGACACCTTGAACTTCTGCATGAACTGGGACATTCAGAATTCCCTGGAGCAA	4801123	chr19	4801064	+	false	hs|19p13.3	ENST00000269856	55527	NA	fem-1 homolog a (C. elegans)	chr19:4801064-4801123	GO:0005737|GO:0004842|GO:0016567|GO:0050728|GO:0051438|GO:0031867	NA	THC2660977	NA_x000D_
A_24_P277657	4.38	P	3.04465	A	2.52338	2.52338	up	GMPR	Homo sapiens guanosine monophosphate reductase (GMPR), mRNA [NM_006877]	GAGGAACGGACGGAAGCTCAAGCTCTTCTACGGGATGAGCTCTGACACCGCCATGAACAA	16290825	chr6	16290766	+	false	hs|6p22.3	ENST00000540478	2766	NM_006877	guanosine monophosphate reductase	chr6:16290766-16290825	GO:0006144|GO:0009409|GO:0043101|GO:0055086|GO:0044281|GO:0003920|GO:0046872|GO:0009117|GO:0055114|GO:0005829	NM_006877	THC2640768	Hs.484741_x000D_
A_23_P44836	8.35806	P	9.79835	P	0.368492	2.71376	down	NT5DC2	Homo sapiens 5'-nucleotidase domain containing 2 (NT5DC2), transcript variant 2, mRNA [NM_022908]	GTGGGACCGGATCACCCGCTTGGAAAAGGGCAAGATCTATCGGCAGGGAAACCTGTTTGA	52561355	chr3	52559298	-	false	hs|3p21.1	ENST00000478091	64943	NM_022908	5'-nucleotidase domain containing 2	chr3:52561355-52559298	GO:0016311|GO:0008253|GO:0046872	NM_022908	THC2466137	Hs.84753_x000D_
A_32_P155512	10.723	P	15.2018	M	0.0448496	22.2968	down	REC114	PREDICTED: Homo sapiens chromosome 15 open reading frame 60 (C15orf60), transcript variant X1, mRNA [XM_006720474]	CTGTAGGTTTTGCTGTACTTTACAAAAGTGTATCACTAGATGGCAGCAGTGCATTTTAGA	73853059	chr15	73853000	+	false	hs|15q24.1	NA	283677	XM_006720474	REC114 meiotic recombination protein	chr15:73853000-73853059	GO:0051321|GO:0006310	XM_006720474	NA	NA_x000D_
A_32_P228806	5.03125	P	3.23319	A	3.47754	3.47754	up	NA	BX106115 Soares fetal liver spleen 1NFLS Homo sapiens cDNA clone IMAGp998E20122, mRNA sequence [BX106115]	TAGGAGGTTATGCTTGGAACAGTTGAGTAGATGTTCTGGCAACCTGTGATGGCCTTACTA	78908681	chr16	78908622	-	false	hs|16q23.1	NA	NA	BX106115	NA	chr16:78908681-78908622	NA	NA	THC2672773	Hs.624136_x000D_
A_24_P735179	2.77845	A	5.28984	P	0.175387	5.70168	down	NA	ALU8_HUMAN (P39195) Alu subfamily SX sequence contamination warning entry, partial (8%) [THC2662025]	TTGCTTTGAAAAGCTTCCTCCAAAAGCTGTATTGTGGTACTTTTGACTCTGGGACAAGAG	42259689	chr17	42259630	-	false	hs|17q21.31	NA	NA	NA	NA	chr17:042259689-042259630	NA	NA	THC2662025	NA_x000D_
A_23_P56630	10.5748	P	9.56268	P	2.01691	2.01691	up	STAT1	Homo sapiens signal transducer and activator of transcription 1, 91kDa (STAT1), transcript variant alpha, mRNA [NM_007315]	TAAAGTCAGTGCCCAACTGTTATAGGTTGTTGGATAAATCAGTGGTTATTTAGGGAACTG	191835089	chr2	191835030	-	false	hs|2q32.2	ENST00000409465	6772	NM_007315	signal transducer and activator of transcription 1, 91kDa	chr2:191835089-191835030	GO:0005515|GO:0042542|GO:0000790|GO:0003700|GO:0006366|GO:0000983|GO:0008015|GO:0019221|GO:0051591|GO:0042803|GO:0042802|GO:0060334|GO:0051607|GO:0060337|GO:0003690|GO:0060338|GO:0072136|GO:0031663|GO:0060333|GO:0043124|GO:0005164|GO:0032869|GO:0000122|GO:0000978|GO:0000979|GO:0033209|GO:0043542|GO:0005654|GO:0019899|GO:0045893|GO:0031730|GO:0061326|GO:0030424|GO:0035458|GO:0043434|GO:0005634|GO:…	NM_007315	THC2550606	Hs.743244_x000D_
A_32_P50223	3.36443	A	5.13369	P	0.293359	3.40879	down	PLK5	Homo sapiens polo-like kinase 5 (PLK5), mRNA [NM_001243079]	TGTTCAACCCAGACTTTGCTGGGATCTCTTCCTTTTTCATTAAAGACAATTTGAAATGCT	1535453	chr19	1535394	+	false	hs|19p13.3	ENST00000334770	126520	NM_001243079	polo-like kinase 5	chr19:1535394-1535453	GO:0002357|GO:0031572|GO:0005730|GO:0006927|GO:0005524|GO:2000045|GO:0005737|GO:0007067|GO:0004672|GO:0071363|GO:0010976|GO:0006468|GO:0051301	NM_001243079	THC2620891	Hs.195352_x000D_
A_32_P171942	7.8561	P	9.12068	P	0.416222	2.40257	down	C9orf131	Homo sapiens chromosome 9 open reading frame 131 (C9orf131), transcript variant 1, mRNA [NM_203299]	CCAAACCAGGGGGAAGGTGGGGATGTGGAGACAAGAAATGGAAATTCTAATAAACTAGCT	35045971	chr9	35045912	+	false	hs|9p13.3	ENST00000421362	138724	NM_203299	chromosome 9 open reading frame 131	chr9:35045912-35045971	NA	NM_203299	THC2471691	Hs.148250_x000D_
A_24_P98762	1.84353	A	4.36641	P	0.173995	5.74729	down	PPP2R1B	Homo sapiens protein phosphatase 2, regulatory subunit A, beta (PPP2R1B), transcript variant 1, mRNA [NM_002716]	CGTTCAGTTGGGATGGAAATCTTCCGGAGGACGAATAGAGTTTAATTACTCATTGCGTCG	111608719	chr11	111608660	-	false	hs|11q23.1	ENST00000527614	5519	NM_002716	protein phosphatase 2, regulatory subunit A, beta	chr11:111608719-111608660	GO:0005515|GO:0060561|GO:0045121|GO:2001241|GO:0070062	NM_002716	THC2767088	Hs.584790_x000D_
A_23_P30567	1.77937	A	5.60445	P	0.0705566	14.173	down	CRHBP	Homo sapiens corticotropin releasing hormone binding protein (CRHBP), mRNA [NM_001882]	CGTACGAGCTGGAAAACCCAAATGGAAACAGTATCGGGGAATTCTGTTTGTCTGGTCTTT	76264708	chr5	76264649	+	false	hs|5q13.3	ENST00000503763	1393	NM_001882	corticotropin releasing hormone binding protein	chr5:76264649-76264708	GO:0005515|GO:0005783|GO:0051424|GO:2000310|GO:0031045|GO:0005634|GO:0005615|GO:0030425|GO:0005622|GO:0045055|GO:0006954|GO:0035865|GO:0071392|GO:0071356|GO:0001963|GO:0043196|GO:0071277|GO:0007611|GO:0043204|GO:0043679|GO:0051460|GO:0030141|GO:0042277|GO:0007565|GO:0005794|GO:0005771|GO:0005874|GO:0071391|GO:0071314|GO:0033554|GO:0035690|GO:0097211|GO:0002125|GO:0007165|GO:0009755|GO:0048149|GO:…	NM_001882	THC2464200	Hs.115617_x000D_
A_23_P130515	6.17932	P	5.1082	P	2.10107	2.10107	up	CEACAM3	Homo sapiens carcinoembryonic antigen-related cell adhesion molecule 3 (CEACAM3), transcript variant 1, mRNA [NM_001815]	AAAGTCAGATCTTGTGAATGAAGAAGCAACTGGACAGTTCCATGTATACCAAGAAAATGC	42312860	chr19	42301831	+	false	hs|19q13.2	ENST00000344550	1084	NM_001815	carcinoembryonic antigen-related cell adhesion molecule 3	chr19:42301831-42312860	GO:0016021	NM_001815	NP1457131	Hs.11_x000D_
A_32_P93493	6.63518	P	5.51362	P	2.17583	2.17583	up	PTPRG	protein tyrosine phosphatase, receptor type, G [Source:HGNC Symbol;Acc:HGNC:9671] [ENST00000495879]	AGATGCATTCTAATGGATCTTTGACACTTTTTGGTAATGAAGCTTTTAGTTCCCATAGAG	61756916	chr3	61756857	+	false	hs|3p14.2	ENST00000495879	5793	BC036018	protein tyrosine phosphatase, receptor type, G	chr3:61756857-61756916	GO:0005515|GO:0007420|GO:0005887|GO:0005001|GO:0010977|GO:0007169|GO:0005615|GO:0035335|GO:0004725|GO:0070062|GO:0042802|GO:0010633	NA	NA	Hs.595541_x000D_
A_23_P131208	7.97061	P	6.90762	P	2.08925	2.08925	up	NR4A2	Homo sapiens nuclear receptor subfamily 4, group A, member 2 (NR4A2), mRNA [NM_006186]	AAGTTTTCTGCTGTAAAGAAAGCTGTAATATATAGTAAAACTAAATGTTGCGTGGGTGGC	157181786	chr2	157181727	-	false	hs|2q24.1	ENST00000417972	4929	NM_006186	nuclear receptor subfamily 4, group A, member 2	chr2:157181786-157181727	GO:0005515|GO:0008344|GO:0010467|GO:0021986|GO:0006367|GO:0003707|GO:0016265|GO:0005634|GO:0009791|GO:0042053|GO:0042416|GO:0043576|GO:0043524|GO:0005737|GO:0010035|GO:0045944|GO:0031668|GO:0043401|GO:0004879|GO:0001666|GO:0046982|GO:0042551|GO:0021952|GO:0051866|GO:0043085|GO:0001228|GO:0000979|GO:0006351|GO:0007165|GO:0001975|GO:0071542|GO:0005654|GO:0008270|GO:0017085|GO:0034599|GO:0001764|GO:…	NM_006186	THC2466693	Hs.563344_x000D_
A_32_P159877	2.49154	A	4.9181	P	0.186009	5.37608	down	NA	NA	AAACTGTTTCCTCCTAGAGGCCAAGGGGAGGGAGGGCCTGTACAGTGTCCTTTAAACGCT	219738844	chr2	219738785	-	false	hs|2q35	NA	NA	NA	NA	chr2:219738844-219738785	NA	NA	NA	NA_x000D_
A_32_P110820	5.86857	P	4.81633	P	2.07375	2.07375	up	NA	NA	CAACCACTTTCTAACCCTCAGAGAGCAACACAGCAAATACTTATTAACAGTGCCATAAAG	154743354	chr7	154743295	+	false	hs|7q36.2	NA	NA	NA	NA	chr7:154743295-154743354	NA	NA	THC2662255	NA_x000D_
A_24_P915326	6.42627	P	5.16194	P	2.40215	2.40215	up	NA	NA	ATACACTCCTATACTTCTCAATAGCAAACCCTAACATATACAACTCCAGGATTATAAACC	243450807	chr1	243450748	-	false	hs|1q43	NA	NA	NA	NA	chr1:243450807-243450748	NA	NA	NA	NA_x000D_
A_24_P921623	7.11528	P	6.0024	P	2.16277	2.16277	up	NA	NA	GGCACTTCTTAAACTTGTAGAAAAAGGGTGTTTCTTACCTGTTTATTTCAACACATCTCG	10114181	chr4	10114122	-	false	hs|4p16.1	NA	NA	NA	NA	chr4:010114181-010114122	NA	NA	THC2607954	NA_x000D_
A_24_P564030	4.86382	P	3.73306	A	2.18975	2.18975	up	BTBD8	Homo sapiens BTB (POZ) domain containing 8 (BTBD8), mRNA [NM_183242]	CATGAAGTGGATTGTAAAGCATTTTGCAAGGTTTTGGTCTGAGAGAAGCTTTGCAAATAT	92613294	chr1	92612820	+	false	hs|1p22.1	ENST00000342818	284697	NM_183242	BTB (POZ) domain containing 8	chr1:92612820-92613294	GO:0005654	NM_183242	THC2783700	Hs.676102_x000D_
A_23_P16743	3.52863	A	4.57667	P	0.483625	2.06772	down	MGAT5	Homo sapiens mannosyl (alpha-1,6-)-glycoprotein beta-1,6-N-acetyl-glucosaminyltransferase (MGAT5), mRNA [NM_002410]	TTTAAATCAGAAGATTGAGCCATACATGCCATATGAATTTACGTGCGAGGGGATGCTACA	135185982	chr2	135180478	+	false	hs|2q21.3	ENST00000281923	4249	NM_002410	mannosyl (alpha-1,6-)-glycoprotein beta-1,6-N-acetyl-glucosaminyltransferase	chr2:135180478-135185982	GO:0030144|GO:0000139|GO:0016021|GO:0044267|GO:0070062|GO:0043687|GO:0018279	NM_002410	THC2480112	Hs.4988_x000D_
A_24_P629883	4.166	P	1.79742	A	5.16434	5.16434	up	NA	Homo sapiens clone DNA147263 AAGG6488 (UNQ6488) mRNA, complete cds. [AY358241]	CTTGTCTAAAGTGGAAGGACAATCTAACTGGACATTGTTTTTAAGGTCATAGTCTTTAAG	106724859	chr12	106724800	+	false	hs|12q23.3	NA	NA	AY358241	NA	chr12:106724800-106724859	NA	NA	THC2484222	Hs.132050_x000D_
A_23_P9232	6.82813	P	5.76656	P	2.0872	2.0872	up	GCNT1	Homo sapiens glucosaminyl (N-acetyl) transferase 1, core 2 (GCNT1), transcript variant 2, mRNA [NM_001490]	GAAAGGTGATAGCATTAAATGTTCATCTAGAGTTAATAGTGGGAGGAGTAAAGGTAGCCT	79118816	chr9	79118757	+	false	hs|9q21.13	ENST00000442371	2650	NM_001490	glucosaminyl (N-acetyl) transferase 1, core 2	chr9:79118757-79118816	GO:0005515|GO:0005802|GO:0032868|GO:0003829|GO:0031985|GO:0016266|GO:0050901|GO:0005615|GO:0060352|GO:0009101|GO:0000139|GO:0006493|GO:0060993|GO:0048729|GO:0016021|GO:0044267|GO:0043687	NM_001490	THC2471421	Hs.521568_x000D_
A_23_P314145	5.49306	P	4.39129	A	2.14618	2.14618	up	UST	Homo sapiens uronyl-2-sulfotransferase (UST), mRNA [NM_005715]	GGTACTTTTACCTGTGTGTTCAAAGGCATTTCTTTTCAGCAGTGATCATTATAACTTCAC	149397628	chr6	149397569	+	false	hs|6q25.1	ENST00000367463	10090	NM_005715	uronyl-2-sulfotransferase	chr6:149397569-149397628	GO:0030208|GO:0000139|GO:0005975|GO:0009405|GO:0008146|GO:0006477|GO:0044281|GO:0016021|GO:0030204|GO:0030203	NM_005715	THC2612060	Hs.657370_x000D_
A_24_P917810	7.09994	P	5.4933	P	3.04543	3.04543	up	NA	interferon-induced protein with tetratricopeptide repeats 1 pseudogene 1 [Source:HGNC Symbol;Acc:HGNC:5408] [ENST00000400497]	TTTGCACTATGGTAGATTTCAGGAATTTCAAAAGAAATCTGATGTCAGTGCAATTATCCG	32960011	chr13	32959952	+	false	hs|13q13.1	ENST00000400497	NA	NA	NA	chr13:32959952-32960011	NA	NA	NA	NA_x000D_
A_23_P405161	1.79519	A	4.39913	P	0.164488	6.07947	down	C7orf33	chromosome 7 open reading frame 33 [Source:HGNC Symbol;Acc:HGNC:21724] [ENST00000307003]	GAGGACAGTGACAAGTTCATACCTAAACGTACGTGGGCATGAAGTAAGAAAGCTCCAGAA	148312450	chr7	148311361	+	false	hs|7q36.1	ENST00000307003	202865	JF432437	chromosome 7 open reading frame 33	chr7:148311361-148312450	NA	NA	THC2486355	Hs.352212_x000D_
A_24_P253003	6.67699	P	5.53539	P	2.20625	2.20625	up	WNT11	Homo sapiens wingless-type MMTV integration site family, member 11 (WNT11), mRNA [NM_004626]	TTTGCTTTTTCTTCCTTTGGGATGTGGAAGCTACAGAAATATTTATAAAACATAGCTTTT	75897645	chr11	75897586	-	false	hs|11q13.5	ENST00000322563	7481	NM_004626	wingless-type MMTV integration site family, member 11	chr11:75897645-75897586	GO:0030308|GO:0030325|GO:0044212|GO:0071300|GO:0048706|GO:0032915|GO:0061101|GO:0048844|GO:0030282|GO:0060675|GO:0005615|GO:0005109|GO:0005737|GO:0090037|GO:0070830|GO:0072177|GO:0030182|GO:0045860|GO:0060548|GO:0060021|GO:0031667|GO:0090090|GO:0060070|GO:0072201|GO:0030336|GO:0043066|GO:0030335|GO:0043065|GO:0060412|GO:0005578|GO:0090272|GO:0005576|GO:0030295|GO:0003151|GO:0001649|GO:0010628|GO:…	NM_004626	THC2486472	Hs.108219_x000D_
A_32_P99690	5.65527	P	6.86301	P	0.432946	2.30975	down	NLN	Homo sapiens neurolysin (metallopeptidase M3 family) (NLN), mRNA [NM_020726]	ATATGACCATAGTAAAGCAAAAGACTGTTAGAGAATGAGTAAACGTTCGTTTTCCTCCCT	65124891	chr5	65124832	+	false	hs|5q12.3	ENST00000380985	57486	NM_020726	neurolysin (metallopeptidase M3 family)	chr5:65124832-65124891	GO:0042277|GO:0005758|GO:0005886|GO:0006508|GO:0004222|GO:0046872	NM_020726	THC2695604	Hs.247460_x000D_
A_24_P222043	10.6647	P	11.6815	P	0.494186	2.02353	down	HMGA1	Homo sapiens high mobility group AT-hook 1 (HMGA1), transcript variant 2, mRNA [NM_002131]	CTGCTCCTTAGAGAAGGGAAGATGAGTGAGTCGAGCTCGAAGTCCAGCCAGCCCTTGGCC	34208596	chr6	34208537	+	false	hs|6p21.31	ENST00000478214	3159	NM_002131	high mobility group AT-hook 1	chr6:34208537-34208596	GO:0005515|GO:0003906|GO:0008285|GO:0090402|GO:0005634|GO:0035985|GO:0035986|GO:0042974|GO:0042975|GO:0005829|GO:0046965|GO:0030374|GO:0016032|GO:2000774|GO:0031936|GO:0005667|GO:0006355|GO:0006337|GO:0009615|GO:0003677|GO:0006351|GO:0051575|GO:0006461|GO:0003680|GO:0006284|GO:0006268|GO:0005654|GO:0045893|GO:0019899|GO:0045892|GO:0005925|GO:0000737|GO:0008134	NM_002131	NP1183806	Hs.518805_x000D_
A_23_P46441	3.96921	P	2.317	A	3.14314	3.14314	up	PVRL4	Homo sapiens poliovirus receptor-related 4 (PVRL4), mRNA [NM_030916]	TTATGCTGTCATATCAGAGTCAAGTGAACTGTGGTGTATGTGCCACGGGATTTGAGTGGT	161042151	chr1	161042092	-	false	hs|1q23.3	ENST00000486694	81607	NM_030916	poliovirus receptor-related 4	chr1:161042151-161042092	GO:0005515|GO:0005912|GO:0005886|GO:0034329|GO:0016032|GO:0016021|GO:0007155|GO:0045216|GO:0070062|GO:0034332	NM_030916	THC2471020	Hs.492490_x000D_
A_23_P110184	7.51251	P	6.50002	P	2.0174	2.0174	up	MSMO1	Homo sapiens methylsterol monooxygenase 1 (MSMO1), transcript variant 1, mRNA [NM_006745]	GTCTTCTGGCTACTAAGTGATAAAAAGAACATTAACAACCTTTAATTACCTTCCTAGTGG	166263249	chr4	166263190	+	false	hs|4q32.3	ENST00000393766	6307	NM_006745	methylsterol monooxygenase 1	chr4:166263190-166263249	GO:0006695|GO:0005886|GO:0005506|GO:0005783|GO:0006631|GO:0005789|GO:0006633|GO:0044281|GO:0016021|GO:0008202|GO:0000254|GO:0055114	NM_006745	THC2469190	Hs.105269_x000D_
A_23_P107911	11.2942	P	9.75214	P	2.91202	2.91202	up	KLK10	Homo sapiens kallikrein-related peptidase 10 (KLK10), transcript variant 1, mRNA [NM_002776]	TGCCTACCTCTTAGACATGTTGTGAGGAGACTATGATATAACATGTGTATGTAAATCTTC	51517655	chr19	51517596	-	false	hs|19q13.41	ENST00000358789	5655	NM_002776	kallikrein-related peptidase 10	chr19:51517655-51517596	GO:0007049|GO:0004252|GO:0006508|GO:0008236|GO:0005576	NM_002776	NP837646	Hs.275464_x000D_
A_23_P420863	4.9251	P	1.85621	A	8.3913	8.3913	up	NOD2	Homo sapiens nucleotide-binding oligomerization domain containing 2 (NOD2), transcript variant 1, mRNA [NM_022162]	TGTCTTCCTGGATTATTCAAAATGATGTATGTTGAAGCCTTTGTAAATTGTCAGATGCTG	50766829	chr16	50766770	+	false	hs|16q12.1	ENST00000300589	64127	NM_022162	nucleotide-binding oligomerization domain containing 2	chr16:50766770-50766829	GO:0005515|GO:0032755|GO:0002710|GO:0002756|GO:0032500|GO:0002755|GO:0009595|GO:0032496|GO:0032498|GO:0005856|GO:0032689|GO:0002367|GO:0009986|GO:0019901|GO:0032760|GO:0034134|GO:0032720|GO:0006952|GO:0002224|GO:0002227|GO:0002830|GO:0035666|GO:0034166|GO:0019899|GO:0016045|GO:0034162|GO:0034142|GO:0005886|GO:0002862|GO:0032733|GO:0035419|GO:0032731|GO:0032735|GO:0032874|GO:0005829|GO:0035556|GO:…	NM_022162	THC2477303	Hs.592072_x000D_
A_24_P376379	1.83234	A	4.84098	P	0.124253	8.04808	down	LOC647323	Homo sapiens uncharacterized LOC647323 (LOC647323), long non-coding RNA [NR_033944]	AGAACACAGGTCTGATATGTACAAGTTTCAGTGAACATGGTACTATGCATCATGAAGACT	193675262	chr3	193675203	-	false	hs|3q29	ENST00000397645	647323	NR_033944	uncharacterized LOC647323	chr3:193675262-193675203	NA	NR_033944	NP509599	Hs.652830_x000D_
A_23_P38519	3.88392	P	2.71691	A	2.24545	2.24545	up	ITGB3	Homo sapiens integrin, beta 3 (platelet glycoprotein IIIa, antigen CD61) (ITGB3), mRNA [NM_000212]	TGGCCTGTTCTTCTATGGGTTGGACAACCTCATTTTAACTCAGTCTTTAATCTGAGAGGC	45388786	chr17	45388727	+	false	hs|17q21.32	ENST00000559488	3690	NM_000212	integrin, beta 3 (platelet glycoprotein IIIa, antigen CD61)	chr17:45388727-45388786	GO:0005515|GO:0031527|GO:0050731|GO:0031528|GO:0050900|GO:0002020|GO:0042802|GO:0007411|GO:0006457|GO:0030198|GO:0034446|GO:0034113|GO:0050839|GO:0070062|GO:0008305|GO:0042470|GO:0010745|GO:0009986|GO:0031589|GO:0050840|GO:0003756|GO:0014909|GO:0030168|GO:0005161|GO:0050748|GO:0038027|GO:0010595|GO:0043235|GO:0007229|GO:0005887|GO:0034683|GO:0042060|GO:0032369|GO:0007044|GO:0016049|GO:0043184|GO:…	NM_000212	THC2464287	Hs.218040_x000D_
A_23_P105012	13.871	P	12.2681	P	3.03745	3.03745	up	HRASLS2	Homo sapiens HRAS-like suppressor 2 (HRASLS2), mRNA [NM_017878]	GCCAGCAGGAGTGGAGTTTGGTTTACTGATTTTACTGTTTTGTGTTCATGAATCTTTATT	63320383	chr11	63320324	-	false	hs|11q12.3	ENST00000255695	54979	NM_017878	HRAS-like suppressor 2	chr11:63320383-63320324	GO:0016042|GO:0005737|GO:0016746|GO:0016787|GO:0016021	NM_017878	THC2481921	Hs.272805_x000D_
A_23_P377094	1.76426	A	4.65183	P	0.135131	7.40024	down	PNMA3	Homo sapiens paraneoplastic Ma antigen 3 (PNMA3), transcript variant 1, mRNA [NM_013364]	AAGTCTTTGTTGCAAAGGAGGAGGAAAAGGGAGGACTTGGTAGGGTTTTGTTTCTTCTGC	152227629	chrX	152227567	+	false	hs|Xq28	ENST00000619635	29944	NM_013364	paraneoplastic Ma antigen 3	chrX:152227567-152227629	GO:0043065|GO:0005730|GO:0008270|GO:0003676	NM_013364	THC2484681	Hs.744496_x000D_
A_23_P162640	11.5093	P	10.2025	P	2.47384	2.47384	up	GABARAPL1	Homo sapiens GABA(A) receptor-associated protein like 1 (GABARAPL1), mRNA [NM_031412]	GATCTCTTACCTTTGGAAAATAGGGGTTAGGCATGAAGGTGGTTGTGATTAAGAAGATGG	10375117	chr12	10375058	+	false	hs|12p13.2	ENST00000540424	23710	NM_031412	GABA(A) receptor-associated protein like 1	chr12:10375058-10375117	GO:0005515|GO:0008017|GO:0005776|GO:0005794|GO:0000422|GO:0005783|GO:0000421|GO:0005874|GO:0048487|GO:0032839|GO:0050811|GO:0000407|GO:0030957|GO:0044297|GO:0005829|GO:0005622|GO:0032590|GO:0061025|GO:0000045|GO:0030659|GO:0019898	NM_031412	THC2570503	Hs.524250_x000D_
A_24_P124624	5.90572	P	2.9971	A	7.50899	7.50899	up	OLR1	Homo sapiens oxidized low density lipoprotein (lectin-like) receptor 1 (OLR1), transcript variant 1, mRNA [NM_002543]	TTGTAGATGAACTCTTCTCAACTCTGTTTTGCTATGCTATAATTCCGAAACATACAAGAC	10311657	chr12	10311598	-	false	hs|12p13.2	ENST00000309539	4973	NM_002543	oxidized low density lipoprotein (lectin-like) receptor 1	chr12:10311657-10311598	GO:0005515|GO:0042542|GO:0008219|GO:0005886|GO:0008015|GO:0050900|GO:0006898|GO:0043231|GO:0043235|GO:0005041|GO:0006954|GO:0016020|GO:0005887|GO:0007596|GO:0042157|GO:0006508|GO:0007159|GO:0030246|GO:0045121|GO:0005654|GO:0070062	NM_002543	THC2461760	Hs.412484_x000D_
A_32_P235358	9.92012	P	8.21768	P	3.2545	3.2545	up	LOC100130476	Homo sapiens uncharacterized LOC100130476 (LOC100130476), long non-coding RNA [NR_049793]	TGCTTACATGTCTAAGGCCTGAAAAATTGGTAGTGACATCCCAAAATAAATGAAGGTTTT	138144876	chr6	138144817	-	false	hs|6q23.3	NA	100130476	NA	uncharacterized LOC100130476	chr6:138144876-138144817	NA	NR_049793	THC2504912	Hs.598050_x000D_
A_32_P211141	8.95814	P	10.1116	P	0.449549	2.22445	down	LYRM7	Homo sapiens LYR motif containing 7 (LYRM7), transcript variant 1, mRNA [NM_181705]	GGCGTTATGCTCCATGTATTCTGCAACTTTTCATCATACATTAGGTTTTGGCGATTTAGC	130541043	chr5	130540984	+	false	hs|5q23.3	ENST00000379380	90624	NM_181705	LYR motif containing 7	chr5:130540984-130541043	GO:0005759	NM_181705	THC2573079	Hs.115467_x000D_
A_32_P891680	3.45634	A	5.04232	P	0.333099	3.00211	down	NLN	Homo sapiens neurolysin (metallopeptidase M3 family) (NLN), mRNA [NM_020726]	TCGGATGAAAAATTGCATTGTGGGAGATACCAAAATTGAGGAAATAGCTCTTCAAAGAAA	65121572	chr5	65121513	+	false	hs|5q12.3	ENST00000380985	57486	NM_020726	neurolysin (metallopeptidase M3 family)	chr5:65121513-65121572	GO:0042277|GO:0005758|GO:0005886|GO:0006508|GO:0004222|GO:0046872	NM_020726	THC2521570	Hs.247460_x000D_
A_24_P684799	12.0387	P	13.4979	P	0.363686	2.74962	down	NA	ov26b05.x1 Soares_testis_NHT Homo sapiens cDNA clone IMAGE:1638417 3' similar to gb:M16660 HEAT SHOCK PROTEIN HSP 90-BETA (HUMAN);, mRNA sequence [AI015919]	AAAGTGATCCTCCACCAATGACTGGAAAGACCACTTGGCAGTCAGGTACTTTTCTGTAGA	13339072	chr4	13338639	+	false	hs|4p15.33	NA	NA	AI015919	NA	chr4:13338639-13339072	NA	NA	THC2598478	Hs.408190_x000D_
A_23_P108911	2.76262	A	6.82238	P	0.0599643	16.6766	down	TRIM54	Homo sapiens tripartite motif containing 54 (TRIM54), transcript variant 2, mRNA [NM_187841]	TGAACTTCACAGTGGGTTTCAAGCCGCTGCTAGGGGATGCACACAGCATGGACAACCTGG	27505660	chr2	27505601	+	false	hs|2p23.3	ENST00000380075	57159	NM_187841	tripartite motif containing 54	chr2:27505601-27505660	GO:0008017|GO:0007165|GO:0030018|GO:0005875|GO:0005874|GO:0007026|GO:0008270|GO:0007275|GO:0004871|GO:0007017|GO:0030154	NM_187841	THC2602749	Hs.516036_x000D_
A_32_P888426	5.71641	P	4.61264	P	2.14916	2.14916	up	NA	NA	GGAGTAAAGACAGAATGGTACTGGTAGTCTTTATGTATTCATTAAACTAACCCACACAAT	54082522	chr19	54082463	-	false	hs|19q13.42	NA	NA	NA	NA	chr19:054082522-054082463	NA	NA	NA	NA_x000D_
A_24_P286114	5.60115	P	4.34181	P	2.39387	2.39387	up	SLC1A3	Homo sapiens solute carrier family 1 (glial high affinity glutamate transporter), member 3 (SLC1A3), transcript variant GLAST, mRNA [NM_004172]	GTGGCTGTCCTCTTAAGACACTAGTAGAGCAAAGACTTAATCATATCAACTTAATTCTGT	36688263	chr5	36688204	+	false	hs|5p13.2	ENST00000613445	6507	NM_004172	solute carrier family 1 (glial high affinity glutamate transporter), member 3	chr5:36688204-36688263	GO:0005886|GO:0007605|GO:0005314|GO:0070779|GO:0005313|GO:0007268|GO:0042995|GO:0031223|GO:0048667|GO:0050885|GO:0043025|GO:0009416|GO:0043205|GO:0017153|GO:0046677|GO:0006811|GO:0009986|GO:0006537|GO:0051938|GO:0021545|GO:0042493|GO:0009611|GO:0055085|GO:0016020|GO:0050806|GO:0001504|GO:0016021|GO:0016595|GO:0009449	NM_004172	THC2465392	Hs.481918_x000D_
A_32_P23209	4.71024	P	2.90676	A	3.49062	3.49062	up	NA	NA	TTTAGGATGCTAGGTTCATCTAAATGTGCATAACTACTTTTAGGGTCTTAAATGCCCCCT	61798617	chr3	61798558	+	false	hs|3p14.2	NA	NA	NA	NA	chr3:061798558-061798617	NA	NA	THC2646402	NA_x000D_
A_23_P307624	3.58166	A	4.6682	P	0.47089	2.12364	down	FASTKD1	Homo sapiens mRNA for KIAA1800 protein, partial cds. [AB058703]	CTGATGTTTGGCTTAGGCTTAGTTGAAGTACATGTTTAAAATATCCAATGACTTTGCATG	170384771	chr2	170384712	-	false	hs|2q31.1	NA	79675	AB058703	FAST kinase domains 1	chr2:170384771-170384712	GO:0005739|GO:0045333|GO:0004672|GO:0006468	NA	THC2611070	Hs.529276_x000D_
A_23_P256487	8.22663	P	6.9965	P	2.34589	2.34589	up	CD274	Homo sapiens CD274 molecule (CD274), transcript variant 1, mRNA [NM_014143]	AGAGTTTCCTTTCCCTCTTGGCCATATTCTGGTGTCAATGACAAGGAGTACCTTGGCTTT	5470157	chr9	5470098	+	false	hs|9p24.1	ENST00000381577	29126	NM_014143	CD274 molecule	chr9:5470098-5470157	GO:0005515|GO:2001181|GO:0070232|GO:0005886|GO:0032693|GO:0046006|GO:0046007|GO:0031295|GO:0012505|GO:0007165|GO:0006955|GO:0042102|GO:0016021|GO:0032689|GO:0007166|GO:0009897|GO:0070062	NM_014143	THC2651085	Hs.521989_x000D_
A_23_P202978	13.0417	P	11.9866	P	2.07793	2.07793	up	CASP1	Homo sapiens caspase 1, apoptosis-related cysteine peptidase (CASP1), transcript variant alpha, mRNA [NM_033292]	CTGTTCCTGTGATGTGGAGGAAATTTTCCGCAAGGTTCGATTTTCATTTGAGCAGCCAGA	104897602	chr11	104897058	-	false	hs|11q22.3	ENST00000534497	834	NM_033292	caspase 1, apoptosis-related cysteine peptidase	chr11:104897602-104897058	GO:0097300|GO:0005515|GO:0035872|GO:0005829|GO:0005737|GO:0050717|GO:0050718|GO:0006508|GO:0032496|GO:0033198|GO:0043123|GO:0072559|GO:0001666|GO:0006919|GO:0072557|GO:0071310|GO:0072558|GO:0050727|GO:0097194|GO:0006915|GO:0005576|GO:0008656|GO:0070269|GO:0051882|GO:0004197|GO:0007165|GO:0060081|GO:0004175|GO:0045087|GO:0032611|GO:0010506|GO:0071260|GO:0097169	NM_033292	THC2463081	Hs.2490_x000D_
A_32_P215556	3.20885	A	4.61181	P	0.378151	2.64444	down	TMEM161B-AS1	Homo sapiens TMEM161B antisense RNA 1 (TMEM161B-AS1), transcript variant 4, long non-coding RNA [NR_105019]	AAGGTTCCATGGTAGCTAAGTGTGGACAAGCTAATCACTGAAGTTCCCTGATGCAGAGTT	87732235	chr5	87732176	+	false	hs|5q14.3	NA	100505894	NR_105019	TMEM161B antisense RNA 1	chr5:87732176-87732235	NA	NR_105019	THC2781428	Hs.559426_x000D_
A_23_P152838	15.0216	P	13.3165	P	3.26036	3.26036	up	CCL5	Homo sapiens chemokine (C-C motif) ligand 5 (CCL5), transcript variant 1, mRNA [NM_002985]	AGATGAGCTAGGATGGAGAGTCCTTGAACCTGAACTTACACAAATTTGCCTGTTTCTGCT	34199391	chr17	34199332	-	false	hs|17q12	ENST00000618639	6352	NM_002985	chemokine (C-C motif) ligand 5	chr17:34199391-34199332	GO:0005515|GO:0006887|GO:0043621|GO:0005615|GO:0042803|GO:0043623|GO:0031726|GO:0030298|GO:0006935|GO:0000165|GO:0031729|GO:0031663|GO:0045070|GO:0045071|GO:0050679|GO:0031584|GO:0008009|GO:0045744|GO:0030335|GO:0042531|GO:0009636|GO:0014068|GO:0042056|GO:0045785|GO:0043922|GO:0016004|GO:0045089|GO:0007186|GO:0048245|GO:0010759|GO:0043491|GO:0048246|GO:0042119|GO:0031730|GO:0007267|GO:0014911|GO:…	NM_002985	THC2465035	Hs.514821_x000D_
A_24_P759477	8.49858	P	7.39602	P	2.14736	2.14736	up	ITGB8	Homo sapiens integrin, beta 8 (ITGB8), mRNA [NM_002214]	AGAATATGGTACTTTCACATAATATACTATGAACCTGTTCATATAACTCTGATTGACTAC	20455196	chr7	20455137	+	false	hs|7p21.1	ENST00000222573	3696	NM_002214	integrin, beta 8	chr7:20455137-20455196	GO:0008305|GO:0060674|GO:0005886|GO:0009986|GO:0051216|GO:0005102|GO:0034686|GO:0010628|GO:0007160|GO:0007229|GO:0030198|GO:0010629|GO:0001573|GO:0004872|GO:0007155|GO:0070062	NM_002214	THC2594559	Hs.592171_x000D_
A_32_P20040	6.29414	P	5.16134	P	2.19285	2.19285	up	lnc-SKA2-2	RST33388 Athersys RAGE Library Homo sapiens cDNA, mRNA sequence [BG213769]	TGATTAATGTACTGCAGAGTCTGTTCCACTGGGGAAAAAATGCAGAGAGGCATTGCTTCA	57477955	chr17	57477896	-	false	hs|17q22	NA	NA	BG213769	lnc-SKA2-2:1	chr17:57477955-57477896	NA	NA	NA	Hs.736741_x000D_
A_24_P935755	1.75838	A	4.48352	P	0.151234	6.61226	down	NA	NA	ACAGCAAAATGTAGTTTTGCTTTTTCTGGAAATTTTCCAAAAGATTTCTGGGGATTCGTG	44449236	chr2	44449177	-	false	hs|2p21	NA	NA	NA	NA	chr2:044449236-044449177	NA	NA	NA	NA_x000D_
A_32_P394951	4.61872	P	3.61667	A	2.00284	2.00284	up	NTN5	netrin 5 [Source:HGNC Symbol;Acc:HGNC:25208] [ENST00000270235]	AAAGTAATTTGGGAGCGACTAGGAGCTGAGCCTTCTACCTCGACGGTGCACTGCAGAGAG	49164903	chr19	49164844	-	false	hs|19q13.33	ENST00000270235	126147	XM_006723011	netrin 5	chr19:49164903-49164844	GO:0005576	XM_006723011	THC2485915	Hs.326217_x000D_
A_23_P145694	12.4836	P	13.8854	P	0.378457	2.64231	down	ASNS	Homo sapiens asparagine synthetase (glutamine-hydrolyzing) (ASNS), transcript variant 2, mRNA [NM_001673]	GGACTGTGGGTAGATAGGGGAACAATGAGAGTCAACTCAGGCTAACTTGGGTTTGAAAAA	97481520	chr7	97481461	-	false	hs|7q21.3	ENST00000394308	440	NM_001673	asparagine synthetase (glutamine-hydrolyzing)	chr7:97481520-97481461	GO:0070981|GO:0031427|GO:0044281|GO:0032870|GO:0042803|GO:0030968|GO:0005829|GO:0034641|GO:0004066|GO:0009416|GO:0042149|GO:0006529|GO:0043200|GO:0032354|GO:0043066|GO:0048037|GO:0009636|GO:0008652|GO:0005524|GO:0009612|GO:0001889|GO:0045931|GO:0006987|GO:0044267|GO:0006541	NM_001673	THC2502767	Hs.489207_x000D_
A_23_P60286	9.09039	P	10.3595	P	0.414906	2.41018	down	EIF4B	Homo sapiens eukaryotic translation initiation factor 4B (EIF4B), transcript variant 2, mRNA [NM_001417]	CAAAGACCCAAACTGAATCTAAAGCCTCGGAGTACTCCTGAAGAAGATGATTCCTCTGCT	53427657	chr12	53427598	+	false	hs|12q13.13	ENST00000550704	1975	NM_001417	eukaryotic translation initiation factor 4B	chr12:53427598-53427657	GO:0005515|GO:0008286|GO:0010467|GO:0016281|GO:0003723|GO:0003743|GO:0006412|GO:0006413|GO:0005829|GO:0000166|GO:0006446|GO:0044267|GO:0000289|GO:0000288	NM_001417	THC2509371	Hs.648394_x000D_
A_32_P157504	4.75459	P	3.72577	A	2.04035	2.04035	up	NA	Homo sapiens cDNA FLJ37310 fis, clone BRAMY2016706. [AK094629]	AGCTATATTGTGCTCAAAGTATGTTACTGACATTTCTCCGTCGTTAAAAGGAACTGCTCC	161411885	chr6	161411826	-	false	hs|6q26	NA	NA	AK094629	NA	chr6:161411885-161411826	NA	NA	THC2476816	Hs.594896_x000D_
A_23_P2283	10.1028	P	8.25208	P	3.60678	3.60678	up	TAC3	Homo sapiens tachykinin 3 (TAC3), transcript variant 1, mRNA [NM_013251]	CCAACCCCAATGGGCATTGACTGTAGAATACCCTAGAGTTCCTGTAGTGTCCTACATTAA	57403895	chr12	57403836	-	false	hs|12q13.3	ENST00000393867	6866	NM_013251	tachykinin 3	chr12:57403895-57403836	GO:0005515|GO:0007565|GO:0007218|GO:0005102|GO:0007217|GO:0005576|GO:0005615|GO:0070062	NM_013251	NP847000	Hs.9730_x000D_
A_24_P136653	5.63877	P	4.31449	A	2.50408	2.50408	up	NFE2L3	Homo sapiens nuclear factor, erythroid 2-like 3 (NFE2L3), mRNA [NM_004289]	TATTTGATGAGATAAACTTAATGTCATTGGCCACAGAAGACAACTTTGATCCAATCGATG	26224540	chr7	26224481	+	false	hs|7p15.2	ENST00000606261	9603	NM_004289	nuclear factor, erythroid 2-like 3	chr7:26224481-26224540	GO:0001078|GO:0003700|GO:0006366|GO:0003713|GO:0005634|GO:0000122|GO:0000978	NM_004289	THC2463763	Hs.404741_x000D_
A_23_P26890	8.78495	P	7.7743	P	2.01481	2.01481	up	MMP28	Homo sapiens matrix metallopeptidase 28 (MMP28), transcript variant 1, mRNA [NM_024302]	CAAAGCCTCCATCTGGAAGTCTGTCTGCCTTTGTTCCTTGAAGAATGCAGCATTGTCTTT	34093403	chr17	34093344	-	false	hs|17q12	ENST00000619655	79148	NM_024302	matrix metallopeptidase 28	chr17:34093403-34093344	GO:0010760|GO:0005737|GO:0005509|GO:0006508|GO:0005578|GO:0008270|GO:0004222	NM_024302	THC2635771	Hs.380710_x000D_
A_23_P9416	8.99817	P	10.9256	P	0.262904	3.80367	down	ACO1	Homo sapiens aconitase 1, soluble (ACO1), transcript variant 2, mRNA [NM_002197]	TACCCTCTTATTGTTCCTCTTACGCTCTGCTCAATGAAACCTTCCTCTTGAGGGTCATTT	32450531	chr9	32450472	+	false	hs|9p21.1	ENST00000541043	48	NM_002197	aconitase 1, soluble	chr9:32450472-32450531	GO:0005515|GO:0051539|GO:0005794|GO:0006099|GO:0005783|GO:0003723|GO:0003994|GO:0010040|GO:0009791|GO:0046872|GO:0006417|GO:0005829|GO:0005739|GO:0006879|GO:0006101|GO:0050892|GO:0005737|GO:0030350|GO:0070062	NM_002197	THC2474332	Hs.567229_x000D_
A_23_P6535	4.258	P	2.73406	A	2.87575	2.87575	up	KLHDC7B	Homo sapiens kelch domain containing 7B (KLHDC7B), mRNA [NM_138433]	TTTTCTCCCCTTACGCACTTTGAAACCCATGCTAGAAAAGTGAATACATCTGACTGTGCT	50989347	chr22	50989288	+	false	hs|22q13.33	ENST00000395676	113730	NM_138433	kelch domain containing 7B	chr22:50989288-50989347	NA	NM_138433	THC2610609	Hs.137007_x000D_
A_23_P207999	12.0203	P	10.958	P	2.0883	2.0883	up	PMAIP1	Homo sapiens phorbol-12-myristate-13-acetate-induced protein 1 (PMAIP1), mRNA [NM_021127]	TTAGAGAATCGTTCTAGTGTTTTTGCCGAAGATTACCGCTGGCCTACTGTGAAGGGAGAT	57570337	chr18	57570278	+	false	hs|18q21.32	ENST00000316660	5366	NM_021127	phorbol-12-myristate-13-acetate-induced protein 1	chr18:57570278-57570337	GO:0005515|GO:0043331|GO:0010165|GO:0048147|GO:0005741|GO:0005634|GO:0001836|GO:0010907|GO:0005829|GO:0005739|GO:0051607|GO:1900740|GO:0043525|GO:0090200|GO:0042149|GO:0032461|GO:0043029|GO:0009411|GO:0046902|GO:0043065|GO:0006919|GO:0072593|GO:0071456|GO:0006915|GO:2001244|GO:0097193|GO:0043280|GO:0042771|GO:0010917|GO:0072332|GO:0043517|GO:0010498	NM_021127	THC2489904	Hs.96_x000D_
A_24_P350546	4.72827	P	3.6938	A	2.04836	2.04836	up	LOC646976	PREDICTED: Homo sapiens uncharacterized LOC646976 (LOC646976), misc_RNA [XR_248659]	TAGGCAATGTGCAGTAGAATGTGGAAAGAATACTATGTACCAGCATTAAGTGTAAAACAT	178693526	chr1	178693467	-	false	hs|1q25.2	NA	646976	XR_248659	uncharacterized LOC646976	chr1:178693526-178693467	NA	XR_248659	THC2484430	Hs.632485_x000D_
A_23_P31177	9.58986	P	7.7357	P	3.61539	3.61539	up	TMEM140	Homo sapiens transmembrane protein 140 (TMEM140), mRNA [NM_018295]	TGAAACCTAGCAAAGAACTTACGGCAACAAACGAGGACATTAAAAGAGCGAGCACCTCAG	134850190	chr7	134850131	+	false	hs|7q33	ENST00000275767	55281	NM_018295	transmembrane protein 140	chr7:134850131-134850190	GO:0016021	NM_018295	THC2577822	Hs.521213_x000D_
A_32_P9543	6.35413	P	3.02087	A	10.0788	10.0788	up	APOBEC3A	Homo sapiens apolipoprotein B mRNA editing enzyme, catalytic polypeptide-like 3A (APOBEC3A), transcript variant 1, mRNA [NM_145699]	TTGGCTTCATATCTAGACTAACACAAAATTAAGAATCTTCCATAATTGCTTTTGCTCAGT	39359151	chr22	39359092	+	false	hs|22q13.1	ENST00000402255	200315	NM_145699	apolipoprotein B mRNA editing enzyme, catalytic polypeptide-like 3A	chr22:39359092-39359151	GO:0005515|GO:0009972|GO:0047844|GO:0005634|GO:0010529|GO:0071466|GO:0044356|GO:0005737|GO:0051607|GO:0045087|GO:0080111|GO:0004126|GO:0005654|GO:0008270|GO:0070383|GO:0045071	NM_145699	THC2479177	Hs.226307_x000D_
A_23_P31563	3.42507	A	4.83963	P	0.375125	2.66578	down	NA	NA	CCTGAAAGCTTGTCACTGATTCCTTGCTTCAAGAGTCTCAGCTAAGGAGTTGAAGTGGTT	NA	NA	NA	NA	false	NA	NA	NA	NA	NA	NA	NA	NA	NA	NA_x000D_
A_24_P222890	1.77904	A	5.45161	P	0.0784231	12.7513	down	C2orf16	Homo sapiens chromosome 2 open reading frame 16 (C2orf16), mRNA [NM_032266]	CCATCGCAGTCCCTCTGAGAGGAGATCTCACAGGTCCTTTGAGAGGAGCCATCGTAGGAT	27804961	chr2	27804902	+	false	hs|2p23.3	ENST00000408964	84226	NM_032266	chromosome 2 open reading frame 16	chr2:27804902-27804961	GO:0005634|GO:0070062	NM_032266	NP1474031	Hs.131021_x000D_
A_24_P208721	3.81563	A	4.81702	P	0.499517	2.00193	down	KLHL18	Homo sapiens kelch-like family member 18 (KLHL18), mRNA [NM_025010]	TGGTGCGTTGCTGCCACAAATGCAGGGACCTGGTAGACGAAGCAAAGGACTACCACCTCA	47376207	chr3	47374783	+	false	hs|3p21.31	ENST00000442272	23276	NM_025010	kelch-like family member 18	chr3:47374783-47376207	NA	NM_025010	NP1242509	Hs.517946_x000D_
A_24_P915894	1.74867	A	4.90515	P	0.112152	8.91648	down	NA	NA	GGTGTGTGCACTATTCTAAAAATCCATATCCATACAGTTCCATTCTGTACACTTTCCCCC	106772564	chr6	106772505	+	false	hs|6q21	NA	NA	NA	NA	chr6:106772505-106772564	NA	NA	NA	NA_x000D_
A_23_P112026	11.496	P	9.12392	P	5.17678	5.17678	up	IDO1	Homo sapiens indoleamine 2,3-dioxygenase 1 (IDO1), mRNA [NM_002164]	ATCTGCAAATCGTGACTAAGTACATCCTGATTCCTGCAAGCCAGCAGCCAAAGGAGAATA	39785588	chr8	39785529	+	false	hs|8p11.21	ENST00000523779	3620	NM_002164	indoleamine 2,3-dioxygenase 1	chr8:39785529-39785588	GO:0006569|GO:0070233|GO:0032693|GO:0046006|GO:0070234|GO:0002534|GO:0032735|GO:0044281|GO:0046872|GO:0030485|GO:0005829|GO:0042130|GO:0034641|GO:0002678|GO:0032496|GO:0007565|GO:0004833|GO:0009055|GO:0032421|GO:0033555|GO:0002666|GO:0019441|GO:0033754|GO:0002830|GO:0034276|GO:0020037|GO:0055114	NM_002164	THC2489025	Hs.840_x000D_
A_23_P347632	5.73703	P	4.59461	P	2.20751	2.20751	up	MTSS1	Homo sapiens metastasis suppressor 1 (MTSS1), transcript variant 2, mRNA [NM_014751]	AATAAAATGTTGCCAAATTCAATGTAGAAAGAATGTGACAACACACCTTGGGTAGTTCTG	125563314	chr8	125563255	-	false	hs|8q24.13	ENST00000520771	9788	NM_014751	metastasis suppressor 1	chr8:125563314-125563255	GO:0072160|GO:0007009|GO:0005515|GO:0030036|GO:0030035|GO:0034334|GO:0050680|GO:0006928|GO:0030139|GO:0030282|GO:0015629|GO:0042802|GO:0061333|GO:0005737|GO:0051015|GO:0010960|GO:0005912|GO:0032233|GO:2001013|GO:0030041|GO:0007155|GO:0072102|GO:0005102|GO:0001726|GO:0001701|GO:0071498|GO:0003785|GO:0007169	NM_014751	THC2487877	Hs.336994_x000D_
A_23_P338578	5.12418	P	3.49128	A	3.10137	3.10137	up	PLXNA4	Homo sapiens plexin A4 (PLXNA4), transcript variant 2, mRNA [NM_181775]	TTGTTGCTTCCTAAATGTACCTGGGAATTCTTCCTAAAATTACTCTGGAAATTTGAATCC	132169611	chr7	132169552	-	false	hs|7q32.3	ENST00000378539	91584	NM_181775	plexin A4	chr7:132169611-132169552	GO:0021960|GO:0005886|GO:0021644|GO:0048485|GO:0002116|GO:0005622|GO:0021784|GO:0021793|GO:0050923|GO:0021615|GO:0048841|GO:0017154|GO:0007411|GO:0021637|GO:0071526|GO:0016021|GO:0021612	NM_181775	THC2490366	Hs.511454_x000D_
A_23_P153571	7.28357	P	5.80231	P	2.79191	2.79191	up	IGFL2	Homo sapiens IGF-like family member 2 (IGFL2), transcript variant 1, mRNA [NM_001002915]	GAAAATCAACTTTCACTAAGGCATCTCAGAAACATAGGCTAAGGTAATATGTGTACCAGT	46664418	chr19	46664359	+	false	hs|19q13.32	ENST00000600243	147920	NM_001002915	IGF-like family member 2	chr19:46664359-46664418	GO:0005576	NM_001002915	THC2486122	Hs.99376_x000D_
A_23_P214554	5.96978	P	4.95599	P	2.01921	2.01921	up	TRIM15	Homo sapiens tripartite motif containing 15 (TRIM15), mRNA [NM_033229]	AAGTGAGCTTCTACAAGATGTCAGAGTCAACCAGAGCAGGTGTGAGATGAAGACTTTTGT	30138298	chr6	30136292	+	false	hs|6p22.1	ENST00000423220	89870	NM_033229	tripartite motif containing 15	chr6:30136292-30138298	GO:0005622|GO:0051091|GO:0051092|GO:0007500|GO:0045087|GO:1900246|GO:0032481|GO:0008270	NM_033229	THC2475001	Hs.591789_x000D_
A_23_P107173	4.07997	P	2.61197	A	2.76637	2.76637	up	MEOX1	Homo sapiens mesenchyme homeobox 1 (MEOX1), transcript variant 1, mRNA [NM_004527]	TTGGGCTGTGCTCCAGAGAAAAGGAGCAGCTACTCCTTTTAAATCCACGATTTCTGGATT	41718484	chr17	41718425	-	false	hs|17q21.31	ENST00000329168	4222	NM_004527	mesenchyme homeobox 1	chr17:41718484-41718425	GO:0003700|GO:0001757|GO:0005634|GO:0007275|GO:0060218|GO:0000978|GO:0006351|GO:0043565|GO:0003674|GO:0008150|GO:0061053|GO:0001077|GO:0005737|GO:0045944|GO:0003682|GO:0061056|GO:0071837|GO:0001046	NM_004527	THC2472031	Hs.438_x000D_
A_32_P169353	6.99403	P	5.79208	P	2.30051	2.30051	up	lnc-NCL-2	LNCipedia lincRNA (lnc-NCL-2), lincRNA [lnc-NCL-2:1]	GTGTCTTCAGAAATCTCTGGCAACCTTGGCCCCAGACAGGCTCTCTGATGCAGCTGGGAA	232264908	chr2	232264849	-	false	hs|2q37.1	NA	NA	NA	lnc-NCL-2:1	chr2:232264908-232264849	NA	NA	NA	NA_x000D_
A_24_P389415	7.93411	P	6.37209	P	2.95267	2.95267	up	PNMA2	Homo sapiens paraneoplastic Ma antigen 2 (PNMA2), mRNA [NM_007257]	AGCACCATTTAGTTATATGTGCTAGGCAAATCTCCAACACAGTTGATGTGTAGTCTTGTG	26362941	chr8	26362882	-	false	hs|8p21.2	ENST00000522362	10687	NM_007257	paraneoplastic Ma antigen 2	chr8:26362941-26362882	GO:0005515|GO:0043065|GO:0005730	NM_007257	THC2548159	Hs.591838_x000D_
A_32_P105578	4.66392	P	5.96311	P	0.406352	2.46092	down	NA	AL577940 Homo sapiens HELA CELLS COT 25-NORMALIZED Homo sapiens cDNA clone CS0DK008YI09 3-PRIME, mRNA sequence [AL577940]	GCAATCAGCGTTTTAAGCCACCACAAGAGAAAAACTGGTACTGGTGCACCTCCTACATAT	125515132	chr12	125515073	-	false	hs|12q24.31	NA	NA	AL577940	NA	chr12:125515132-125515073	NA	NA	NA	Hs.330495_x000D_
A_23_P116235	8.93595	P	7.66289	P	2.41673	2.41673	up	MDK	Homo sapiens midkine (neurite growth-promoting factor 2) (MDK), transcript variant 1, mRNA [NM_001012334]	AAGGGATTCTGGGAAGCTTGAGCCTCCCCCAAAGCAATGTGAGTCCCAGAGCCCGCTTTT	46405290	chr11	46405231	+	false	hs|11p11.2	ENST00000407067	4192	NM_001012334	midkine (neurite growth-promoting factor 2)	chr11:46405231-46405290	GO:0021542|GO:0030421|GO:0021987|GO:0030325|GO:0042493|GO:0007614|GO:0009611|GO:0051384|GO:0005576|GO:0042995|GO:0030154|GO:0007399|GO:0007165|GO:0043524|GO:0005737|GO:0007219|GO:0016477|GO:0050795|GO:0021681|GO:0051781|GO:0001662|GO:0045893|GO:0008083|GO:0008201	NM_001012334	NP1464770	Hs.82045_x000D_
A_23_P72737	16.1098	P	14.5314	P	2.98646	2.98646	up	IFITM1	Homo sapiens interferon induced transmembrane protein 1 (IFITM1), mRNA [NM_003641]	ATACAGCAGTTTATACCCACACACCTGTCTACAGTGTCATTCAATAAAGTGCACGTGCTT	315268	chr11	315209	+	false	hs|11p15.5	ENST00000408968	8519	NM_003641	interferon induced transmembrane protein 1	chr11:315209-315268	GO:0005515|GO:0030336|GO:0008285|GO:0005886|GO:0035456|GO:0019221|GO:0035455|GO:0009615|GO:0045669|GO:0035556|GO:0051607|GO:0060337|GO:0001503|GO:0016020|GO:0046597|GO:0050776|GO:0005057|GO:0016021|GO:0034341|GO:0007166|GO:0045071	NM_003641	THC2468840	Hs.458414_x000D_
A_32_P56661	5.11536	P	3.97099	A	2.21049	2.21049	up	NA	Homo sapiens cDNA FLJ90133 fis, clone HEMBB1000567. [AK074614]	GGGGGAGGGTATGTGAAGGGTGTTTAAAGCCAATCGATTTTGTACATGTTTGAAGATGCT	2154016	chr11	2153957	+	false	hs|11p15.5	NA	NA	AK074614	NA	chr11:2153957-2154016	NA	NA	NA	NA_x000D_
A_24_P327815	8.08977	P	9.31892	P	0.426566	2.3443	down	STIP1	Homo sapiens stress-induced phosphoprotein 1 (STIP1), transcript variant 2, mRNA [NM_006819]	CACCAAACTCCTGGAGTTCCAGCTGGCACTCAAGGACTGTGAGGAATGTATCCAGCTGGA	63970373	chr11	63967732	+	false	hs|11q13.1	ENST00000305218	10963	NM_006819	stress-induced phosphoprotein 1	chr11:63967732-63970373	GO:0005515|GO:0005794|GO:0006950|GO:0005634	NM_006819	THC2582832	Hs.337295_x000D_
A_23_P1962	14.9609	P	13.4675	P	2.81552	2.81552	up	RARRES3	Homo sapiens retinoic acid receptor responder (tazarotene induced) 3 (RARRES3), mRNA [NM_004585]	AGGCGTTCTCTAGATCCTTTCCTCTGTTTCCCTCTCTCGCTGGCAAAAGTATGATCTAAT	63313886	chr11	63313827	+	false	hs|11q12.3	ENST00000354445	5920	NM_004585	retinoic acid receptor responder (tazarotene induced) 3	chr11:63313827-63313886	GO:0016042|GO:0005515|GO:0008285|GO:0004623|GO:0016021|GO:0006644	NM_004585	THC2574924	Hs.17466_x000D_
A_23_P127818	9.29121	P	7.79296	P	2.825	2.825	up	USH1C	Homo sapiens cDNA: FLJ21290 fis, clone COL01954. [AK024943]	GAATTCCTTCACACACTGTCCTGGTCTCAGAAAGGCCTTGGTCTCATAAGACTATCTGTT	17536795	chr11	17536736	-	false	hs|11p15.1	NA	10083	AK024943	Usher syndrome 1C (autosomal recessive, severe)	chr11:17536795-17536736	GO:0005515|GO:0042472|GO:0042491|GO:0005886|GO:0007605|GO:0030046|GO:0045202|GO:0045177|GO:0032420|GO:0030507|GO:0045494|GO:0005829|GO:0005903|GO:0001917|GO:0005737|GO:0051015|GO:0000086|GO:0050957|GO:0005856|GO:0032029|GO:0050953|GO:0001750	NA	THC2490085	NA_x000D_
A_32_P481631	4.50503	P	2.97311	A	2.8917	2.8917	up	LINC01144	Homo sapiens long intergenic non-protein coding RNA 1144 (LINC01144), long non-coding RNA [NR_024270]	CAATCGCGGGCAGACTCCGAGGACCCATCTTGCGAAAGTTCTGCGAGGTCCTGACTTTAA	45769932	chr1	45769873	+	false	hs|1p34.1	NA	400752	NR_024270	long intergenic non-protein coding RNA 1144	chr1:45769873-45769932	NA	NR_024270	THC2611065	Hs.334348_x000D_
A_32_P108367	4.96368	P	3.51908	A	2.72187	2.72187	up	NA	ALU5_HUMAN (P39192) Alu subfamily SC sequence contamination warning entry, partial (7%) [THC2664371]	AAAGCTAGTGAGGGCCATATAAGAACCACATAAAGAACCTACATTTGTGATGAATTTTGT	174829288	chr1	174829229	-	false	hs|1q25.1	NA	NA	NA	NA	chr1:174829288-174829229	NA	NA	THC2664371	NA_x000D_
A_23_P29237	6.69294	P	4.3038	A	5.23845	5.23845	up	APOL3	Homo sapiens apolipoprotein L, 3 (APOL3), transcript variant beta/a, mRNA [NM_145641]	CCAAACATCCTGGAGAGTATGCGAGAACCTACCAAGAAAAACAGTCTCATTACTCATATA	36536559	chr22	36536500	-	false	hs|22q12.3	ENST00000397287	80833	NM_145641	apolipoprotein L, 3	chr22:36536559-36536500	GO:0007165|GO:0005737|GO:0006954|GO:0016020|GO:0006869|GO:0042157|GO:0005576|GO:0004871|GO:0043123|GO:0005319|GO:0008289	NM_145641	THC2585754	Hs.474737_x000D_
A_23_P371966	3.45084	A	5.21716	P	0.293958	3.40184	down	FAM171B	family with sequence similarity 171, member B [Source:HGNC Symbol;Acc:HGNC:29412] [ENST00000304698]	TTTGAATCCTCTGGTATCAATACGTATTATAGGGTTTTAGAGATCTGTGGGTCAAATGAT	187630372	chr2	187630313	+	false	hs|2q32.1	ENST00000304698	165215	XM_005246362	family with sequence similarity 171, member B	chr2:187630313-187630372	GO:0016021|GO:0003677	XM_005246362	THC2635648	Hs.28872_x000D_
A_24_P374759	1.86609	A	5.82209	P	0.0644358	15.5193	down	ERC2	Homo sapiens ELKS/RAB6-interacting/CAST family member 2 (ERC2), mRNA [NM_015576]	AGGATGAACCCTGAGTTTGCAGACCAAATAAAACAGCTCGATAAAGAGGCGTCTTACTAC	56026254	chr3	56026195	-	false	hs|3p14.3	ENST00000492584	26059	NM_015576	ELKS/RAB6-interacting/CAST family member 2	chr3:56026254-56026195	GO:0005515|GO:0048786|GO:0042734|GO:0005737|GO:0030054|GO:0005856|GO:0030426	NM_015576	THC2660091	Hs.476389_x000D_
A_32_P93442	4.95074	P	3.94254	A	2.01139	2.01139	up	lnc-CDH16-2	Homo sapiens full length insert cDNA clone ZA79D12. [AF086125]	GACACTCTTTACTGGTACTCCTTTGTATCTCTTGAATGAATTAAGGCATGTATTACCTCT	66875438	chr16	66875379	-	false	hs|16q22.1	NA	NA	AF086125	lnc-CDH16-2:1	chr16:66875438-66875379	NA	NA	THC2660203	Hs.659799_x000D_
A_24_P616840	4.55722	P	7.21659	P	0.158288	6.31758	down	TMEM30B	Homo sapiens transmembrane protein 30B (TMEM30B), mRNA [NM_001017970]	CGAGCTCTTCCAGGGCCCAGTGTACCTCTACTACGAGCTGACCAACTTCTACCAGAACAA	61747563	chr14	61747504	-	false	hs|14q23.1	ENST00000557163	161291	NM_001017970	transmembrane protein 30B	chr14:61747563-61747504	GO:0005515|GO:0070863|GO:0005886|GO:0006869|GO:0016021	NM_001017970	THC2475684	Hs.146180_x000D_
A_23_P252432	8.26127	P	7.1897	P	2.10173	2.10173	up	TM4SF4	Homo sapiens transmembrane 4 L six family member 4 (TM4SF4), mRNA [NM_004617]	GTTGCTTGTGACTGATCTTTTGAGGCTGTCATCATGGCTAGGGTTCTTTTATGTATGTTA	149221040	chr3	149220981	+	false	hs|3q25.1	ENST00000305354	7104	NM_004617	transmembrane 4 L six family member 4	chr3:149220981-149221040	GO:0016021|GO:0042246	NM_004617	THC2467675	Hs.133527_x000D_
A_23_P83579	6.66585	P	5.43706	P	2.3437	2.3437	up	ARNT2	Homo sapiens aryl-hydrocarbon receptor nuclear translocator 2 (ARNT2), mRNA [NM_014862]	AAAGAAAGAAAGGAAAAGATTTCATAAGCAGGTGTCAGTGGACAGTTTAAGCACTTAACC	80890109	chr15	80890050	+	false	hs|15q25.1	ENST00000533983	9915	NM_014862	aryl-hydrocarbon receptor nuclear translocator 2	chr15:80890050-80890109	GO:0001666|GO:0005667|GO:0043066|GO:0008284|GO:0006355|GO:0003700|GO:0046982|GO:0005634|GO:0007417|GO:0001701|GO:0003677|GO:0006351|GO:0007165|GO:0005737|GO:0007420|GO:0045944|GO:0017162|GO:0004871|GO:0045893|GO:0032355	NM_014862	THC2493386	Hs.459070_x000D_
A_23_P19523	4.72962	P	3.68488	A	2.06299	2.06299	up	MLN	Homo sapiens motilin (MLN), transcript variant 1, mRNA [NM_002418]	TACAGAGCCTGCCAGCTGGGCTTGGAAGGAAAACACCCTTTCCAAAGCAAATTCCCCTCC	33762533	chr6	33762474	-	false	hs|6p21.31	ENST00000430124	4295	NM_002418	motilin	chr6:33762533-33762474	GO:0007186|GO:0005179|GO:0007267|GO:0005102|GO:0005576	NM_002418	THC2479501	Hs.2813_x000D_
A_32_P229818	7.81491	P	6.58413	P	2.34694	2.34694	up	NA	Homo sapiens cDNA FLJ11982 fis, clone HEMBB1001335. [AK022044]	AACCGGAACCTTCTTTATTCCAATGGTACATTGTGGTAGACTGTATTCGGCAACCTTTTG	61790202	chr3	61790143	+	false	hs|3p14.2	NA	NA	AK022044	NA	chr3:61790143-61790202	NA	NA	THC2608336	Hs.655591_x000D_
A_32_P118657	7.67881	P	6.62951	P	2.06953	2.06953	up	NA	Homo sapiens cDNA FLJ11982 fis, clone HEMBB1001335. [AK022044]	GTATGTTCATAATAAATTACCTTTTAAAACAAATCCCAGGCCTACTCTTCCCGAAAATGG	61791197	chr3	61791138	+	false	hs|3p14.2	NA	NA	AK022044	NA	chr3:61791138-61791197	NA	NA	THC2608336	Hs.655591_x000D_
A_32_P107372	11.7963	P	10.1754	P	3.07573	3.07573	up	GBP1	Homo sapiens guanylate binding protein 1, interferon-inducible (GBP1), mRNA [NM_002053]	GGTACTGAGCAGAGTCTTAGGTAAAAGTCTTGGGAAATATTTGGGCATTGGTCTGGCCAA	89518750	chr1	89518691	-	false	hs|1p22.2	ENST00000370473	2633	NA	guanylate binding protein 1, interferon-inducible	chr1:89518750-89518691	GO:0051607|GO:0000139|GO:0019221|GO:0008152|GO:0003924|GO:0005576|GO:0005525|GO:0060333|GO:0042802|GO:0005829	NM_002053	THC2468230	Hs.62661_x000D_
A_23_P309155	3.38986	A	4.69434	P	0.404867	2.46995	down	TMEM59L	Homo sapiens transmembrane protein 59-like (TMEM59L), mRNA [NM_012109]	CTGAAGAGCCACAGGACAATGACTTCCTCAGTTGCATGTCCCGGCGCTCGGGTCTGCCTC	18729201	chr19	18729040	+	false	hs|19p13.11	ENST00000262817	25789	NM_012109	transmembrane protein 59-like	chr19:18729040-18729201	GO:0016020|GO:0000139|GO:0016021	NM_012109	THC2461416	Hs.329850_x000D_
A_32_P188135	3.25431	A	4.46749	P	0.431319	2.31847	down	NIFK-AS1	Homo sapiens NIFK antisense RNA 1 (NIFK-AS1), transcript variant 2, long non-coding RNA [NR_037858]	AAAGAGGAATCGGGAAACCCTGGGTAAAAGTCGTCCAAGTGGAACTTCCTTTGGTCGGGG	122407524	chr2	122407465	+	false	hs|2q14.3	NA	254128	NR_037858	NIFK antisense RNA 1	chr2:122407465-122407524	NA	NR_037858	THC2515921	Hs.712685_x000D_
A_32_P117322	7.79759	P	6.78839	P	2.01279	2.01279	up	LOC101927811	Homo sapiens uncharacterized LOC101927811 (LOC101927811), transcript variant 1, long non-coding RNA [NR_110119]	AATACCATTTATTACCACTTCTCAGTTGTAAAGAGGCTGTAACTCTGGTTGTCGAAATAA	20368298	chr7	20368239	-	false	hs|7p21.1	NA	101927811	NR_110119	uncharacterized LOC101927811	chr7:20368298-20368239	NA	NR_110119	THC2666453	NA_x000D_
A_23_P211079	4.98881	P	3.06827	A	3.78564	3.78564	up	OLIG2	Homo sapiens oligodendrocyte lineage transcription factor 2 (OLIG2), mRNA [NM_005806]	GCTTTAACCTGAGCTGGTCCAGTAGACATCGTTTTATGAAAAGGTACCGCTGTGTGCATT	34400433	chr21	34400374	+	false	hs|21q22.11	ENST00000333337	10215	NM_005806	oligodendrocyte lineage transcription factor 2	chr21:34400374-34400433	GO:0021522|GO:0006366|GO:0021530|GO:0003705|GO:0042552|GO:0005634|GO:0000122|GO:0048663|GO:0003677|GO:0042803|GO:0021794|GO:0005737|GO:0045665|GO:0048714|GO:0071837	NM_005806	THC2601153	Hs.176977_x000D_
A_32_P165297	9.78904	P	10.8272	P	0.486934	2.05366	down	MBNL3	Homo sapiens muscleblind-like splicing regulator 3 (MBNL3), transcript variant 6, mRNA [NM_001170704]	GAGGGGTATTTAGGGCCACTGTATTTTTGGTGCCACAATTTTCTACATTGTTGGCATTTT	131510983	chrX	131510924	-	false	hs|Xq26.2	ENST00000370857	55796	NM_001170704	muscleblind-like splicing regulator 3	chrX:131510983-131510924	GO:0008380|GO:0006397|GO:0005737|GO:0043484|GO:0007275|GO:0005634|GO:0046872|GO:0045662	NM_001170704	THC2496200	Hs.105134_x000D_
A_23_P29199	6.93932	P	8.10459	P	0.445881	2.24275	down	NF2	Homo sapiens neurofibromin 2 (merlin) (NF2), transcript variant 13, mRNA [NM_181831]	AATGAAATCCGAAACATCTCGTACAGTGACAAGGAGTTTACTATTAAACCACTGGATAAG	30061002	chr22	30057293	+	false	hs|22q12.2	ENST00000432151	4771	NM_181831	neurofibromin 2 (merlin)	chr22:30057293-30061002	GO:0005515|GO:0048471|GO:0008285|GO:0030036|GO:0070306|GO:0005886|GO:0045597|GO:0042524|GO:0031527|GO:0005634|GO:0032154|GO:0043409|GO:0014010|GO:0005737|GO:1900180|GO:0031647|GO:0005912|GO:0042475|GO:0005856|GO:2000177|GO:0042518|GO:0022408|GO:0030336|GO:0001707|GO:0005730|GO:0045177|GO:0032587|GO:0003779|GO:0007398|GO:0046426|GO:0045216|GO:0030027|GO:0035330|GO:0021766|GO:0016020|GO:0051496|GO:…	NM_181831	NP1166189	Hs.187898_x000D_
A_23_P9883	4.4593	P	3.4553	A	2.00555	2.00555	up	NLRP3	Homo sapiens NLR family, pyrin domain containing 3 (NLRP3), transcript variant 3, mRNA [NM_001079821]	TGTTGTTGTCATCACAGCGCCTCAGTTAGAGGATGTTCCTCTGGTGACCTCATGTAATTA	247612089	chr1	247612029	+	false	hs|1q44	ENST00000336119	114548	NM_001079821	NLR family, pyrin domain containing 3	chr1:247612029-247612089	GO:0005515|GO:0042347|GO:0050713|GO:0051259|GO:0035872|GO:0005829|GO:0051607|GO:0005737|GO:0006954|GO:0051092|GO:0050718|GO:0009595|GO:0032621|GO:0072559|GO:0050701|GO:0006919|GO:0042834|GO:0006915|GO:0032088|GO:0006952|GO:0002674|GO:0005524|GO:0043280|GO:0007165|GO:0071222|GO:0044546|GO:0045087|GO:0050728|GO:0032611	NM_001079821	THC2602816	Hs.159483_x000D_
A_24_P920135	7.49452	P	8.58296	P	0.470271	2.12643	down	NA	RST1823 Athersys RAGE Library Homo sapiens cDNA, mRNA sequence [BG182941]	CAAGTGGAAAAAAATATTAAAAAACTGATAATGGCCTCGGTTGGCCTCAGCGGCGGAACT	NA	NA	NA	NA	false	NA	NA	NA	BG182941	NA	NA	NA	NA	NA	Hs.635280_x000D_
A_23_P351467	5.20365	P	3.99215	A	2.31578	2.31578	up	CMAHP	Homo sapiens cytidine monophospho-N-acetylneuraminic acid hydroxylase, pseudogene (CMAHP), transcript variant 1, non-coding RNA [NR_002174]	GCTTACATTTGTGGATCACTACATAGCCAGATTCAAAAATATTTTACTTGTTCCATCCAC	25081948	chr6	25081889	-	false	hs|6p22.3	ENST00000471416	8418	NR_002174	cytidine monophospho-N-acetylneuraminic acid hydroxylase, pseudogene	chr6:25081948-25081889	GO:0008150|GO:0005737|GO:0051537|GO:0046381|GO:0030338|GO:0055114	NR_002174	THC2474734	Hs.484918_x000D_
A_23_P158533	6.15225	P	7.84567	P	0.309194	3.23422	down	DEAF1	Homo sapiens DEAF1 transcription factor (DEAF1), transcript variant 1, mRNA [NM_021008]	CCGTTTCCAGAAGCTGCGTTGCCAACGTCACATCCCAAAATAGTGTTGACATCCCTGCCT	678736	chr11	674767	-	false	hs|11p15.5	ENST00000525904	10522	NM_021008	DEAF1 transcription factor	chr11:678736-674767	GO:0005515|GO:0005667|GO:0006357|GO:0006366|GO:0048706|GO:0005730|GO:0001843|GO:0005576|GO:0005634|GO:0009653|GO:0003677|GO:0007281|GO:0046872|GO:0033599|GO:0005737|GO:0008542|GO:0001662|GO:0005654|GO:0045893|GO:0045892	NM_021008	THC2466806	Hs.243994_x000D_
A_24_P921986	4.15939	P	1.77817	A	5.20975	5.20975	up	NA	H.sapiens mRNA for alu elements. [X92185]	GCCCATGCATGTATGAACAGACAGAAGATACACACTGAAATGTTACGGTTCCACGTTCTC	201819307	chr2	201819247	+	false	hs|2q33.1	NA	NA	X92185	NA	chr2:201819247-201819307	NA	NA	NP1173842	Hs.661199_x000D_
A_23_P73540	9.78434	P	10.9454	P	0.447173	2.23627	down	CCDC120	Homo sapiens coiled-coil domain containing 120 (CCDC120), transcript variant 3, mRNA [NM_033626]	TAAGCAAACCCACACAAGTTGTGTTTTCTATGATACCTGTCTGTGATTTTCGGAGCTGGG	48927392	chrX	48927333	+	false	hs|Xp11.23	ENST00000606812	90060	NM_033626	coiled-coil domain containing 120	chrX:48927333-48927392	NA	NM_033626	THC2512270	Hs.522643_x000D_
A_24_P929003	4.77259	P	1.83708	A	7.65025	7.65025	up	ITGB3	integrin, beta 3 (platelet glycoprotein IIIa, antigen CD61) [Source:HGNC Symbol;Acc:HGNC:6156] [ENST00000573377]	CGATTTCTGTTACGTGAACTTCACTCTCAGGAATTTGAAAAACTTACAATTTGGTTACCT	45368713	chr17	45368654	+	false	hs|17q21.32	ENST00000573377	3690	S70348	integrin, beta 3 (platelet glycoprotein IIIa, antigen CD61)	chr17:45368654-45368713	GO:0005515|GO:0031527|GO:0050731|GO:0031528|GO:0050900|GO:0002020|GO:0042802|GO:0007411|GO:0006457|GO:0030198|GO:0034446|GO:0034113|GO:0050839|GO:0070062|GO:0008305|GO:0042470|GO:0010745|GO:0009986|GO:0031589|GO:0050840|GO:0003756|GO:0014909|GO:0030168|GO:0005161|GO:0050748|GO:0038027|GO:0010595|GO:0043235|GO:0007229|GO:0005887|GO:0034683|GO:0042060|GO:0032369|GO:0007044|GO:0016049|GO:0043184|GO:…	NA	THC2614374	Hs.218040_x000D_
A_23_P373017	8.36308	P	6.74768	P	3.06398	3.06398	up	CCL3	Homo sapiens mRNA for pLD78 peptide, complete cds. [D00044]	TGGGAAACATGCGTGTGACCTCCACAGCTACCTCTTCTATGGACTGGTTGTTGCCAAACA	34415949	chr17	34415891	-	false	hs|17q12	NA	6348	D00044	chemokine (C-C motif) ligand 3	chr17:34415949-34415891	GO:0005515|GO:0019722|GO:0051928|GO:0008360|GO:0006887|GO:0005615|GO:0042802|GO:0005622|GO:0031726|GO:0043525|GO:0006935|GO:0000165|GO:0016301|GO:0071356|GO:0007610|GO:0070374|GO:0031663|GO:0008009|GO:0030335|GO:0032760|GO:0023052|GO:0030593|GO:0071621|GO:0009636|GO:0014808|GO:0030502|GO:0043085|GO:0042056|GO:0043308|GO:0001649|GO:0043922|GO:0016004|GO:0071346|GO:0071347|GO:0043491|GO:0048245|GO:…	NA	NA	Hs.514107_x000D_
A_32_P198706	4.77321	P	3.48775	A	2.43759	2.43759	up	NA	NA	GAGCCCTAAAGACTCAAGTCCTCTATTTTACTACCAGTCTGCAAAATTTAATGAATGCCA	143232159	chr6	143232100	+	false	hs|6q24.2	NA	NA	NA	NA	chr6:143232100-143232159	NA	NA	THC2709584	NA_x000D_
A_24_P39378	7.16306	P	9.04028	P	0.272207	3.67367	down	CCPG1	Homo sapiens cell cycle progression 1 (CCPG1), transcript variant 2, mRNA [NM_020739]	TACTTTTTGTCGCTGGAACGAACTTGATCAGTTCATCAATAAGTTTTTCCTAAACGGTGT	55651964	chr15	55651905	-	false	hs|15q21.3	ENST00000569205	9236	NM_020739	cell cycle progression 1	chr15:55651964-55651905	GO:0003674|GO:0008284|GO:0007049|GO:0016021|GO:0045787	NM_020739	THC2620843	Hs.285051_x000D_
A_24_P567298	11.2929	P	9.81886	P	2.77804	2.77804	up	NA	CSAG family, member 2 [Source:HGNC Symbol;Acc:HGNC:16847] [ENST00000598036]	CAAGGCCAGAAGACTTCAAGTTCTATCTGAAAAGTCTCCCAGAGGTCTAACCCCAGATAA	NA	NA	NA	NA	false	NA	ENST00000598036	NA	XM_006724857	NA	NA	NA	XM_006724857	NP074882	Hs.735281_x000D_
A_32_P140030	4.93296	P	2.5531	A	5.20488	5.20488	up	FOXN4	Homo sapiens forkhead box N4 (FOXN4), mRNA [NM_213596]	CCTGATAAGATGTTGAAACTGTTATTCACAAAGACTCCGTGTTTGGGCAACATCAAGACT	109715892	chr12	109715833	-	false	hs|12q24.11	ENST00000299162	121643	NM_213596	forkhead box N4	chr12:109715892-109715833	GO:0001947|GO:0006355|GO:0060579|GO:0003700|GO:0003682|GO:0008016|GO:0010842|GO:0005634|GO:0045893|GO:0001158|GO:0035881|GO:0006351	NM_213596	THC2478344	Hs.528316_x000D_
A_23_P501933	7.76276	P	6.38451	P	2.59953	2.59953	up	CACNG6	Homo sapiens calcium channel, voltage-dependent, gamma subunit 6 (CACNG6), transcript variant 1, mRNA [NM_145814]	GGATCGATTCACTTGCCGGGAGAGACTTTTTACAACTCATCTGCAGCTCCGGGTGCGGTT	54515854	chr19	54515795	+	false	hs|19q13.42	ENST00000352529	59285	NM_145814	calcium channel, voltage-dependent, gamma subunit 6	chr19:54515795-54515854	GO:0005245|GO:0070588|GO:0034765|GO:0006816|GO:0005891	NM_145814	NP520196	Hs.631560_x000D_
A_24_P456407	5.1715	P	4.06423	A	2.15437	2.15437	up	NA	Homo sapiens cDNA: FLJ21581 fis, clone COL06796. [AK025234]	AAGCAACCACATATACATGTTTAAGCCTTACTTTCAATACCAGGTACTTAATGTACTCTG	78015316	chr14	78015257	+	false	hs|14q24.3	NA	NA	AK025234	NA	chr14:78015257-78015316	NA	NA	NA	Hs.666791_x000D_
A_24_P386622	6.13641	P	7.23626	P	0.466567	2.14332	down	ARRB1	Homo sapiens arrestin, beta 1 (ARRB1), transcript variant 1, mRNA [NM_004041]	GAGACGCCAGTAGATACCAATCTCATAGAACTTGACACAAATGATGACGACATTGTATTT	74978736	chr11	74977300	-	false	hs|11q13.4	ENST00000360025	408	NM_004041	arrestin, beta 1	chr11:74978736-74977300	GO:0005515|GO:0032717|GO:0006366|GO:0044212|GO:0005159|GO:0032715|GO:0015031|GO:0005765|GO:0007219|GO:0070374|GO:0031397|GO:0000785|GO:0031625|GO:0043027|GO:0006892|GO:0030168|GO:0031434|GO:0002031|GO:0043547|GO:0005654|GO:0008134|GO:0090240|GO:0016567|GO:0005886|GO:0035025|GO:0043149|GO:0005634|GO:0031701|GO:0035066|GO:0005829|GO:0031143|GO:0032092|GO:0005737|GO:0033138|GO:0045944|GO:0061024|GO:…	NM_004041	THC2616429	Hs.503284_x000D_
A_32_P105073	6.37232	P	4.96704	P	2.64869	2.64869	up	NA	Q5U623_HUMAN (Q5U623) Activating transcription factor 7 interacting protein 2 (MBD1-containing chromatin associated factor 2), partial (3%) [THC2682319]	CTGCACAGAGATATAAACATAGGCACACTCACATATTAAAACAAACTTCATAAGTAGACC	10567972	chr16	10567913	-	false	hs|16p13.13	NA	NA	NA	NA	chr16:010567972-010567913	NA	NA	THC2682319	NA_x000D_
A_32_P162183	5.39212	P	2.82582	A	5.92287	5.92287	up	C2	Homo sapiens complement component 2 (C2), transcript variant 1, mRNA [NM_000063]	GGTTGACTTGACTCATGCTTGTTTCACTTTCACATGGAATTTCCCAGTTATGAAATTAAT	31913429	chr6	31913370	+	false	hs|6p21.33	ENST00000299367	717	NM_000063	complement component 2	chr6:31913370-31913429	GO:0030449|GO:0006956|GO:0004252|GO:2000427|GO:0007584|GO:0045087|GO:0006958|GO:0006508|GO:0005576|GO:0005615|GO:0046872|GO:0070062	NM_000063	NP1072481	Hs.408903_x000D_
A_23_P49499	7.83995	P	6.53545	P	2.46998	2.46998	up	ST6GALNAC2	Homo sapiens ST6 (alpha-N-acetyl-neuraminyl-2,3-beta-galactosyl-1,3)-N-acetylgalactosaminide alpha-2,6-sialyltransferase 2 (ST6GALNAC2), mRNA [NM_006456]	TACCCCAGATGCTAAAGTGATTCAAGGACTCCAGGACACCTCTTAAGAGCCTTTCTAAGA	74561819	chr17	74561760	-	false	hs|17q25.1	ENST00000225276	10610	NM_006456	ST6 (alpha-N-acetyl-neuraminyl-2,3-beta-galactosyl-1,3)-N-acetylgalactosaminide alpha-2,6-sialyltransferase 2	chr17:74561819-74561760	GO:0030173|GO:0008373|GO:0006493|GO:0000139|GO:0016266|GO:0006488|GO:0044267|GO:0043687|GO:0018279	NM_006456	THC2464891	Hs.592105_x000D_
A_23_P71037	12.3652	P	10.8615	P	2.83579	2.83579	up	IL6	Homo sapiens interleukin 6 (IL6), mRNA [NM_000600]	ATTGTTGTTGTTAATGGGCATTCCTTCTTCTGGTCAGAAACCTGTCCACTGGGCACAGAA	22771266	chr7	22771207	+	false	hs|7p15.3	ENST00000485300	3569	NM_000600	interleukin 6	chr7:22771207-22771266	GO:0005515|GO:0032755|GO:0033160|GO:0009408|GO:0045599|GO:0008360|GO:0010996|GO:0009409|GO:0019221|GO:0005615|GO:0031175|GO:0045079|GO:0031667|GO:0032868|GO:0045740|GO:0007568|GO:0030168|GO:0042832|GO:0005896|GO:0006953|GO:0032722|GO:0005125|GO:0032966|GO:0016049|GO:0045454|GO:0045893|GO:0008083|GO:0009897|GO:0001781|GO:0005138|GO:0008284|GO:0008285|GO:0045188|GO:0045429|GO:0005737|GO:0033138|GO:…	NM_000600	THC2603924	Hs.654458_x000D_
A_24_P119678	4.77647	P	3.4647	A	2.48246	2.48246	up	NA	Homo sapiens mRNA for hypothetical protein (ORF1), clone Telethon(Italy_B41)_Strait14635_FL303. [AJ295982]	TTGCTTTTCTTTTTCTGGCTCCTAGTTGGCCCAAGTACTTCAGCATTGTAGCACTGATAA	236890269	chr1	236890210	+	false	hs|1q43	NA	NA	AJ295982	NA	chr1:236890210-236890269	NA	NA	THC2491135	NA_x000D_
A_32_P52829	5.85451	P	4.64342	P	2.31512	2.31512	up	NA	NA	ACTGGATGGGTCATGTTTTATTTCTTATACTGAATGGTGAGTTCAAAGGTCTTTGTTATG	99681727	chr15	99681668	+	false	hs|15q26.3	NA	NA	NA	NA	chr15:099681668-099681727	NA	NA	THC2664573	NA_x000D_
A_23_P321920	6.67678	P	5.57013	P	2.15346	2.15346	up	CCL3L3	Homo sapiens chemokine (C-C motif) ligand 3-like 3 (CCL3L3), mRNA [NM_001001437]	TTTGAGACGAGCAGCCAGTGCTCCAAGCCCAGTGTCATCTTCCTAACCAAGAGAGGCCGG	34523234	chr17	34522754	-	false	hs|17q12	ENST00000621940	414062	NM_001001437	chemokine (C-C motif) ligand 3-like 3	chr17:34523234-34522754	GO:0008009|GO:0006955|GO:0008285|GO:0006954|GO:0060326|GO:0005576|GO:0005615	NM_001001437	THC2605779	Hs.454713_x000D_
A_24_P51115	4.12506	P	1.87394	A	4.76053	4.76053	up	MFSD4	Homo sapiens major facilitator superfamily domain containing 4 (MFSD4), mRNA [NM_181644]	AGACTGCTGGCAGTAGCAAATGGCTATTAGAGTAACTGTATAATGGTTTTGCCTGCACTT	205571284	chr1	205571225	+	false	hs|1q32.1	ENST00000367147	148808	NM_181644	major facilitator superfamily domain containing 4	chr1:205571225-205571284	GO:0016021|GO:0055085	NM_181644	THC2470832	Hs.567714_x000D_
A_23_P81898	12.4209	P	9.48151	P	7.67101	7.67101	up	UBD	Homo sapiens ubiquitin D (UBD), mRNA [NM_006398]	ATTTGGGTGGGATGGGTAGGATGAAGTATATTGCCCAACTCTATGTTTCTTTGATTCTAA	29523536	chr6	29523477	-	false	hs|6p22.1	ENST00000355973	10537	NM_006398	ubiquitin D	chr6:29523536-29523477	GO:0005515|GO:0006511|GO:0016567|GO:0043065|GO:0016235|GO:0010243|GO:0032446|GO:0005634|GO:0005737|GO:0070842|GO:0070628|GO:0006508|GO:0034612|GO:0034341|GO:0043011|GO:0043123	NM_006398	THC2534021	Hs.44532_x000D_
A_24_P62237	6.95228	P	7.9695	P	0.494069	2.02401	down	CERK	Homo sapiens ceramide kinase (CERK), mRNA [NM_022766]	CTCACAAAGTTTCCCCAAAAGGTTCTTCTAAGCCTTTATTGTCCCTGGTAAATGTTTCCC	47081327	chr22	47081268	-	false	hs|22q13.31	ENST00000216264	64781	NM_022766	ceramide kinase	chr22:47081327-47081268	GO:0006665|GO:0000287|GO:0005886|GO:0006687|GO:0006672|GO:0044281|GO:0055085|GO:0005524|GO:0001729|GO:0007205|GO:0005739|GO:0003951|GO:0004143|GO:0046834|GO:0016021	NM_022766	THC2466441	Hs.200668_x000D_
A_24_P221903	6.1105	P	3.09966	A	8.06033	8.06033	up	LRRC3	leucine rich repeat containing 3 [Source:HGNC Symbol;Acc:HGNC:14965] [ENST00000291592]	TGCATATGAGGTTGGGCTAAACCTGGACATGTGTTTCATAACCAAAGCAGCCAGGAATCT	45881441	chr21	45881382	+	false	hs|21q22.3	ENST00000291592	81543	XR_109680	leucine rich repeat containing 3	chr21:45881382-45881441	GO:0005515|GO:0016021	XR_109680	THC2481057	Hs.542533_x000D_
A_24_P293530	7.07495	P	5.78545	P	2.44444	2.44444	up	CYP4X1	Homo sapiens cytochrome P450, family 4, subfamily X, polypeptide 1 (CYP4X1), mRNA [NM_178033]	CACAGTGTGTCAGCTAGATCTGTTTCTATATAACTTTGGGAGATTTTCAGATCTTTTCTG	47516061	chr1	47516002	+	false	hs|1p33	ENST00000371901	260293	NM_178033	cytochrome P450, family 4, subfamily X, polypeptide 1	chr1:47516002-47516061	GO:0070330|GO:0005506|GO:0005789|GO:0016021|GO:0055114|GO:0020037	NM_178033	THC2464026	Hs.439760_x000D_
A_23_P204087	10.4961	P	9.27699	P	2.32802	2.32802	up	OAS2	Homo sapiens 2'-5'-oligoadenylate synthetase 2, 69/71kDa (OAS2), transcript variant 1, mRNA [NM_016817]	TCTTCAAAGCAAAGCTCTTTACTTTCCCCTTGGTTCTCATAACTCTGTGATCTTGCTCTC	113448660	chr12	113448601	+	false	hs|12q24.13	ENST00000620097	4939	NM_016817	2'-5'-oligoadenylate synthetase 2, 69/71kDa	chr12:113448601-113448660	GO:0003725|GO:0048471|GO:0018377|GO:0005783|GO:0001730|GO:0019221|GO:0005634|GO:0009615|GO:0005524|GO:0046872|GO:0043231|GO:0005829|GO:0006401|GO:0005739|GO:0051607|GO:0005737|GO:0006139|GO:0060337|GO:0016020|GO:0006486|GO:0008270|GO:0060333|GO:0006164	NM_016817	THC2461916	Hs.414332_x000D_
A_23_P74766	2.81998	A	4.37721	P	0.339801	2.9429	down	HTR6	Homo sapiens 5-hydroxytryptamine (serotonin) receptor 6, G protein-coupled (HTR6), mRNA [NM_000871]	TGCCATATGCTTCACCTACTGCAGGATCCTGCTAGCTGCCCGCAAGCAGGCCGTGCAGGT	19992911	chr1	19992852	+	false	hs|1p36.13	ENST00000289753	3362	NM_000871	5-hydroxytryptamine (serotonin) receptor 6, G protein-coupled	chr1:19992852-19992911	GO:0005515|GO:0032008|GO:0005886|GO:0042493|GO:0014050|GO:0014053|GO:0007268|GO:0060291|GO:0014054|GO:0004969|GO:0030425|GO:0007210|GO:0014058|GO:0005929|GO:0004993|GO:0021795|GO:0005887|GO:0007187|GO:0007612|GO:0032355|GO:0033603	NM_000871	THC2480155	Hs.22180_x000D_
A_23_P348159	5.40541	P	6.5618	P	0.448634	2.22899	down	DST	dystonin [Source:HGNC Symbol;Acc:HGNC:1090] [ENST00000439203]	GAACATGTTGGAGACTTTAATCAAAAAGCATGTTCTACATCTGAGATGATGGAAGAAAAG	56468910	chr6	56468851	-	false	hs|6p12.1	ENST00000439203	667	XM_005249317	dystonin	chr6:56468910-56468851	GO:0005882|GO:0005515|GO:0030424|GO:0030056|GO:0030018|GO:0045104|GO:0035371|GO:0005634|GO:0030011|GO:0005635|GO:0015629|GO:0042803|GO:0005829|GO:0005737|GO:0009925|GO:0051010|GO:0030198|GO:0048870|GO:0007010|GO:0015630|GO:0031581|GO:0007050|GO:0045111|GO:0007155|GO:0031252|GO:0005938|GO:0070062|GO:0005509|GO:0009611|GO:0000226|GO:0003779|GO:0008022|GO:0005604|GO:0005178|GO:0007229|GO:0005789|GO:…	XM_005249317	THC2481124	Hs.604915_x000D_
A_23_P62967	9.32026	P	7.84659	P	2.77729	2.77729	up	DISC1	Homo sapiens disrupted in schizophrenia 1 (DISC1), transcript variant L, mRNA [NM_018662]	TCTGTGTTGTGGAGAAAAGCAACCATGCATTTACTGGTCAATGCCTTCTTGTATATGTAA	232176755	chr1	232176696	+	false	hs|1q42.2	ENST00000366637	27185	NM_018662	disrupted in schizophrenia 1	chr1:232176696-232176755	GO:0031929|GO:0005515|GO:0021846|GO:0005813|GO:0090128|GO:0030054|GO:0005874|GO:0000226|GO:0002052|GO:0014069|GO:0030177|GO:0036064|GO:0005739|GO:2000060|GO:0051560|GO:0045211|GO:0010975|GO:0021799|GO:0034613|GO:0001764|GO:0060070	NM_018662	THC2473080	Hs.13318_x000D_
A_23_P375906	5.21859	P	4.16687	P	2.073	2.073	up	MAPK4	H.sapiens 63 kDa protein kinase related to rat ERK3. [X59727]	TGTACACCACTCCTCATGTGCCATTTTGTCCTCAGAGGGCGCTTACTTTTTGGTAAAGAA	48258054	chr18	48257991	+	false	hs|18q21.2	NA	5596	X59727	mitogen-activated protein kinase 4	chr18:48257991-48258054	GO:0005515|GO:0007049|GO:0005737|GO:0046982|GO:0019901|GO:0000165|GO:0006468|GO:0005634|GO:0005524|GO:0042803|GO:0004707	NA	NA	Hs.433728_x000D_
A_32_P78876	3.97509	P	5.05545	P	0.472911	2.11456	down	NA	NA	TAATATTTAATAAATACTCCCAAGGTTGTCATTGCTGGTCACATATTAGCTGACAAAGGC	109302249	chr2	109302190	-	false	hs|2q12.3	NA	NA	NA	NA	chr2:109302249-109302190	NA	NA	NA	NA_x000D_
A_32_P163996	5.28253	P	3.85966	A	2.68118	2.68118	up	NA	NA	AGGTAAACCCCCAAGAATCAGGAACTAGAGCCAAGTAAAGAATAAGCCCCGAGAAGCTTT	43023792	chr2	43023733	+	false	hs|2p21	NA	NA	NA	NA	chr2:043023733-043023792	NA	NA	THC2674891	NA_x000D_
A_23_P97309	11.8839	P	10.8079	P	2.10822	2.10822	up	CASP9	Homo sapiens caspase 9, apoptosis-related cysteine peptidase (CASP9), transcript variant alpha, mRNA [NM_001229]	AGTAACGCGTCTTCCTGAGTGGTGCCAAACAAAAAGGTTCTCAGGTGTTGCCAAATATGT	15819038	chr1	15818979	-	false	hs|1p36.21	ENST00000400777	842	NM_001229	caspase 9, apoptosis-related cysteine peptidase	chr1:15819038-15818979	GO:0005515|GO:0017124|GO:2001020|GO:0005634|GO:0005829|GO:0005739|GO:0034644|GO:0043525|GO:0043293|GO:0007173|GO:0006508|GO:0032496|GO:0032025|GO:0032355|GO:0046677|GO:0030220|GO:0034349|GO:0048011|GO:0043065|GO:0008635|GO:0008630|GO:0019901|GO:0048015|GO:0007568|GO:0006915|GO:0097190|GO:0097193|GO:0006974|GO:0004197|GO:0042770|GO:0008543|GO:0045087|GO:0008233|GO:0008047|GO:0038095|GO:0071549	NM_001229	THC2603847	Hs.329502_x000D_
A_24_P941359	3.87652	P	1.62404	A	4.76502	4.76502	up	FAM65B	Homo sapiens family with sequence similarity 65, member B (FAM65B), transcript variant 1, mRNA [NM_014722]	GGTACATTGTACAGTCTGTAGTTAGGAGGTATAGCCTATAGCTTATGTTAAATGGTTGAA	24804801	chr6	24804742	-	false	hs|6p22.3	ENST00000259698	9750	NM_014722	family with sequence similarity 65, member B	chr6:24804801-24804742	GO:0005739|GO:0005515|GO:0005737|GO:0060171|GO:0007517|GO:0007605|GO:0030175|GO:0005856|GO:0030154	NM_014722	THC2491497	Hs.559459_x000D_
A_24_P839258	6.83957	P	5.81986	P	2.02752	2.02752	up	NA	NA	TCTCACTCTTGACATACATATACATAAATCTATTCATTGTACCAGGAGTGTTTTGTCATC	NA	NA	NA	NA	false	NA	NA	NA	NA	NA	NA	NA	NA	NA	NA_x000D_
A_32_P219135	5.89592	P	4.72052	P	2.25856	2.25856	up	LOC401317	Homo sapiens cDNA clone IMAGE:30398108. [BC087859]	AGCAGCTGCATCCCGCTTCTTCTTTGCCATAGATTTATTTTTAAGGGGCGTCTGGTAGAT	28450166	chr7	28450107	+	false	hs|7p15.1	NA	401317	BC087859	uncharacterized LOC401317	chr7:28450107-28450166	NA	NA	THC2618295	Hs.729524_x000D_
A_23_P44534	3.37135	A	4.49904	P	0.457648	2.18509	down	ERVH-6	Homo sapiens unnamed HERV-H protein mRNA, complete cds. [U92817]	TCACAGATGCCCAACTTCAGGTGACTCTCAAGTGGAGGATCCTATAAGATGGCCCCACGC	23207235	chrY	23207176	-	false	hs|Yq11.223	NA	51581	U92817	endogenous retrovirus group H, member 6	chrY:23207235-23207176	NA	NA	NP081164	NA_x000D_
A_32_P38125	3.92335	P	2.5181	A	2.64864	2.64864	up	IL1RN	interleukin 1 receptor antagonist [Source:HGNC Symbol;Acc:HGNC:6000] [ENST00000465812]	TGCACCTCTTCCTTCAGTTTCAGCTTGAATAATATCAGGAAGATTCGTATCGGTCTGAGT	113870654	chr2	113870595	+	false	hs|2q13	ENST00000465812	3557	BC068441	interleukin 1 receptor antagonist	chr2:113870595-113870654	GO:0006629|GO:0002439|GO:0005886|GO:0014050|GO:0045352|GO:0045353|GO:0005152|GO:0005615|GO:0005151|GO:0005150|GO:0005622|GO:0005737|GO:0006955|GO:0042594|GO:0001960|GO:0070670|GO:0001660|GO:0032496|GO:0034115|GO:0007613|GO:0043507|GO:0070555|GO:0070062|GO:0014823|GO:0043066|GO:0005149|GO:0007565|GO:0030336|GO:2000660|GO:0042493|GO:0051384|GO:0006953|GO:0005125|GO:0019233|GO:0045837|GO:0071874|GO:…	NA	THC2554255	Hs.81134_x000D_
A_24_P364263	12.4918	P	10.9805	P	2.85067	2.85067	up	HRASLS2	Homo sapiens HRAS-like suppressor 2 (HRASLS2), mRNA [NM_017878]	AGTTGCCTTATTCGCTGACCAGTGACAACTGCGAGCACTTCGTGAACCATCTGCGCTATG	63325943	chr11	63325884	-	false	hs|11q12.3	ENST00000255695	54979	NM_017878	HRAS-like suppressor 2	chr11:63325943-63325884	GO:0016042|GO:0005737|GO:0016746|GO:0016787|GO:0016021	NM_017878	THC2481921	Hs.272805_x000D_
A_23_P117464	3.42841	A	4.44417	P	0.494567	2.02197	down	TPPP2	Homo sapiens tubulin polymerization-promoting protein family member 2 (TPPP2), mRNA [NM_173846]	GAAGAGATGACTGACAACACAGGCTATGTGAGTGGTTACAAGGGTTCTGGCACCTACGAT	21500221	chr14	21500162	+	false	hs|14q11.2	ENST00000530140	122664	NM_173846	tubulin polymerization-promoting protein family member 2	chr14:21500162-21500221	GO:0005737	NM_173846	NP1153874	Hs.406966_x000D_
A_23_P369343	3.87359	P	1.83985	A	4.09464	4.09464	up	KLK8	Homo sapiens kallikrein-related peptidase 8 (KLK8), transcript variant 2, mRNA [NM_144505]	CTATACCAACATCTGCCGCTACCTGGACTGGATCAAGAAGATCATAGGCAGCAAGGGCTG	51499375	chr19	51499316	-	false	hs|19q13.41	ENST00000599166	11202	NM_144505	kallikrein-related peptidase 8	chr19:51499375-51499316	GO:0005515|GO:0008219|GO:0004252|GO:0009611|GO:0005615|GO:0043616|GO:0005737|GO:0050808|GO:0048681|GO:0050807|GO:0048812|GO:0006508|GO:0007613|GO:0031642	NM_144505	NP160038	Hs.104570_x000D_
A_23_P305335	4.74815	P	6.39269	P	0.31985	3.12646	down	RBM8A	RNA binding motif protein 8A [Source:HGNC Symbol;Acc:HGNC:9905] [ENST00000498663]	CGTGTCTGTGGTAGTAGTTAGAAACCAATAAAATAGTTAAACGCAGTAGGAATGGGTTCA	145508373	chr1	145508314	+	false	hs|1q21.1	ENST00000498663	9939	BC017770	RNA binding motif protein 8A	chr1:145508314-145508373	GO:0008380|GO:0005515|GO:0010467|GO:0006369|GO:0006366|GO:0003723|GO:0031124|GO:0005634|GO:0071013|GO:0003729|GO:0006417|GO:0005829|GO:0005737|GO:0006406|GO:0016607|GO:0000166|GO:0000184|GO:0000381|GO:0000398|GO:0005654|GO:0035145	NA	THC2477331	Hs.591455_x000D_
A_24_P58740	7.99269	P	9.42103	P	0.371558	2.69137	down	CPEB4	Homo sapiens cytoplasmic polyadenylation element binding protein 4 (CPEB4), mRNA [NM_030627]	TTTGTGTATCAAGTCCCACTATCAAGGATAAGCCAGTCCAGATTCGGCCTTGGAATCTCA	173378851	chr5	173377047	+	false	hs|5q35.2	ENST00000519467	80315	NM_030627	cytoplasmic polyadenylation element binding protein 4	chr5:173377047-173378851	GO:0005515|GO:0043524|GO:0035235|GO:0005737|GO:0071230|GO:0000166|GO:0005783|GO:0002931|GO:0014069|GO:0005634|GO:0042149|GO:0030425	NM_030627	THC2499111	Hs.127126_x000D_
A_23_P23834	7.00878	P	5.83101	P	2.26228	2.26228	up	LGR6	Homo sapiens leucine-rich repeat containing G protein-coupled receptor 6 (LGR6), transcript variant 1, mRNA [NM_001017403]	TAAGCTTTGGAAGAGATTACACATGATGTCTTTTTCTTAGAGATTCACAGTGCATGTTAG	202288862	chr1	202288803	+	false	hs|1q32.1	ENST00000367278	59352	NM_001017403	leucine-rich repeat containing G protein-coupled receptor 6	chr1:202288803-202288862	GO:0005515|GO:0030335|GO:0005886|GO:0004930|GO:0090263|GO:0030177|GO:0031982|GO:0032588|GO:0005737|GO:0007186|GO:0005887|GO:0005654|GO:0016055|GO:0004888	NM_001017403	THC2473026	Hs.497402_x000D_
A_23_P24332	6.56159	P	5.23745	P	2.50383	2.50383	up	MUC15	Homo sapiens mucin 15, cell surface associated (MUC15), transcript variant 2, mRNA [NM_145650]	ACTGTCACGTGGATTTTGTCAAGGAGAATCATAAAAGCAGGAGACCAGTAGCAGAAATGT	26582523	chr11	26582464	-	false	hs|11p14.2	ENST00000527569	143662	NM_145650	mucin 15, cell surface associated	chr11:26582523-26582464	GO:0006493|GO:0005886|GO:0005796|GO:0016266|GO:0005576|GO:0016021|GO:0044267|GO:0043687	NM_145650	THC2488202	Hs.407152_x000D_
A_24_P476081	1.65477	A	5.06045	P	0.0943602	10.5977	down	NA	Homo sapiens cDNA FLJ40724 fis, clone THYMU2028724. [AK098043]	AGGGTATCTAGTTAGAGTTATATATATAGTTAGATACATTTGTTTCTGTTGATATTCAGT	197017944	chr2	197017885	-	false	hs|2q32.3	NA	NA	AK098043	NA	chr2:197017944-197017885	NA	NA	THC2501566	Hs.641140_x000D_
A_23_P85209	6.74218	P	7.83672	P	0.468285	2.13545	down	IL13RA2	Homo sapiens interleukin 13 receptor, alpha 2 (IL13RA2), mRNA [NM_000640]	ATACATGAAGACTTTCCATATCAAGAGACATGGTATTGACTCAACAGTTTCCAGTCATGG	114238650	chrX	114238591	-	false	hs|Xq23	ENST00000243213	3598	NM_000640	interleukin 13 receptor, alpha 2	chrX:114238650-114238591	GO:0007165|GO:0004896|GO:0019221|GO:0016021|GO:0004871|GO:0005615	NM_000640	THC2472481	Hs.336046_x000D_
A_23_P502413	7.17529	P	5.94667	P	2.34342	2.34342	up	SERPINB4	Homo sapiens serpin peptidase inhibitor, clade B (ovalbumin), member 4 (SERPINB4), transcript variant 1, mRNA [NM_002974]	TCCTCTTCTATGGCAGATTCTCATCCCCATAGATGCAATTAGTCTGTCACTCCATTTAGA	61304984	chr18	61304925	-	false	hs|18q21.33	ENST00000341074	6318	NM_002974	serpin peptidase inhibitor, clade B (ovalbumin), member 4	chr18:61304984-61304925	GO:0030162|GO:0010951|GO:0005737|GO:0004867|GO:0010466|GO:0019899|GO:0005615|GO:0070062	NM_002974	THC2744503	Hs.123035_x000D_
A_23_P60079	3.77238	P	1.68643	A	4.24555	4.24555	up	ANGPT2	Homo sapiens angiopoietin 2 (ANGPT2), transcript variant 1, mRNA [NM_001147]	CAGTTTACAGACGCTGCTGTCACAACCAAGAATGTTATGTGCAAGTTTATCAGTAAATAA	6360349	chr8	6360290	-	false	hs|8p23.1	ENST00000325203	285	NM_001147	angiopoietin 2	chr8:6360349-6360290	GO:0005515|GO:0014070|GO:0005886|GO:0072012|GO:0031100|GO:0010812|GO:0005634|GO:0042995|GO:0050928|GO:0050900|GO:0007281|GO:0005615|GO:0046872|GO:0009314|GO:0001666|GO:0014823|GO:0030971|GO:0048014|GO:0060135|GO:0005102|GO:0005576|GO:0001525|GO:0045766|GO:0009612|GO:0009749|GO:0007165|GO:0071363|GO:0007596|GO:0016525|GO:0043537	NM_001147	THC2463678	Hs.583870_x000D_
A_32_P52153	4.66567	P	3.30654	A	2.56531	2.56531	up	UNC5B-AS1	Homo sapiens UNC5B antisense RNA 1 (UNC5B-AS1), long non-coding RNA [NR_038453]	TTCCGCAAAGTGTTCTCTCCTTGTATTATTCTAATTACGGTATTTTTAATTTCCTTAAAA	72977065	chr10	72977006	-	false	hs|10q22.1	NA	728978	NR_038453	UNC5B antisense RNA 1	chr10:72977065-72977006	NA	NR_038453	THC2655610	Hs.646725_x000D_
A_23_P330561	4.28118	P	5.47287	P	0.437791	2.2842	down	MCEMP1	Homo sapiens mast cell-expressed membrane protein 1 (MCEMP1), mRNA [NM_174918]	CTGTCTCCCTGTTTGTGTAAACATACTAGAGTATACTGCGGCGTGTTTTCTGTCTACCCA	7744511	chr19	7744452	+	false	hs|19p13.2	ENST00000333598	199675	NM_174918	mast cell-expressed membrane protein 1	chr19:7744452-7744511	GO:0016021	NM_174918	THC2475479	Hs.709539_x000D_
A_23_P4190	6.99475	P	5.91034	P	2.12052	2.12052	up	ACSF2	Homo sapiens acyl-CoA synthetase family member 2 (ACSF2), transcript variant 2, mRNA [NM_025149]	GCAAAGGGAAGATCTCTCACTTCAAGATTCCGAAGTACATCGTGTTTGTCACAAACTACC	48551608	chr17	48551355	+	false	hs|17q21.33	ENST00000511147	80221	NM_025149	acyl-CoA synthetase family member 2	chr17:48551355-48551608	GO:0005739|GO:0016874|GO:0006631|GO:0005524	NM_025149	THC2640186	Hs.288959_x000D_
A_23_P213415	3.86752	P	5.75504	P	0.270271	3.69998	down	SEMA5A	Homo sapiens sema domain, seven thrombospondin repeats (type 1 and type 1-like), transmembrane domain (TM) and short cytoplasmic domain, (semaphorin) 5A (SEMA5A), mRNA [NM_003966]	GGGCTGAGGTTCTAAAGGAATTGAAAAGAGACGATAAACATTGAATGAGGGTGAGGGCAT	9039612	chr5	9039553	-	false	hs|5p15.31	ENST00000382496	9037	NM_003966	sema domain, seven thrombospondin repeats (type 1 and type 1-like), transmembrane domain (TM) and short cytoplasmic domain, (semaphorin) 5A	chr5:9039612-9039553	GO:0051897|GO:0021536|GO:0005886|GO:0007267|GO:0035373|GO:0048842|GO:0002043|GO:0048843|GO:0035413|GO:0007413|GO:0007411|GO:0030836|GO:0007155|GO:0070062|GO:0001569|GO:0043395|GO:0045766|GO:0007399|GO:0050918|GO:0007162|GO:0016020|GO:0001938|GO:0060326|GO:2001028|GO:0030215|GO:0016021|GO:2000352|GO:0008046|GO:0045545	NM_003966	THC2525559	Hs.27621_x000D_
A_24_P273599	4.99322	P	3.6998	A	2.45108	2.45108	up	ITGB8	Homo sapiens integrin, beta 8 (ITGB8), mRNA [NM_002214]	AGGCCAACTTTCAGAGAAATTAATAGACAACAACATTAATGTCATCTTTGCAGTTCAAGG	20431099	chr7	20431040	+	false	hs|7p21.1	ENST00000478974	3696	NM_002214	integrin, beta 8	chr7:20431040-20431099	GO:0008305|GO:0060674|GO:0005886|GO:0009986|GO:0051216|GO:0005102|GO:0034686|GO:0010628|GO:0007160|GO:0007229|GO:0030198|GO:0010629|GO:0001573|GO:0004872|GO:0007155|GO:0070062	NM_002214	THC2473397	Hs.592171_x000D_
A_24_P228130	5.89768	P	4.21931	P	3.20066	3.20066	up	CCL3L3	Homo sapiens chemokine (C-C motif) ligand 3-like 3 (CCL3L3), mRNA [NM_001001437]	TTCCACAGAATTTCATAGCTGACTACTTTGAGACGAGCAGCCAGTGCTCCAAGCCCAGTG	34523260	chr17	34523201	-	false	hs|17q12	ENST00000621940	414062	NM_001001437	chemokine (C-C motif) ligand 3-like 3	chr17:34523260-34523201	GO:0008009|GO:0006955|GO:0008285|GO:0006954|GO:0060326|GO:0005576|GO:0005615	NM_001001437	THC2605779	Hs.454713_x000D_
A_24_P924681	3.31742	A	4.73184	P	0.375162	2.66552	down	RAP2B	Homo sapiens RAP2B, member of RAS oncogene family (RAP2B), mRNA [NM_002886]	TTTGGCAGACAATAGAGTAGATAAATTTATTGAACATTGGGCCTTTGAAAGGTATGTGGA	152888381	chr3	152888322	+	false	hs|3q25.2	NA	5912	NM_002886	RAP2B, member of RAS oncogene family	chr3:152888322-152888381	GO:0030336|GO:0032486|GO:0005886|GO:0061097|GO:0030033|GO:0019904|GO:0044291|GO:0030168|GO:0005525|GO:0005829|GO:0070527|GO:0006184|GO:0007165|GO:0016020|GO:0045121|GO:0005923|GO:0019003|GO:0055038|GO:0070062|GO:0031954	NM_002886	THC2651811	Hs.98643_x000D_
A_23_P159101	9.04319	P	7.94889	P	2.13511	2.13511	up	SNRNP35	Homo sapiens small nuclear ribonucleoprotein 35kDa (U11/U12) (SNRNP35), transcript variant 2, mRNA [NM_022717]	TGAGATTTGGGGGACGGGACCGGCCTTTTCGAAAACCTATTAACTTGCCAGTTGTTAAAA	123950604	chr12	123950545	+	false	hs|12q24.31	ENST00000412157	11066	NM_022717	small nuclear ribonucleoprotein 35kDa (U11/U12)	chr12:123950545-123950604	GO:0008380|GO:0006397|GO:0000166|GO:0003723|GO:0005634|GO:0005689	NM_022717	THC2486405	Hs.632738_x000D_
A_23_P207058	10.0546	P	8.64385	P	2.65871	2.65871	up	SOCS3	Homo sapiens suppressor of cytokine signaling 3 (SOCS3), mRNA [NM_003955]	GCAACTAAACAAACACAAAGTATTCTGTGTCAGGTATTGGGCTGGACAGGGCAGTTGTGT	76353186	chr17	76353127	-	false	hs|17q25.3	ENST00000330871	9021	NM_003955	suppressor of cytokine signaling 3	chr17:76353186-76353127	GO:0005515|GO:0043066|GO:0060674|GO:0016567|GO:0060708|GO:0046627|GO:0060707|GO:0060670|GO:0019221|GO:0045597|GO:0060397|GO:0007259|GO:0046426|GO:0005829|GO:0060334|GO:0005737|GO:0060337|GO:0060338|GO:0050728|GO:0004860|GO:0006469|GO:0040008|GO:0060333	NM_003955	THC2461868	Hs.527973_x000D_
A_23_P502957	5.2167	P	3.36809	A	3.60153	3.60153	up	CDH26	Homo sapiens cadherin 26 (CDH26), transcript variant b, mRNA [NM_021810]	GAGTTGCAACCTGATTTGCTGGACTCTTTGGGTTCAAAAGCGACTCCGTTTGAGGAAATA	58587758	chr20	58587699	+	false	hs|20q13.33	ENST00000348616	60437	NM_021810	cadherin 26	chr20:58587699-58587758	GO:0005886|GO:0005509|GO:0016021|GO:0007156	NM_021810	THC2654641	Hs.729046_x000D_
A_32_P227043	5.39233	P	4.03692	A	2.5587	2.5587	up	NA	NA	GGCAGATTTCACTAAGTAGAGCCAATTGTCCTTTGTTTCTTTTGCTGAACCCAGTATTGC	20193276	chr12	20193217	+	false	hs|12p12.2	NA	NA	NA	NA	chr12:020193217-020193276	NA	NA	THC2722767	NA_x000D_
A_23_P61149	4.0346	P	2.61003	A	2.68433	2.68433	up	INPP5D	Homo sapiens inositol polyphosphate-5-phosphatase, 145kDa (INPP5D), transcript variant 1, mRNA [NM_001017915]	TGTTGCTTTTTCAACATAGCAGAATTAATGTAGGGAGCTAAATCCAGTGGTGTGTGTGAA	234116476	chr2	234116417	+	false	hs|2q37.1	ENST00000445964	3635	NM_001017915	inositol polyphosphate-5-phosphatase, 145kDa	chr2:234116417-234116476	GO:0005515|GO:0050852|GO:0017124|GO:0006661|GO:0043647|GO:0006915|GO:0004445|GO:0006796|GO:0044281|GO:0050900|GO:0005829|GO:0007165|GO:0016020|GO:0007596|GO:0046856|GO:0006644	NM_001017915	THC2469105	Hs.601911_x000D_
A_23_P22744	6.95704	P	5.92477	P	2.04524	2.04524	up	PAGE5	P antigen family, member 5 (prostate associated) [Source:HGNC Symbol;Acc:HGNC:29992] [ENST00000289619]	TGCCCACTTTTGATCCCACTAAAGTGCTGGAAGCAGGTGAAGGGCAACTATAGGTTTAAA	55250443	chrX	55249144	+	false	hs|Xp11.21	ENST00000289619	90737	XM_006724613	P antigen family, member 5 (prostate associated)	chrX:55249144-55250443	NA	XM_006724613	THC2476768	Hs.668491_x000D_
A_24_P935819	7.4611	P	5.7826	P	3.20095	3.20095	up	SOD2	Homo sapiens superoxide dismutase 2, mitochondrial, mRNA (cDNA clone MGC:21350 IMAGE:4184203), complete cds. [BC016934]	GAAGATAATCGATAGTCATGTTTTTTAGACTCTCTGTATTGCTTGGTAAGCTACGTAGTA	160112614	chr6	160112555	-	false	hs|6q25.3	NA	6648	BC016934	superoxide dismutase 2, mitochondrial	chr6:160112614-160112555	GO:0042645|GO:0042542|GO:0045599|GO:0009409|GO:0006801|GO:0006749|GO:0033591|GO:0034021|GO:0009791|GO:0048678|GO:0010043|GO:0010042|GO:0042802|GO:0007507|GO:0043524|GO:0005759|GO:0019430|GO:0051602|GO:0032496|GO:0010332|GO:0001315|GO:0070062|GO:0004784|GO:0071000|GO:0001889|GO:0003032|GO:0055093|GO:0000303|GO:0000302|GO:0032364|GO:0046686|GO:0008285|GO:0048773|GO:0048147|GO:0005743|GO:0001836|GO:…	NA	THC2477318	Hs.487046_x000D_
A_24_P303091	6.23309	P	2.65073	A	11.9784	11.9784	up	CXCL10	Homo sapiens chemokine (C-X-C motif) ligand 10 (CXCL10), mRNA [NM_001565]	GTCAAGCCATAATTGTTCTTAGTTTGCAGTTACACTAAAAGGTGACCAATGATGGTCACC	76942993	chr4	76942934	-	false	hs|4q21.1	ENST00000306602	3627	NM_001565	chemokine (C-X-C motif) ligand 10	chr4:76942993-76942934	GO:0045859|GO:0005515|GO:0008284|GO:0009306|GO:0008603|GO:0048248|GO:0008015|GO:0010996|GO:0009409|GO:0007267|GO:0033280|GO:0005615|GO:0045662|GO:0010818|GO:0034605|GO:0051607|GO:0006955|GO:0006954|GO:0006935|GO:0045944|GO:0042127|GO:0043950|GO:0030816|GO:0051281|GO:0008201|GO:0010332|GO:0008009|GO:2000406|GO:0070098|GO:0005102|GO:0005576|GO:0002690|GO:0007165|GO:0071222|GO:0007517|GO:0007186|GO:…	NM_001565	THC2470607	Hs.632586_x000D_
A_23_P214281	6.13592	P	4.99511	P	2.20505	2.20505	up	PAQR8	Homo sapiens progestin and adipoQ receptor family member VIII (PAQR8), mRNA [NM_133367]	TCCTGTTAATCCTCAAATATCTGAACTTCTGTGTTACCCAAGTGTCTTATACAAGCTTCT	52270903	chr6	52270844	+	false	hs|6p12.2	ENST00000360726	85315	NM_133367	progestin and adipoQ receptor family member VIII	chr6:52270844-52270903	GO:0048477|GO:0005886|GO:0043401|GO:0003707|GO:0007275|GO:0016021|GO:0048545|GO:0005496	NM_133367	THC2461574	Hs.239388_x000D_
A_23_P52323	4.68489	P	1.58381	A	8.58065	8.58065	up	COL17A1	Homo sapiens collagen, type XVII, alpha 1 (COL17A1), mRNA [NM_000494]	CAATATATACTTATAGAATTCAGTCAAAGATACACAATCTGAAACAGCTTCATGGGGTGG	105791842	chr10	105791783	-	false	hs|10q24.33	ENST00000353479	1308	NM_000494	collagen, type XVII, alpha 1	chr10:105791842-105791783	GO:0005515|GO:0030056|GO:0005581|GO:0005886|GO:0034329|GO:0005576|GO:0005604|GO:0007160|GO:0008544|GO:0022617|GO:0005887|GO:0005911|GO:0030198|GO:0030574|GO:0031581|GO:0005788	NM_000494	THC2469481	Hs.117938_x000D_
A_24_P6517	7.50204	P	6.10073	P	2.64141	2.64141	up	PLEKHG1	Homo sapiens pleckstrin homology domain containing, family G (with RhoGef domain) member 1 (PLEKHG1), mRNA [NM_001029884]	CAGGAAAGCTGTTTCGCATTTTCGCTTTTTGATTGGTATTATCCAGTTCTATGTAGTTCA	151164281	chr6	151164222	+	false	hs|6q25.1	ENST00000367328	57480	NM_001029884	pleckstrin homology domain containing, family G (with RhoGef domain) member 1	chr6:151164222-151164281	GO:0032321|GO:0005089	NM_001029884	THC2618578	Hs.189781_x000D_
A_24_P916496	8.82106	P	9.98181	P	0.447278	2.23575	down	PRKCA	Homo sapiens protein kinase C, alpha (PRKCA), mRNA [NM_002737]	AACCTCTAATCTCCGTTTGCATGATACGCTTTGTTAGAAACATTAATTGTAGTTTGGAAG	64806829	chr17	64806770	+	false	hs|17q24.2	ENST00000413366	5578	NM_002737	protein kinase C, alpha	chr17:64806770-64806829	GO:0005515|GO:0007077|GO:0010467|GO:0007603|GO:0050730|GO:0006937|GO:0007173|GO:0002062|GO:0030198|GO:0046325|GO:0043025|GO:0031666|GO:0002159|GO:0016056|GO:0031966|GO:0030335|GO:0030593|GO:0030168|GO:0022400|GO:0045651|GO:0045785|GO:0010595|GO:0043536|GO:0045931|GO:0002026|GO:0008543|GO:0045087|GO:0005654|GO:0004698|GO:0008270|GO:0004697|GO:0000278|GO:0019899|GO:0001750|GO:0048471|GO:0008285|GO:…	NM_002737	THC2491527	Hs.531704_x000D_
A_23_P306610	9.50054	P	7.82667	P	3.1907	3.1907	up	MUC17	Homo sapiens mucin 17, cell surface associated (MUC17), mRNA [NM_001040105]	CCTTGGACACTGGACTGCATGCACTTTACATATCACAAAATGCTCTCATAAGAATTATTG	100701963	chr7	100701904	+	false	hs|7q22.1	ENST00000379439	140453	NM_001040105	mucin 17, cell surface associated	chr7:100701904-100701963	GO:0005515|GO:0019725|GO:0005796|GO:0016266|GO:0005576|GO:0030165|GO:0016324|GO:0006493|GO:0030197|GO:0016021|GO:0044267|GO:0009897|GO:0043687	NM_001040105	NP1242440	Hs.271819_x000D_
A_23_P30126	13.2631	P	12.1919	P	2.10112	2.10112	up	FGFBP1	Homo sapiens fibroblast growth factor binding protein 1 (FGFBP1), mRNA [NM_005130]	GGAATTTGCCTTATTTTTCTTGGATGCGATGTTCAGAGGCTGTTTCCTGCAGCATGTATT	15937391	chr4	15937332	-	false	hs|4p15.32	ENST00000382333	9982	NM_005130	fibroblast growth factor binding protein 1	chr4:15937391-15937332	GO:0005515|GO:0007165|GO:0008284|GO:0008285|GO:0045743|GO:0009986|GO:0005886|GO:0017134|GO:0007267|GO:0008201|GO:0005615	NM_005130	THC2464630	Hs.1690_x000D_
A_23_P358394	4.08168	P	1.58397	A	5.64791	5.64791	up	FAM65B	Homo sapiens family with sequence similarity 65, member B (FAM65B), transcript variant 2, mRNA [NM_015864]	AAGAGCAGTATAAAGAGTTTCAGGATCTGAACCAAGAAGTCATGAATTTGGATGATATTC	24843154	chr6	24843095	-	false	hs|6p22.3	ENST00000612873	9750	NM_015864	family with sequence similarity 65, member B	chr6:24843154-24843095	GO:0005739|GO:0005515|GO:0005737|GO:0060171|GO:0007517|GO:0007605|GO:0030175|GO:0005856|GO:0030154	NM_015864	THC2473399	Hs.559459_x000D_
A_23_P124402	4.08082	P	2.71291	A	2.58095	2.58095	up	HTR3C	Homo sapiens 5-hydroxytryptamine (serotonin) receptor 3C, ionotropic (HTR3C), mRNA [NM_130770]	CAATGGAAGTTCAGGTCAGTGGAGTCTTTCCTTGATTGATCACCCCAATAAACAACTTTT	183778454	chr3	183778396	+	false	hs|3q27.1	ENST00000318351	170572	NM_130770	5-hydroxytryptamine (serotonin) receptor 3C, ionotropic	chr3:183778396-183778454	GO:0005230|GO:0034220|GO:0005886|GO:0016021|GO:0055085	NM_130770	THC2485512	Hs.632579_x000D_
A_23_P206359	4.74006	P	2.88295	A	3.62281	3.62281	up	CDH1	Homo sapiens cadherin 1, type 1, E-cadherin (epithelial) (CDH1), mRNA [NM_004360]	AAATCAACCCTGCAATCACTTTTTGGAATTGTCTTGATTTTTCGGCAGTTCAAGCTATAT	68869273	chr16	68869214	+	false	hs|16q22.1	ENST00000621016	999	NM_004360	cadherin 1, type 1, E-cadherin (epithelial)	chr16:68869214-68869273	GO:0060576|GO:0005515|GO:0005802|GO:0030054|GO:0008013|GO:0007605|GO:0050680|GO:0016342|GO:0042993|GO:2000008|GO:0031175|GO:0016339|GO:0016337|GO:0001948|GO:0070830|GO:0030198|GO:0051260|GO:0050839|GO:0070062|GO:0071285|GO:0022408|GO:0045295|GO:0009986|GO:0019903|GO:0034329|GO:0005509|GO:0019904|GO:0030506|GO:0009636|GO:0007416|GO:0045216|GO:0043281|GO:0050776|GO:0033561|GO:0009898|GO:0045893|GO:…	NM_004360	THC2469338	Hs.461086_x000D_
A_23_P31407	5.70087	P	4.69055	P	2.01437	2.01437	up	AGR2	Homo sapiens anterior gradient 2 (AGR2), mRNA [NM_006408]	CTCCTCAATCTGGTTTATGAAACAACTGACAAACACCTTTCTCCTGATGGCCAGTATGTC	16839382	chr7	16837274	-	false	hs|7p21.1	ENST00000412973	10551	NM_006408	anterior gradient 2	chr7:16839382-16837274	GO:0070254|GO:0005739|GO:0005515|GO:0002162|GO:0005783|GO:0005576|GO:0060480	NM_006408	THC2651635	Hs.530009_x000D_
A_23_P324754	6.68218	P	5.05654	P	3.0858	3.0858	up	CEMIP	Homo sapiens cell migration inducing protein, hyaluronan binding (CEMIP), transcript variant 3, mRNA [NM_018689]	TGTTTCACAGTACAGGATCTGTACATAAAAGTTTCTTTCCTAAACCATTCACCAAGAGCC	81243693	chr15	81243634	+	false	hs|15q25.1	ENST00000394685	57214	NM_018689	cell migration inducing protein, hyaluronan binding	chr15:81243634-81243693	GO:0005515|GO:0010800|GO:0030335|GO:0046923|GO:0032050|GO:0005886|GO:0005783|GO:0007605|GO:0090314|GO:0005576|GO:0005634|GO:0030665|GO:0005737|GO:0005905|GO:0005540|GO:1900020|GO:0004415|GO:0030214|GO:0051281	NM_018689	NP1156790	Hs.459088_x000D_
A_32_P325710	4.05825	P	2.85708	A	2.29926	2.29926	up	NA	Homo sapiens cDNA clone IMAGE:4128659, **** WARNING: chimeric clone ****. [BC009340]	TTTGAGAGGCTCATCCTTGTCAGAAACATTAGGCTTAGAATCGTTTAAGAAGTTGCAAAT	40003040	chrX	40002981	-	false	hs|Xp11.4	NA	NA	BC009340	NA	chrX:40003040-40002981	NA	NA	NA	Hs.697979_x000D_
A_24_P264573	4.1004	P	5.24944	P	0.450922	2.21768	down	NA	NA	CAGGATGAGAATGGAAAGAAGCAGCTCCGGCATCGCGGATCATCAACAGGCTGCAAAGGT	NA	NA	NA	NA	false	NA	NA	NA	NA	NA	NA	NA	NA	NA	NA_x000D_
A_23_P376488	4.97758	P	3.42916	A	2.92497	2.92497	up	TNF	Homo sapiens tumor necrosis factor (TNF), mRNA [NM_000594]	GGGGTATCCTGGGGGACCCAATGTAGGAGCTGCCTTGGCTCAGACATGTTTTCCGTGAAA	31545896	chr6	31545837	+	false	hs|6p21.33	ENST00000376122	7124	NM_000594	tumor necrosis factor	chr6:31545837-31545896	GO:0032755|GO:0005515|GO:0009651|GO:0019722|GO:0032715|GO:0001819|GO:0002020|GO:0005615|GO:0042802|GO:0031622|GO:0043068|GO:0030730|GO:0000165|GO:0030198|GO:0034116|GO:0031663|GO:0000060|GO:0032729|GO:0005164|GO:0002876|GO:0009986|GO:0001891|GO:0032722|GO:0000122|GO:0005125|GO:0033209|GO:0005887|GO:0009897|GO:0008625|GO:0042346|GO:0002439|GO:0008285|GO:0005886|GO:0006927|GO:0002740|GO:0010693|GO:…	NM_000594	THC2471349	Hs.241570_x000D_
A_32_P132206	13.1357	P	11.8328	P	2.46731	2.46731	up	USP18	Homo sapiens ubiquitin specific peptidase 18 (USP18), mRNA [NM_017414]	AGACTTGTATACTGGCTGAATATCAGTGCTGTTTGTAATTTTTCACTTTGAGAACCAACA	18660038	chr22	18659979	+	false	hs|22q11.21	ENST00000215794	11274	NM_017414	ubiquitin specific peptidase 18	chr22:18659979-18660038	GO:0005515|GO:0004197|GO:0019785|GO:0016579|GO:0060337|GO:0004843|GO:0060338|GO:0061136|GO:0019221|GO:0043161|GO:0005634|GO:0005829	NM_017414	THC2471774	Hs.38260_x000D_
A_24_P924816	3.98147	P	2.56789	A	2.66397	2.66397	up	SLC2A13	Homo sapiens solute carrier family 2 (facilitated glucose transporter), member 13 (SLC2A13), mRNA [NM_052885]	TGATGTTAAAGTATCTTTTATTTGTAATAAATATTCAAATTTCTATTTAGAAGCTCTAAT	40149281	chr12	40149222	-	false	hs|12q12	ENST00000280871	114134	NM_052885	solute carrier family 2 (facilitated glucose transporter), member 13	chr12:40149281-40149222	GO:0005886|GO:0022891|GO:0016021|GO:0055085	NM_052885	THC2663792	Hs.558595_x000D_
A_23_P126167	1.70659	A	4.11074	P	0.18892	5.29325	down	KCNN3	Homo sapiens potassium channel, calcium activated intermediate/small conductance subfamily N alpha, member 3 (KCNN3), transcript variant 1, mRNA [NM_002249]	AGTGACCAAGCCAACACTCTGGTGGACCTTTCCAAGATGCAGAATGTCATGTATGACTTA	154685975	chr1	154680725	-	false	hs|1q21.3	ENST00000618040	3782	NM_002249	potassium channel, calcium activated intermediate/small conductance subfamily N alpha, member 3	chr1:154685975-154680725	GO:0005516|GO:0005886|GO:0043025|GO:0007268|GO:0016021|GO:0071805|GO:0016286	NM_002249	THC2489569	Hs.490765_x000D_
A_24_P935986	2.38072	A	4.51014	P	0.228551	4.37539	down	BCAT1	Homo sapiens branched chain amino-acid transaminase 1, cytosolic (BCAT1), transcript variant 1, mRNA [NM_005504]	ATGCTCTGAAGGTTTTGTAGAAGCACAATTAAACATCTAAAATGGCTTTGTTACACCAGA	24964511	chr12	24964452	-	false	hs|12p12.1	ENST00000261192	586	NM_005504	branched chain amino-acid transaminase 1, cytosolic	chr12:24964511-24964452	GO:0008283|GO:0004084|GO:0052656|GO:0052654|GO:0052655|GO:0009083|GO:0044281|GO:0005829|GO:0042802|GO:0005739|GO:0034641|GO:0000082|GO:0009082	NM_005504	THC2626625	Hs.438993_x000D_
A_24_P89891	7.07677	P	5.41074	P	3.1734	3.1734	up	TRAF1	Homo sapiens TNF receptor-associated factor 1 (TRAF1), transcript variant 1, mRNA [NM_005658]	GATGAGATGATAATTTAAGACACTGAATGATTTCTTTTCCAACAAAGCTCTATGTTAAGT	123664733	chr9	123664674	-	false	hs|9q33.2	ENST00000373887	7185	NM_005658	TNF receptor-associated factor 1	chr9:123664733-123664674	GO:2001236|GO:0005515|GO:0007165|GO:0005164|GO:0005737|GO:0051092|GO:0006461|GO:0006915|GO:0031996|GO:0008270|GO:0031625	NM_005658	THC2601826	Hs.531251_x000D_
A_24_P929202	3.92278	P	2.81485	A	2.15536	2.15536	up	NA	oa75g10.s1 NCI_CGAP_GCB1 Homo sapiens cDNA clone IMAGE:1318146 3' similar to contains Alu repetitive element;, mRNA sequence [AA814903]	GGTACCAGTGGATTAAAGCAAAAGACTAGTTTAAGAATGGAAGTTCTGTTGTGAGTAATT	112197772	chr1	112197713	-	false	hs|1p13.2	NA	NA	AA814903	NA	chr1:112197772-112197713	NA	NA	THC2668491	Hs.601898_x000D_
A_23_P412468	1.61483	A	5.1253	P	0.0877493	11.3961	down	MAP7D2	Homo sapiens MAP7 domain containing 2 (MAP7D2), transcript variant 2, mRNA [NM_152780]	AGAAACTTATCCCCAAGACATTTTCTCTAATGGGCTTAAGCCAGCTGGGGGACTCATTCA	20030598	chrX	20030539	-	false	hs|Xp22.12	ENST00000452324	256714	NM_152780	MAP7 domain containing 2	chrX:20030598-20030539	GO:0005737|GO:0005198|GO:0015630|GO:0005874|GO:0000226	NM_152780	THC2478017	Hs.127951_x000D_
A_24_P20607	9.36091	P	7.09359	P	4.81428	4.81428	up	CXCL11	Homo sapiens chemokine (C-X-C motif) ligand 11 (CXCL11), transcript variant 1, mRNA [NM_005409]	TGAGAAAGCCTCCATAATGTACCCAAGTAACAACTGTGACAAAATAGAAGTGATTATTAC	76956422	chr4	76956267	-	false	hs|4q21.1	ENST00000306621	6373	NM_005409	chemokine (C-X-C motif) ligand 11	chr4:76956422-76956267	GO:0005515|GO:0008009|GO:0070098|GO:0048248|GO:0007267|GO:0005576|GO:0005615|GO:0002690|GO:0010818|GO:0007165|GO:0006955|GO:0006954|GO:0006935|GO:0007186|GO:0042127|GO:0032496|GO:0043950|GO:0030816|GO:0051281|GO:0008201	NM_005409	THC2473876	Hs.632592_x000D_
A_23_P134176	15.1376	P	13.9349	P	2.30163	2.30163	up	SOD2	Homo sapiens superoxide dismutase 2, mitochondrial (SOD2), transcript variant 2, mRNA [NM_001024465]	TTGATGTGTGGGAGCACGCTTACTACCTTCAGTATAAAAATGTCAGGCCTGATTATCTAA	160103649	chr6	160103590	-	false	hs|6q25.3	ENST00000541573	6648	NM_001024465	superoxide dismutase 2, mitochondrial	chr6:160103649-160103590	GO:0042645|GO:0042542|GO:0045599|GO:0009409|GO:0006801|GO:0006749|GO:0033591|GO:0034021|GO:0009791|GO:0048678|GO:0010043|GO:0010042|GO:0042802|GO:0007507|GO:0043524|GO:0005759|GO:0019430|GO:0051602|GO:0032496|GO:0010332|GO:0001315|GO:0070062|GO:0004784|GO:0071000|GO:0001889|GO:0003032|GO:0055093|GO:0000303|GO:0000302|GO:0032364|GO:0046686|GO:0008285|GO:0048773|GO:0048147|GO:0005743|GO:0001836|GO:…	NM_001024465	THC2566956	Hs.487046_x000D_
A_23_P148088	4.16647	P	1.56219	A	6.08088	6.08088	up	FGG	Homo sapiens fibrinogen gamma chain (FGG), transcript variant gamma-A, mRNA [NM_000509]	CACTATGAAGATAATCCCATTCAACAGACTCACAATTGGAGAAGGACAGCAACACCACCT	155526124	chr4	155526065	-	false	hs|4q31.3	ENST00000492082	2266	NM_000509	fibrinogen gamma chain	chr4:155526124-155526065	GO:0051258|GO:0005886|GO:0050714|GO:0072562|GO:0005615|GO:0043623|GO:0046872|GO:0045921|GO:1900026|GO:0045907|GO:0030198|GO:0031091|GO:0034116|GO:0031093|GO:0070374|GO:0030674|GO:0005938|GO:0050839|GO:0070062|GO:0009986|GO:0090277|GO:0005102|GO:0005577|GO:0030168|GO:0005576|GO:0070527|GO:0051592|GO:0007165|GO:0007160|GO:0007596|GO:0005198|GO:0002576|GO:2000352|GO:0009897	NM_000509	NP1190052	Hs.727584_x000D_
A_24_P221601	6.43288	P	7.61551	P	0.440545	2.26992	down	NA	NA	AAGAAAACTGCGAAGAAGAAACAGCCTGTGGAAAGCAGTGAAGACAGCACTGATGACTCT	138709988	chr8	138709929	+	false	hs|8q24.23	ENST00000523156	NA	NA	NA	chr8:138709929-138709988	NA	NA	NA	NA_x000D_
A_24_P136124	4.06488	P	3.00314	A	2.08745	2.08745	up	NA	HCG2019237 {ECO:0000313	AGGATTCTGGGATGAATTCTTCAATGATAAGAACCTGCTATTATTGTCCCTGCTTTACAG	16532283	chr20	16532224	-	false	hs|20p12.1	ENST00000623513	NA	AF258585	NA	chr20:16532283-16532224	NA	NA	THC2487174	NA_x000D_
A_23_P116430	8.42655	P	7.27544	P	2.22086	2.22086	up	USH1C	Homo sapiens Usher syndrome 1C (autosomal recessive, severe) (USH1C), transcript variant 1, mRNA [NM_005709]	AGCTGCTGAGCGGCATGGTGGCATTGTGAAAGGGGACGAGATCATGGCAATCAACGGCAA	17522614	chr11	17519776	-	false	hs|11p15.1	ENST00000005226	10083	NM_005709	Usher syndrome 1C (autosomal recessive, severe)	chr11:17522614-17519776	GO:0005515|GO:0042472|GO:0042491|GO:0005886|GO:0007605|GO:0030046|GO:0045202|GO:0045177|GO:0032420|GO:0030507|GO:0045494|GO:0005829|GO:0005903|GO:0001917|GO:0005737|GO:0051015|GO:0000086|GO:0050957|GO:0005856|GO:0032029|GO:0050953|GO:0001750	NM_005709	NP076253	Hs.502072_x000D_
A_23_P304897	6.74282	P	5.52074	P	2.33283	2.33283	up	BDKRB2	Homo sapiens bradykinin receptor B2 (BDKRB2), mRNA [NM_000623]	GCCCTATGCATGGTGTAGATGCCCTGATAAAGAACATCTGTCCTGTGAAAGACTCAATGA	96710400	chr14	96710341	+	false	hs|14q32.2	ENST00000554311	624	NM_000623	bradykinin receptor B2	chr14:96710341-96710400	GO:0005515|GO:0004947|GO:0009651|GO:0046982|GO:0005886|GO:0008015|GO:0002020|GO:0031702|GO:0007204|GO:0019229|GO:0006939|GO:0006954|GO:0007186|GO:0033137|GO:0004435|GO:0005887|GO:0042311|GO:0042310|GO:0008152|GO:0043114|GO:0007169|GO:0007166|GO:0050482|GO:0005768	NM_000623	NA	Hs.726620_x000D_
A_32_P43409	6.07702	P	4.88368	P	2.28683	2.28683	up	SRP14-AS1	Homo sapiens SRP14 antisense RNA1 (head to head) (SRP14-AS1), transcript variant 1, long non-coding RNA [NR_040059]	CGGATTTTCTGACGCATATGAAGAGTGAGAACTGTCTACATCTAAGTCTTCTTTGAGAAC	40356727	chr15	40356668	+	false	hs|15q15.1	ENST00000559012	100131089	NR_040059	SRP14 antisense RNA1 (head to head)	chr15:40356668-40356727	NA	NR_040059	THC2574008	Hs.386000_x000D_
A_23_P374310	4.70272	P	5.74116	P	0.486854	2.054	down	TAC4	Homo sapiens tachykinin 4 (hemokinin) (TAC4), transcript variant alpha, mRNA [NM_170685]	CAGCACTGAAGCAGAGACCTGGGTAATTGTGGCCTTGGAGGAAGGCGCTGGCCCCAGCAT	47925296	chr17	47921500	-	false	hs|17q21.33	ENST00000608861	255061	NM_170685	tachykinin 4 (hemokinin)	chr17:47925296-47921500	GO:0046878|GO:0008217|GO:0005102|GO:0007217|GO:0005576	NM_170685	THC2742903	Hs.652130_x000D_
A_23_P66798	6.50354	P	7.56051	P	0.480638	2.08057	down	KRT19	Homo sapiens keratin 19, type I (KRT19), mRNA [NM_002276]	CTTCTGCTGTCCTTTGGAGGGTGTCTTCTGGGTAGAGGGATGGGAAGGAAGGGACCCTTA	39679977	chr17	39679918	-	false	hs|17q21.2	ENST00000361566	3880	NM_002276	keratin 19, type I	chr17:39679977-39679918	GO:0005515|GO:0005882|GO:0030018|GO:0043627|GO:0060706|GO:0045214|GO:0032403|GO:0071944|GO:0042383|GO:0016010|GO:0005200|GO:0043034|GO:0016032|GO:0008307|GO:0070062	NM_002276	THC2553201	Hs.654568_x000D_
A_23_P344568	5.63991	P	4.49803	P	2.20669	2.20669	up	FAM124A	Homo sapiens family with sequence similarity 124A (FAM124A), transcript variant 1, mRNA [NM_145019]	GTATATCTCTAGAGACACAGCAGAAAAATACTGGCATTTTTATGCAAATAAATTCTCAAC	51855607	chr13	51855548	+	false	hs|13q14.3	ENST00000280057	220108	NM_145019	family with sequence similarity 124A	chr13:51855548-51855607	NA	NM_145019	THC2489547	Hs.737490_x000D_
A_24_P557479	11.541	P	9.19321	P	5.0904	5.0904	up	XAF1	Homo sapiens XIAP associated factor 1 (XAF1), transcript variant 1, mRNA [NM_017523]	CAAATAAACCAACGGGAAAAAAGAAAGGTTCCAGTTTTGTCTGAAAATTCTGATTAAGCC	6678878	chr17	6678819	+	false	hs|17p13.1	ENST00000361842	54739	NM_017523	XIAP associated factor 1	chr17:6678819-6678878	GO:0005739|GO:0060337|GO:0031333|GO:0035456|GO:0019221|GO:0006915|GO:0008270|GO:0005634|GO:0005829	NM_017523	THC2520400	Hs.441975_x000D_
A_24_P891042	2.09795	A	4.08392	P	0.252442	3.96131	down	NA	ribosomal protein L21 pseudogene 42 [Source:HGNC Symbol;Acc:HGNC:37017] [ENST00000488408]	ATACATGGGAATCCACAAGAAAGGCGATATTGTAGACATCAAAGGAATGGATACTGTTCA	153741769	chr3	153741710	+	false	hs|3q25.2	ENST00000488408	NA	NA	NA	chr3:153741710-153741769	NA	NA	NA	NA_x000D_
A_23_P110108	1.53304	A	4.10875	P	0.167739	5.96164	down	SLC12A8	Homo sapiens solute carrier family 12, member 8 (SLC12A8), transcript variant 1, mRNA [NM_024628]	ATATGGAGAGCAACTTGTTCCTGAGCTGTGCAACCAATCAGAGTCCAGTGGAGAAGATTT	124826380	chr3	124811039	-	false	hs|3q21.2	ENST00000461616	84561	NM_024628	solute carrier family 12, member 8	chr3:124826380-124811039	GO:0016021|GO:0055085|GO:0006813|GO:0015293	NM_024628	THC2784274	Hs.658514_x000D_
A_23_P355244	13.9879	P	12.8411	P	2.21433	2.21433	up	SAMD9	Homo sapiens sterile alpha motif domain containing 9 (SAMD9), transcript variant 1, mRNA [NM_017654]	TCACTGGAGGAAGATTTTCCCTTGCTTCTGCATAAAATTTTAACTCCATAACTTATAAGC	92728938	chr7	92728879	-	false	hs|7q21.2	ENST00000379958	54809	NM_017654	sterile alpha motif domain containing 9	chr7:92728938-92728879	GO:0005515|GO:0005737|GO:0043231	NM_017654	THC2464095	Hs.65641_x000D_
A_23_P73870	2.60312	A	4.10505	P	0.35308	2.83222	down	CSPG4P1Y	Homo sapiens chondroitin sulfate proteoglycan 4 pseudogene 1, Y-linked (CSPG4P1Y), non-coding RNA [NR_001554]	AGGAAGAGGCGAGTCCTGTTCACGCACTCAGGCTGACCATGGCTGGATCCTGCTGCATGT	27629258	chrY	27629199	+	false	hs|Yq11.23	ENST00000333235	114758	NR_001554	chondroitin sulfate proteoglycan 4 pseudogene 1, Y-linked	chrY:27629199-27629258	NA	NR_001554	NP363208	Hs.514045_x000D_
A_23_P74290	11.0306	P	8.744	P	4.87912	4.87912	up	GBP5	Homo sapiens guanylate binding protein 5 (GBP5), transcript variant 1, mRNA [NM_052942]	AGTGAGCTCCAGCACGCCCAGAGGACTGTTAATAACGATGATCCATGTGTTTTACTCTAA	89726446	chr1	89726387	-	false	hs|1p22.2	ENST00000490568	115362	NM_052942	guanylate binding protein 5	chr1:89726446-89726387	GO:0071346|GO:0016020|GO:0008152|GO:0003924|GO:0031410|GO:0005525|GO:0042802	NM_052942	THC2666692	Hs.513726_x000D_
A_24_P337419	5.03719	P	3.76812	A	2.41005	2.41005	up	TIGD6	Homo sapiens tigger transposable element derived 6 (TIGD6), transcript variant 1, mRNA [NM_030953]	TGGCCTTACGAAATGTTTTAATAGGCATTTCACTAATAGGGATCTGGAGTACAAGGAAAT	149373340	chr5	149373281	-	false	hs|5q32	ENST00000296736	81789	NM_030953	tigger transposable element derived 6	chr5:149373340-149373281	GO:0005634|GO:0003677	NM_030953	THC2474090	Hs.169333_x000D_
A_24_P100684	2.55719	A	4.89978	P	0.197157	5.07211	down	NA	immunoglobulin heavy variable 3-33 [Source:HGNC Symbol;Acc:HGNC:5596] [ENST00000390615]	ATGGTATGATGGAAGTAATAAATACTATGCAGACTCCGTGAAGGGCCGATTCACCATCTC	106815863	chr14	106815804	-	false	hs|14q32.33	ENST00000390615	NA	L03822	NA	chr14:106815863-106815804	NA	NA	NP1088787	Hs.720416_x000D_
A_23_P103877	8.43008	P	6.81211	P	3.06942	3.06942	up	LRRC38	Homo sapiens leucine rich repeat containing 38 (LRRC38), mRNA [NM_001010847]	ATATAATAGGCCTCAGCAACCTTGGGATGTTATACTGGGAACTAATAAACTCGTGTGCAA	13801828	chr1	13801769	-	false	hs|1p36.21	ENST00000376085	126755	NM_001010847	leucine rich repeat containing 38	chr1:13801828-13801769	GO:0005886|GO:0016021|GO:0006811	NM_001010847	THC2492428	Hs.657356_x000D_
A_23_P3274	5.92157	P	7.10214	P	0.441178	2.26666	down	IGDCC3	Homo sapiens immunoglobulin superfamily, DCC subclass, member 3 (IGDCC3), mRNA [NM_004884]	AAGCAAGATTTCTACTGTCATGTGGGATTTGGATGGTCCTGGGGGCTCCCCAGCATTTCT	65621191	chr15	65621132	-	false	hs|15q22.31	ENST00000327987	9543	NM_004884	immunoglobulin superfamily, DCC subclass, member 3	chr15:65621191-65621132	GO:0005887|GO:0050885	NM_004884	THC2474310	Hs.128292_x000D_
A_32_P117730	8.24803	P	7.22295	P	2.03507	2.03507	up	NA	NA	CTCTATAGGGTTCCAGGCTATTCTGGTCCTGTTTTAAGTGAATAGGAATTTGTACATTAC	39706891	chr2	39706832	-	false	hs|2p22.1	NA	NA	NA	NA	chr2:039706891-039706832	NA	NA	THC2647689	NA_x000D_
A_32_P221	2.73669	A	4.03592	P	0.406343	2.46098	down	C16orf78	Homo sapiens chromosome 16 open reading frame 78 (C16orf78), mRNA [NM_144602]	ATCCACCCCCACATGGTCGAAGAGGACATAGATGCTAAAAAGGTGTTCACCGGAATACCC	49433174	chr16	49433115	+	false	hs|16q12.1	ENST00000299191	123970	NM_144602	chromosome 16 open reading frame 78	chr16:49433115-49433174	GO:0005634	NM_144602	THC2477284	Hs.125875_x000D_
A_23_P204654	7.01848	P	8.26779	P	0.42065	2.37727	down	KITLG	Homo sapiens KIT ligand (KITLG), transcript variant b, mRNA [NM_000899]	GAGGGGAGACTCCAAAAGAGTCATCGCAGGAAGAAGTTAAGAACACTGAACATCAGAACA	88890289	chr12	88890230	-	false	hs|12q21.32	ENST00000378535	4254	NM_000899	KIT ligand	chr12:88890289-88890230	GO:0005515|GO:0033026|GO:0005886|GO:0008283|GO:0001755|GO:0050731|GO:0046579|GO:0005615|GO:0035234|GO:0005737|GO:0007173|GO:0043406|GO:0045636|GO:0007155|GO:0005856|GO:0035162|GO:0048011|GO:0048015|GO:0045740|GO:0005576|GO:0005125|GO:0097192|GO:0007165|GO:0008543|GO:0045087|GO:0002763|GO:0016021|GO:0008083|GO:0070668|GO:0005173|GO:0008584|GO:0038095	NM_000899	THC2720820	Hs.1048_x000D_
A_24_P910842	1.65633	A	4.13469	P	0.179448	5.57265	down	NA	NA	CACTGCCAATTAGTAAATTTTTCAAAACCTTTCACTCTTTGCTCTACCGAGCCAATTGGT	NA	NA	NA	NA	false	NA	NA	NA	NA	NA	NA	NA	NA	NA	NA_x000D_
A_32_P331916	2.17095	A	6.70745	P	0.0430902	23.2071	down	AKR1C6P	Homo sapiens aldo-keto reductase family 1, member C6, pseudogene (AKR1C6P), non-coding RNA [NR_026743]	TCTCATCACCCAGATTATCCATTTCTTGATGAATATAAAGAAAAGAGTCTGTGGTTGTTC	4914126	chr10	4914067	-	false	hs|10p15.1	NA	389932	NR_026743	aldo-keto reductase family 1, member C6, pseudogene	chr10:4914126-4914067	NA	NR_026743	NA	Hs.631812_x000D_
A_23_P337800	7.38059	P	4.60304	P	6.85685	6.85685	up	IFNL1	Homo sapiens interferon, lambda 1 (IFNL1), mRNA [NM_172140]	GACCTCAAATATGTGGCCGATGGGAACCTGTGTCTGAGAACGTCAACCCACCCTGAGTCC	39789150	chr19	39789091	+	false	hs|19q13.2	ENST00000333625	282618	NM_172140	interferon, lambda 1	chr19:39789091-39789150	GO:0032729|GO:0008285|GO:0042531|GO:0032002|GO:0032003|GO:0032714|GO:0005102|GO:0005576|GO:0005125|GO:0005615|GO:0007259|GO:0046427|GO:0051607|GO:0043381|GO:0002829|GO:0050778|GO:0045345|GO:0032696|GO:0045581|GO:0045893|GO:0045892	NM_172140	THC2485314	Hs.406745_x000D_
A_24_P943263	5.7299	P	4.71907	P	2.01508	2.01508	up	RASA4	Homo sapiens RAS p21 protein activator 4 (RASA4), transcript variant 1, mRNA [NM_006989]	TCCTGCATAGTCTATCTTTGTATATCTTTGAACTTTTCAAGAATAAAAAAGCTTAAAAAG	102220156	chr7	102220097	-	false	hs|7q22.1	ENST00000262940	10156	NM_006989	RAS p21 protein activator 4	chr7:102220156-102220097	GO:0035556|GO:0005099|GO:0046580|GO:0005737|GO:0032320|GO:0005886|GO:0071277|GO:0031235|GO:0046872|GO:0005829|GO:0005096	NM_006989	THC2471721	Hs.530089_x000D_
A_24_P238578	8.22317	P	7.20518	P	2.0251	2.0251	up	ZNF518B	Homo sapiens zinc finger protein 518B (ZNF518B), mRNA [NM_053042]	CAGGTAGTGGATTCCTTGCCTGATGATTCTTCACAGTGTGTATTTAAGTGCTGGTTTTGT	10444889	chr4	10444830	-	false	hs|4p16.1	ENST00000326756	85460	NM_053042	zinc finger protein 518B	chr4:10444889-10444830	GO:0006366|GO:0006357|GO:0000981|GO:0005634|GO:0003677|GO:0046872	NM_053042	THC2476721	Hs.455089_x000D_
A_24_P933613	4.02651	P	5.81889	P	0.288696	3.46385	down	NA	NA	TCTGTCATAAAAATCAGTAAAAGATGCAAGGTAGAACACAGTTTAACACTGGTACAATGG	57282551	chr17	57282492	-	false	hs|17q22	NA	NA	NA	NA	chr17:057282551-057282492	NA	NA	THC2666403	NA_x000D_
A_23_P29922	9.53687	P	8.44512	P	2.13133	2.13133	up	TLR3	Homo sapiens toll-like receptor 3 (TLR3), mRNA [NM_003265]	CTGAACCATGCACTCTGTTTGCGAAGAGGAATGTTTAAATCTCACTGCATCTTGAACTGG	187005949	chr4	187005890	+	false	hs|4q35.1	ENST00000512264	7098	NM_003265	toll-like receptor 3	chr4:187005890-187005949	GO:0005515|GO:0032755|GO:0034123|GO:0046330|GO:0007249|GO:0005765|GO:0032757|GO:0042802|GO:0002756|GO:0051607|GO:0045078|GO:0009597|GO:0042742|GO:0032728|GO:0009986|GO:0032760|GO:0032722|GO:0002224|GO:0045359|GO:0071346|GO:0005887|GO:0045087|GO:0045356|GO:0005789|GO:0035666|GO:0010008|GO:0004888|GO:0045080|GO:0003725|GO:0042346|GO:0034142|GO:0035458|GO:0032735|GO:0005737|GO:0051092|GO:0006954|GO:…	NM_003265	THC2471303	Hs.657724_x000D_
A_32_P123652	1.87908	A	4.74428	P	0.137243	7.28637	down	TSPAN33	Homo sapiens tetraspanin 33 (TSPAN33), mRNA [NM_178562]	TACCGAGATGACTTGGATCTGCAGAACCTCATTGATTTTGGCCAGAAAAAGTTTAGCTGC	128806627	chr7	128804360	+	false	hs|7q32.1	ENST00000486685	340348	NM_178562	tetraspanin 33	chr7:128804360-128806627	GO:0051604|GO:0009986|GO:0005886|GO:0097197|GO:0016021|GO:0019899|GO:0090002	NM_178562	THC2464341	Hs.27267_x000D_
A_23_P118392	10.2501	P	8.99588	P	2.38546	2.38546	up	RASD1	Homo sapiens RAS, dexamethasone-induced 1 (RASD1), transcript variant 1, mRNA [NM_016084]	CTTACCCAGGTGTTTATACTGTGTGTGTGTGAGGTCTTTAAAGTTATTGCTTTATTTGGT	17397846	chr17	17397787	-	false	hs|17p11.2	ENST00000225688	51655	NM_016084	RAS, dexamethasone-induced 1	chr17:17397846-17397787	GO:0006184|GO:0007165|GO:0048471|GO:0007263|GO:0007186|GO:0005886|GO:0007264|GO:0003924|GO:0005634|GO:0005525|GO:0045892	NM_016084	THC2466358	Hs.25829_x000D_
A_24_P282266	2.4523	A	4.8348	P	0.191778	5.21437	down	NA	NA	CTTTCCGAGTAACTTTAGAACATGTCGCTTCAAATATAACTAATATCCTGATTTCAGTGG	88211109	chr16	88211050	-	false	hs|16q24.2	ENST00000568031	NA	BC026225	NA	chr16:88211109-88211050	NA	NA	NA	Hs.598754_x000D_
A_23_P57020	1.58464	A	4.12056	P	0.17243	5.79945	down	GTSF1L	Homo sapiens gametocyte specific factor 1-like (GTSF1L), transcript variant 2, mRNA [NM_001008901]	AGCAGTGAGATACCCTGCTTCAAGAATTTCTCATGGAGCCAGAAGCCTTTGAAATTTGCC	42355366	chr20	42355307	-	false	hs|20q13.12	ENST00000373003	149699	NM_001008901	gametocyte specific factor 1-like	chr20:42355366-42355307	GO:0046872	NM_001008901	THC2477029	Hs.447626_x000D_
A_32_P30339	4.2492	P	3.1705	A	2.11214	2.11214	up	NA	NA	CATTTTCCACCACTTTCACAAGAAAAGTTACGGCACAATTATACTATCCTACCCTTATAT	57688728	chr7	57688669	-	false	hs|7p11.2	ENST00000436522	NA	NA	NA	chr7:57688728-57688669	NA	NA	THC2539492	NA_x000D_
A_24_P923190	4.38805	P	5.39389	P	0.497979	2.00812	down	NA	Homo sapiens cDNA FLJ37096 fis, clone BRACE2018759. [AK094415]	AATCCATCCTATTATGAGTAATTAATGGGCTATATAATAGTGAGATTAACGGAGTCCCTC	35763385	chr9	35763326	+	false	hs|9p13.3	NA	NA	AK094415	NA	chr9:35763326-35763385	NA	NA	THC2508235	Hs.343846_x000D_
A_24_P253827	8.02733	P	9.9027	P	0.272557	3.66895	down	AP2B1	Homo sapiens adaptor-related protein complex 2, beta 1 subunit (AP2B1), transcript variant 1, mRNA [NM_001030006]	GCAGAAGGTTCACACTGCAAATAGTGTTCTCATCTCAAAGCAAACTATCATTCCAGAAGG	34052797	chr17	34052738	+	false	hs|17q12	ENST00000621914	163	NM_001030006	adaptor-related protein complex 2, beta 1 subunit	chr17:34052738-34052797	GO:0072583|GO:0005515|GO:0048011|GO:0035615|GO:0048013|GO:0005886|GO:0030122|GO:0042059|GO:0007268|GO:0006886|GO:0050690|GO:0043231|GO:0005829|GO:0030666|GO:0019886|GO:0007173|GO:0016020|GO:0030276|GO:0007411|GO:0008565|GO:0016032|GO:0005048|GO:0030669	NM_001030006	THC2543800	Hs.514819_x000D_
A_24_P247324	3.54886	A	4.86807	P	0.400755	2.49529	down	NA	NA	ATGAAAAAGGAGCATTCAACTTTGACCAGGAGACCCATCAATCCAGAGATGAGAGAATTC	NA	NA	NA	NA	false	NA	NA	NA	NA	NA	NA	NA	NA	NA	NA_x000D_
A_23_P23698	3.03563	A	5.22137	P	0.2198	4.5496	down	NA	Homo sapiens cDNA FLJ13310 fis, clone OVARC1001453. [AK023372]	GGCTTATGTGTCAAGCCTATGTGTATGTATTGGGTTTGCATGCCCAAAGTTTATATATCA	207594932	chr1	207594873	-	false	hs|1q32.2	NA	NA	AK023372	NA	chr1:207594932-207594873	NA	NA	THC2487537	NA_x000D_
A_24_P804992	3.00827	A	4.14529	P	0.454696	2.19927	down	NFIB	Homo sapiens nuclear factor I/B (NFIB), transcript variant 3, mRNA [NM_005596]	GGAGCAGAATCTTGGATTTGTGACTTGTAGCTTCATAAGGACTCAACGAAAGAGATTGCA	14083829	chr9	14083770	-	false	hs|9p23	ENST00000380959	4781	NM_005596	nuclear factor I/B	chr9:14083829-14083770	GO:0021960|GO:0006366|GO:0000981|GO:0071679|GO:0005634|GO:0060509|GO:2000795|GO:0003690|GO:0002062|GO:0061141|GO:0021740|GO:0045944|GO:2000791|GO:0001106|GO:0044300|GO:0005730|GO:0000122|GO:0000978|GO:0003677|GO:0043392|GO:0006260|GO:0001077|GO:0010001|GO:0060486|GO:0005654|GO:0060510|GO:0030902	NM_005596	THC2500574	Hs.644095_x000D_
A_24_P242138	5.74064	P	7.11183	P	0.386573	2.58683	down	TMEM255B	Homo sapiens transmembrane protein 255B (TMEM255B), mRNA [NM_182614]	TTCCCGGCCAGGCTCCACCGTGCTACGCACCCACCTACTTTCCCCCGGGGGAGAAGCCAC	114514859	chr13	114514800	+	false	hs|13q34	ENST00000467169	348013	NM_182614	transmembrane protein 255B	chr13:114514800-114514859	GO:0016021	NM_182614	THC2481084	Hs.280805_x000D_
A_32_P208733	5.79208	P	4.47261	P	2.49573	2.49573	up	UTP23	Homo sapiens cDNA FLJ30717 fis, clone FCBBF2001672. [AK055279]	TAAGGTCAAAAACGTTTCATGGGCATGTTTGTAGGAGCGTGGATCAATCCAGTGAGTGTG	117800942	chr8	117800883	+	false	hs|8q24.11	NA	84294	AK055279	UTP23, small subunit (SSU) processome component, homolog (yeast)	chr8:117800883-117800942	GO:0000462|GO:0032040|GO:0005730|GO:0070181	NA	THC2484629	Hs.719427_x000D_
A_23_P402331	2.47934	A	4.26169	P	0.290708	3.43988	down	WFDC5	Homo sapiens WAP four-disulfide core domain 5 (WFDC5), mRNA [NM_145652]	TCAGCCCCATGAACCACCTGTGTCACAAGGACTCAGACTGCTCGGGCAAAAAGCGATGCT	43739142	chr20	43739083	-	false	hs|20q13.12	ENST00000372789	149708	NM_145652	WAP four-disulfide core domain 5	chr20:43739142-43739083	GO:0010951|GO:0004867|GO:0005576	NM_145652	NP440695	Hs.375031_x000D_
A_23_P62607	9.17796	P	8.06847	P	2.15769	2.15769	up	IL22RA1	Homo sapiens interleukin 22 receptor, alpha 1 (IL22RA1), mRNA [NM_021258]	ACCTACCTCATGGAGATTGTGGTGAAGATGAAATGAAGTCATGTCTTTAAAGTGCTTAAT	24446278	chr1	24446235	-	false	hs|1p36.11	ENST00000270800	58985	NM_021258	interleukin 22 receptor, alpha 1	chr1:24446278-24446235	GO:0050829|GO:0008150|GO:0042015|GO:0004896|GO:0005886|GO:0019221|GO:0016021|GO:0004904	NM_021258	THC2475049	Hs.110915_x000D_
A_24_P912799	5.86724	P	6.86777	P	0.499816	2.00073	down	SEMA5A	Homo sapiens sema domain, seven thrombospondin repeats (type 1 and type 1-like), transmembrane domain (TM) and short cytoplasmic domain, (semaphorin) 5A (SEMA5A), mRNA [NM_003966]	TTGATTACCTATGGTTATCTGCAATTACCTACGCTTATCTTATCAGACCCTAGATGCCAT	9038176	chr5	9038117	-	false	hs|5p15.31	ENST00000382496	9037	NM_003966	sema domain, seven thrombospondin repeats (type 1 and type 1-like), transmembrane domain (TM) and short cytoplasmic domain, (semaphorin) 5A	chr5:9038176-9038117	GO:0051897|GO:0021536|GO:0005886|GO:0007267|GO:0035373|GO:0048842|GO:0002043|GO:0048843|GO:0035413|GO:0007413|GO:0007411|GO:0030836|GO:0007155|GO:0070062|GO:0001569|GO:0043395|GO:0045766|GO:0007399|GO:0050918|GO:0007162|GO:0016020|GO:0001938|GO:0060326|GO:2001028|GO:0030215|GO:0016021|GO:2000352|GO:0008046|GO:0045545	NM_003966	THC2619642	Hs.27621_x000D_
A_23_P411235	4.3322	P	2.92797	A	2.64677	2.64677	up	C17orf77	Homo sapiens chromosome 17 open reading frame 77 (C17orf77), transcript variant 2, mRNA [NM_152460]	ATTATGAGCCTTCCTCAAGTGTCTGCTGATTCTTGGTTATCCAATCATAGTTGAGAACAA	72589495	chr17	72589436	+	false	hs|17q25.1	ENST00000392620	146723	NM_152460	chromosome 17 open reading frame 77	chr17:72589436-72589495	GO:0005576	NM_152460	THC2484408	Hs.350775_x000D_
A_23_P205177	3.46015	A	4.63185	P	0.443898	2.25277	down	F10	Homo sapiens coagulation factor X (F10), mRNA [NM_000504]	GTCATCAAGCACAACCGGTTCACAAAGGAGACCTATGACTTCGACATCGCCGTGCTCCGG	113803345	chr13	113803286	+	false	hs|13q34	ENST00000375559	2159	NM_000504	coagulation factor X	chr13:113803286-113803345	GO:0005515|GO:0051897|GO:0030335|GO:0004252|GO:0005886|GO:0005796|GO:0005509|GO:0005576|GO:0031233|GO:0017187|GO:0005543|GO:0007596|GO:0007597|GO:0007598|GO:0006508|GO:0005788|GO:0044267|GO:0043687	NM_000504	THC2471124	Hs.361463_x000D_
A_32_P99399	3.60029	A	4.77939	P	0.441627	2.26435	down	NA	NA	TACCCATCTCTCTCTATGTCAGGTAAGGCTTGATTCGTCTTGGACAGAGTCACTTCATCA	NA	NA	NA	NA	false	NA	NA	NA	NA	NA	NA	NA	NA	NA	NA_x000D_
A_32_P124461	4.40037	P	2.83356	A	2.9625	2.9625	up	NA	Homo sapiens cDNA FLJ26232 fis, clone ADG09495. [AK129743]	TCAAGTTGCTTAGAAGTCTGAAGAGGCACCAACTCTTACAAACTAAATTTTCACTTTGGC	65488323	chr1	65488264	-	false	hs|1p31.3	NA	NA	AK129743	NA	chr1:65488323-65488264	NA	NA	NA	Hs.633942_x000D_
A_24_P936057	2.29573	A	5.57637	P	0.102903	9.71786	down	NA	NA	AGCTTAGCAAATCTGTGTATCCTAGAGACATGTGTGCATTTAACTCTTTTTCTTCCCAGT	33735697	chr21	33735638	-	false	hs|21q22.11	NA	NA	NA	NA	chr21:033735697-033735638	NA	NA	NA	NA_x000D_
A_23_P42718	10.073	P	9.02178	P	2.07234	2.07234	up	NFE2L3	Homo sapiens nuclear factor, erythroid 2-like 3 (NFE2L3), mRNA [NM_004289]	CAGCCATCCTTTTTAAGAGTAAGTTGGTTACTTCAAAAAGAGCAAACACTGGGGATCAAA	26225756	chr7	26225697	+	false	hs|7p15.2	ENST00000606261	9603	NM_004289	nuclear factor, erythroid 2-like 3	chr7:26225697-26225756	GO:0001078|GO:0003700|GO:0006366|GO:0003713|GO:0005634|GO:0000122|GO:0000978	NM_004289	THC2463763	Hs.404741_x000D_
A_32_P60065	3.87866	P	5.35121	P	0.360343	2.77513	down	F2RL2	Homo sapiens coagulation factor II (thrombin) receptor-like 2 (F2RL2), transcript variant 1, mRNA [NM_004101]	TATTTTTCCCTTAACTCAGTGATTAGACAGGAAGGAAGACATTAGTGATTAGACAGGAGG	75911558	chr5	75911499	-	false	hs|5q13.3	ENST00000296641	2151	NM_004101	coagulation factor II (thrombin) receptor-like 2	chr5:75911558-75911499	GO:0005515|GO:0016324|GO:0005886|GO:0070493|GO:0015057|GO:0007596|GO:0005887|GO:0004435|GO:0008152|GO:0009611|GO:0030168|GO:0005576	NM_004101	THC2471015	Hs.42502_x000D_
A_32_P29954	4.4284	P	5.43858	P	0.496487	2.01415	down	ADARB2-AS1	Homo sapiens ADARB2 antisense RNA 1 (ADARB2-AS1), long non-coding RNA [NR_033387]	GCTCTGCTGCAGATTTTCTGCACAACCCCTCCTCATGGGGGAAGGTTTGGTACCTGAATG	1599081	chr10	1599022	+	false	hs|10p15.3	NA	642394	NR_033387	ADARB2 antisense RNA 1	chr10:1599022-1599081	NA	NR_033387	THC2689654	Hs.568831_x000D_
A_32_P407293	1.51133	A	5.00223	P	0.0889482	11.2425	down	PRR18	Homo sapiens proline rich 18 (PRR18), mRNA [NM_175922]	TCAACGAGCGGCACAGGTACGACGACGTGGAGTACGAGGAGGAGCCAGAGGCGGTGGACG	166720912	chr6	166720853	-	false	hs|6q27	ENST00000322583	285800	NM_175922	proline rich 18	chr6:166720912-166720853	NA	NM_175922	THC2480143	Hs.731862_x000D_
A_23_P45133	5.89425	P	4.6389	P	2.38725	2.38725	up	CSF1	Homo sapiens macrophage colony-stimulating factor (M-CSF1) cDNA to mRNA, complete cds. [M27087]	TTTTTTCTTAACAACTGCATCATACTGTTGTCATATGTTGAGCCTGTGGTCTATAAAACC	110468922	chr1	110468862	+	false	hs|1p13.3	NA	1435	M27087	colony stimulating factor 1 (macrophage)	chr1:110468862-110468922	GO:0048471|GO:0008284|GO:0005886|GO:0008283|GO:0005157|GO:0046579|GO:0005615|GO:0042803|GO:0030154|GO:0048873|GO:0006954|GO:0030278|GO:0045657|GO:0045860|GO:0042476|GO:0030225|GO:0040018|GO:0002158|GO:0070062|GO:0030097|GO:0030335|GO:0010744|GO:0010743|GO:0030316|GO:0045672|GO:0060763|GO:0045651|GO:0005125|GO:0043235|GO:0010628|GO:0003006|GO:0032270|GO:0032946|GO:0001503|GO:0016020|GO:0042117|GO:…	NA	THC2482911	NA_x000D_
A_23_P116642	3.63616	A	6.19535	P	0.169671	5.89377	down	SLC26A10	Homo sapiens solute carrier family 26, member 10 (SLC26A10), mRNA [NM_133489]	GTAGGACTCCTGGACAGGGTGACTCCAGATCAGCTGTTTGTGAGTGTGCAGGATGCAGCT	58019450	chr12	58019391	+	false	hs|12q13.3	ENST00000474359	65012	NM_133489	solute carrier family 26, member 10	chr12:58019391-58019450	GO:0015297|GO:0008271|GO:0016021	NM_133489	THC2473053	Hs.727726_x000D_
A_24_P931428	4.64384	P	5.73748	P	0.468577	2.13412	down	TCF4	Homo sapiens transcription factor 4 (TCF4), transcript variant 1, mRNA [NM_001083962]	CAGGCAGAATATGATCTGTGTCCAAAAGTGAACTTGAGTCAGGATTGAATCAATTTCAGC	52891775	chr18	52891716	-	false	hs|18q21.2	ENST00000356073	6925	NM_001083962	transcription factor 4	chr18:52891775-52891716	GO:0005515|GO:0005667|GO:0006352|GO:0003700|GO:0006367|GO:0046982|GO:0001093|GO:0070888|GO:0005634|GO:0000978|GO:0008022|GO:0065004|GO:0003677|GO:0001087|GO:0001077|GO:0045666|GO:0045944|GO:0045893|GO:0001011	NM_001083962	THC2545226	Hs.605153_x000D_
A_23_P103951	16.2122	P	15.0541	P	2.23153	2.23153	up	NA	NA	ATTTTCATCTTTCCTTCGGGTTGGCAAAATATTTTAGGGGTAAAACATGCTGGTGCCCCG	NA	NA	NA	NA	false	NA	NA	NA	NA	NA	NA	NA	NA	NA	NA_x000D_
A_24_P123632	6.2064	P	7.24183	P	0.487871	2.04972	down	NUDT3	nudix (nucleoside diphosphate linked moiety X)-type motif 3 [Source:HGNC Symbol;Acc:HGNC:8050] [ENST00000607016]	GCACTCAAACTTTGAAAAGCTTTTACTTTTCCCTCCTACTAAAAGAAATGTATGTACCTC	34254988	chr6	34254929	-	false	hs|6p21.31	ENST00000607016	11165	NA	nudix (nucleoside diphosphate linked moiety X)-type motif 3	chr6:34254988-34254929	GO:0052846|GO:0052845|GO:0052844|GO:0000287|GO:0052843|GO:0043647|GO:0008486|GO:0052848|GO:0052847|GO:0007267|GO:0044281|GO:0052840|GO:0005829|GO:0015961|GO:0071544|GO:0070062	NA	NA	NA_x000D_
A_24_P254506	4.72276	P	2.00274	A	6.58886	6.58886	up	PAGE4	Homo sapiens P antigen family, member 4 (prostate associated) (PAGE4), mRNA [NM_007003]	ATGTAAAAGAGAAGACTCCACCTAATCCTAAGCATGCTAAGACTAAAGAAGCAGGAGATG	49598454	chrX	49597200	+	false	hs|Xp11.23	ENST00000474146	9506	NM_007003	P antigen family, member 4 (prostate associated)	chrX:49597200-49598454	GO:0008150|GO:0003674|GO:0005575	NM_007003	THC2471129	Hs.441038_x000D_
A_23_P116523	3.05918	A	4.37686	P	0.401178	2.49266	down	NA	Homo sapiens PRO1787 mRNA, complete cds. [AF116668]	AAAGACCTCAAGCTCATTCTGCCCAGGATTAAATCCAAGAGCCTTCTTAGCCCAGTTTCT	33903298	chr11	33903239	+	false	hs|11p13	NA	NA	AF116668	NA	chr11:33903239-33903298	NA	NA	THC2489941	Hs.621368_x000D_
A_23_P92929	3.89234	A	5.26046	P	0.387396	2.58134	down	PRR16	Homo sapiens proline rich 16 (PRR16), transcript variant 2, mRNA [NM_016644]	ACAAACTGTGAACCTGCAGATTTCACCTATTTTGATTTACTATAAGAGCTGGGATTTGAT	120022720	chr5	120022661	+	false	hs|5q23.1	ENST00000379551	51334	NM_016644	proline rich 16	chr5:120022661-120022720	GO:0045793|GO:0045727	NM_016644	NP211968	Hs.157461_x000D_
A_32_P88598	8.29942	P	9.4527	P	0.449604	2.22418	down	MAN1A2	mannosidase, alpha, class 1A, member 2 [Source:HGNC Symbol;Acc:HGNC:6822] [ENST00000356554]	CTCTCTTCCACATTATAAATGAACTGCCTTTCCAGGTCCAACATGCTGTCAGGTTGCTTC	118071033	chr1	118070974	+	false	hs|1p12	ENST00000356554	10905	XM_006710302	mannosidase, alpha, class 1A, member 2	chr1:118070974-118071033	GO:0005794|GO:0007585|GO:0048286|GO:0004571|GO:0005509|GO:0000139|GO:0016020|GO:0006491|GO:0016021|GO:0044267|GO:0018279|GO:0043687|GO:0070062	XM_006710302	THC2606665	Hs.602811_x000D_
A_23_P131789	1.50576	A	4.18315	P	0.156324	6.39699	down	BPI	Homo sapiens bactericidal/permeability-increasing protein (BPI), mRNA [NM_001725]	CAAATTTCGACTGACAACCAAGTTCTTTGGAACCTTCCTACCTGAGGTGGCCAAGAAGTT	36954680	chr20	36953190	+	false	hs|20q11.23	ENST00000489102	671	NM_001725	bactericidal/permeability-increasing protein	chr20:36953190-36954680	GO:0001530|GO:0050829|GO:0006955|GO:0005737|GO:0032717|GO:0032715|GO:0005887|GO:0043031|GO:0032720|GO:0070062	NM_001725	THC2767672	Hs.529019_x000D_
A_23_P320837	4.14299	P	5.75438	P	0.327283	3.05546	down	STAG3L3	Homo sapiens mRNA; cDNA DKFZp434A0131 (from clone DKFZp434A0131). [AL137492]	GCCTCTGACTCCCATCATGTTGGGAAAGTCGTTGAACCTCACCGGTGAAACGGGCACAGT	75018777	chr7	75018718	+	false	hs|7q11.23	NA	442578	AL137492	stromal antigen 3-like 3 (pseudogene)	chr7:75018718-75018777	GO:0005634	NA	THC2772616	Hs.632310_x000D_
A_23_P133457	4.37203	P	6.1201	P	0.297701	3.35908	down	IRX1	Homo sapiens iroquois homeobox 1 (IRX1), mRNA [NM_024337]	CCACATCGGCAAGTTCTCCAACTGGACCAACAGCGCATTCCTCGCACAGGGCTCCCTGCT	3600219	chr5	3600160	+	false	hs|5p15.33	ENST00000302006	79192	NM_024337	iroquois homeobox 1	chr5:3600160-3600219	GO:0043565|GO:0006355|GO:0072272|GO:0005634|GO:0072086	NM_024337	THC2475369	Hs.424156_x000D_
A_24_P928627	4.34417	P	6.55489	P	0.216026	4.62908	down	DCLK1	Homo sapiens doublecortin-like kinase 1 (DCLK1), transcript variant 1, mRNA [NM_004734]	TGGGGTTCCTAGGACGTCAGAAGGAATCTTTAGTTTGTATGTAATTACACACTAGAGGAG	36344337	chr13	36344278	-	false	hs|13q13.3	ENST00000360631	9201	NM_004734	doublecortin-like kinase 1	chr13:36344337-36344278	GO:0048675|GO:0021952|GO:0007417|GO:0009615|GO:0005524|GO:0007399|GO:0035556|GO:0048813|GO:0004672|GO:0004674|GO:0005887|GO:0016197|GO:0006468|GO:0005057|GO:0030900|GO:0001764	NM_004734	THC2634493	Hs.507755_x000D_
A_23_P65651	13.3363	P	12.1462	P	2.28169	2.28169	up	WARS	Homo sapiens tryptophanyl-tRNA synthetase (WARS), transcript variant 1, mRNA [NM_004184]	GGCCTGGCCTCTGTAAGCCTGTGTATGTTATCAATACTGTTTCTTCCTGTGAGTTCCATT	100801100	chr14	100801041	-	false	hs|14q32.2	ENST00000556645	7453	NM_004184	tryptophanyl-tRNA synthetase	chr14:100801100-100801041	GO:0005515|GO:0010467|GO:0008285|GO:0045765|GO:0005634|GO:0001525|GO:0005524|GO:0006412|GO:0005829|GO:0006418|GO:0006436|GO:0004830|GO:0005737|GO:0070062	NM_004184	THC2501127	Hs.497599_x000D_
A_24_P726215	8.38879	P	9.76257	P	0.385879	2.59148	down	NUDT3	nudix (nucleoside diphosphate linked moiety X)-type motif 3 [Source:HGNC Symbol;Acc:HGNC:8050] [ENST00000607016]	ATAACCCTTTCCCTACTTTACTAATGTATCCCTTATGTGGTACCAGCAATGGAGGACAGG	34247743	chr6	34247684	-	false	hs|6p21.31	ENST00000607016	11165	AK026168	nudix (nucleoside diphosphate linked moiety X)-type motif 3	chr6:34247743-34247684	GO:0052846|GO:0052845|GO:0052844|GO:0000287|GO:0052843|GO:0043647|GO:0008486|GO:0052848|GO:0052847|GO:0007267|GO:0044281|GO:0052840|GO:0005829|GO:0015961|GO:0071544|GO:0070062	NA	THC2491760	Hs.743967_x000D_
A_23_P360079	3.43591	A	4.96593	P	0.346273	2.8879	down	NCKAP5	Homo sapiens NCK-associated protein 5 (NCKAP5), transcript variant 1, mRNA [NM_207363]	AATAGTGACAGTGACCTGGACTATGGAGATAATGGTTTTGGAGCTGGAAGGGGACAGTTA	133483287	chr2	133483228	-	false	hs|2q21.2	ENST00000409213	344148	NM_207363	NCK-associated protein 5	chr2:133483287-133483228	GO:0008150|GO:0005575	NM_207363	THC2602476	Hs.537329_x000D_
A_23_P208400	5.03158	P	6.22794	P	0.436373	2.29162	down	ADCK4	Homo sapiens aarF domain containing kinase 4 (ADCK4), transcript variant 1, mRNA [NM_024876]	GGTGCAAGCCGGGAGTTTGGGACAGAGTTCACAGACCATTACATCGAGGTGGTGAAGGCT	41201941	chr19	41198931	-	false	hs|19q13.2	ENST00000593724	79934	NM_024876	aarF domain containing kinase 4	chr19:41201941-41198931	GO:0031966|GO:0005886|GO:0004674|GO:0006468|GO:0016021|GO:0005829	NM_024876	THC2606065	Hs.130712_x000D_
A_24_P120934	3.57027	A	4.63506	P	0.47804	2.09188	down	GADD45G	Homo sapiens growth arrest and DNA-damage-inducible, gamma (GADD45G), mRNA [NM_006705]	CAACGAGGACGCCTGGAAGGATCCCGCCTTGGAGAAGCTCAGCCTGTTTTGCGAGGAGAG	92220948	chr9	92220889	+	false	hs|9q22.2	ENST00000494726	10912	NM_006705	growth arrest and DNA-damage-inducible, gamma	chr9:92220889-92220948	GO:0005515|GO:0043065|GO:0006950|GO:0046330|GO:0006915|GO:0005634|GO:0007275|GO:0030154|GO:0000186|GO:0005737|GO:0000185|GO:1900745|GO:0051726|GO:0006469	NM_006705	THC2493494	Hs.9701_x000D_
A_32_P175042	4.01742	P	5.27374	P	0.418609	2.38886	down	NA	PREDICTED: Homo sapiens uncharacterized LOC100507486 (LOC100507486), misc_RNA [XR_109525]	TTTAATGTTATAATTCATTCTGATTTCTTGTTTTAAACCATTTCTGAAATATAATATGCT	38219748	chr19	38219689	-	false	hs|19q13.12	ENST00000588040	NA	XR_109525	NA	chr19:38219748-38219689	NA	NA	THC2542065	Hs.660423_x000D_
A_24_P6467	4.01177	P	5.06444	P	0.482075	2.07436	down	DENND2C	Homo sapiens DENN/MADD domain containing 2C (DENND2C), transcript variant 2, mRNA [NM_198459]	ACAAGTTCTTACAGGAGGTATCTGATGAGGATGAAATTCTACCACCAAAACTTCAAGCTG	115138469	chr1	115137157	-	false	hs|1p13.2	ENST00000393277	163259	NM_198459	DENN/MADD domain containing 2C	chr1:115138469-115137157	GO:0017112|GO:0032851	NM_198459	NP1214010	Hs.654928_x000D_
A_23_P205348	1.54417	A	4.38439	P	0.139639	7.1613	down	TCL6	Homo sapiens T-cell leukemia/lymphoma 6 (non-protein coding) (TCL6), long non-coding RNA [NR_028288]	TGATGGATGATGAACCTGGCAAGTCACAGGACTATGGACTTGGCTGTATGTTGCATGTAT	96139562	chr14	96139503	+	false	hs|14q32.13	ENST00000467865	27004	NR_028288	T-cell leukemia/lymphoma 6 (non-protein coding)	chr14:96139503-96139562	NA	NR_028288	THC2481759	Hs.510368_x000D_
A_24_P324838	2.53112	A	4.04227	P	0.350833	2.85036	down	IGHD	Homo sapiens cDNA FLJ46727 fis, clone TRACH3019058, highly similar to Ig delta chain C region. [AK128568]	AGATGGTGCAGTGGTTAGAGCTGAGGCTTATCCCACAGAGAACCCTGGCGCCTTGGTCAA	106305187	chr14	106305128	-	false	hs|14q32.33	NA	3495	AK128568	immunoglobulin heavy constant delta	chr14:106305187-106305128	GO:0006955|GO:0005886|GO:0072562|GO:0016021|GO:0003823|GO:0070062	NA	THC2538735	Hs.510635_x000D_
A_32_P145515	1.49676	A	4.68168	P	0.109962	9.09403	down	NA	NA	GGGTGAATAATTAGAAGTTGACTTTATGTCAAACCAGGTTTATAGAATTCAGATGTGTCC	111760678	chr7	111760619	-	false	hs|7q31.1	NA	NA	NA	NA	chr7:111760678-111760619	NA	NA	NA	NA_x000D_
A_23_P156928	3.56497	A	5.74288	P	0.220997	4.52496	down	GPLD1	Homo sapiens glycosylphosphatidylinositol specific phospholipase D1 (GPLD1), mRNA [NM_001503]	CAGAAGAAAAGGCCCAATATGTATTGATTTCTCCTGAAGCCAGCTCAAGGTTTGGGAGCT	24436814	chr6	24433444	-	false	hs|6p22.3	ENST00000230036	2822	NM_001503	glycosylphosphatidylinositol specific phospholipase D1	chr6:24436814-24433444	GO:0008286|GO:0051044|GO:0008285|GO:0051047|GO:0002042|GO:0004630|GO:0010897|GO:0005765|GO:0005615|GO:0071467|GO:0043231|GO:0010907|GO:0005622|GO:0010983|GO:0005737|GO:0071397|GO:0002062|GO:0035701|GO:0071277|GO:0006507|GO:0070633|GO:0070062|GO:0032869|GO:0043065|GO:0010867|GO:0035774|GO:1900076|GO:0005578|GO:0004621|GO:0035690|GO:0009749|GO:0010595|GO:0071401|GO:0001503|GO:0045919|GO:0010694|GO:…	NM_001503	THC2473672	Hs.533291_x000D_
A_23_P415652	5.67184	P	4.64826	P	2.03296	2.03296	up	GALNT12	Homo sapiens polypeptide N-acetylgalactosaminyltransferase 12 (GALNT12), mRNA [NM_024642]	GAGAATCAGAAGTTCATCTTGCAGGAGGATGGATCTTTATTTCACGAACAGTCCAAGAAA	101611266	chr9	101608379	+	false	hs|9q22.33	ENST00000375011	79695	NM_024642	polypeptide N-acetylgalactosaminyltransferase 12	chr9:101608379-101611266	GO:0004653|GO:0006493|GO:0000139|GO:0030246|GO:0016266|GO:0016021|GO:0044267|GO:0046872|GO:0043687	NM_024642	THC2470561	Hs.47099_x000D_
A_23_P34093	8.36715	P	9.41416	P	0.483969	2.06625	down	G6PD	Homo sapiens glucose-6-phosphate dehydrogenase (G6PD), transcript variant 1, mRNA [NM_000402]	CCACGGAGGCAGACGAGCTGATGAAGAGAGTGGGTTTCCAGTATGAGGGCACCTACAAGT	153760297	chrX	153760238	-	false	hs|Xq28	ENST00000369620	2539	NM_000402	glucose-6-phosphate dehydrogenase	chrX:153760297-153760238	GO:0050661|GO:0006629|GO:0005515|GO:0006695|GO:0014070|GO:0045471|GO:0010734|GO:0006749|GO:0005634|GO:0044281|GO:0006098|GO:0001816|GO:0032094|GO:0042803|GO:0005536|GO:0043231|GO:0042802|GO:0005829|GO:0043523|GO:0005737|GO:0043249|GO:0051156|GO:0070062|GO:0005813|GO:0005815|GO:0005975|GO:0006739|GO:0009051|GO:0046390|GO:0019322|GO:0016020|GO:0006740|GO:0021762|GO:0004345|GO:0009405|GO:0009898|GO:…	NM_000402	THC2558545	Hs.461047_x000D_
A_23_P122439	7.95329	P	6.86615	P	2.12453	2.12453	up	BTN2A2	Homo sapiens butyrophilin, subfamily 2, member A2 (BTN2A2), transcript variant 2, mRNA [NM_181531]	GTTATTGAGGACTTTAAAGAGCTTTTGTTTATTTGGGTTAATATTTATGACATTTGACAT	26394085	chr6	26394026	+	false	hs|6p22.2	ENST00000416795	10385	NM_181531	butyrophilin, subfamily 2, member A2	chr6:26394026-26394085	GO:0031324|GO:0046007|GO:0016021|GO:0050710|GO:0070062	NM_181531	THC2612342	Hs.373938_x000D_
A_32_P140049	6.65137	P	5.59652	P	2.0775	2.0775	up	NA	NA	TGTACATATACATGTGCTCTGTTTTAGCTTAAATAAAAATGCTACAAAGTCGGAGACCAC	70166624	chr2	70166565	-	false	hs|2p13.3	NA	NA	NA	NA	chr2:070166624-070166565	NA	NA	NA	NA_x000D_
A_32_P113812	3.84565	P	6.62093	P	0.146068	6.8461	down	lnc-EIF2D-1	Q9HBY7_HUMAN (Q9HBY7) Regulatory erythroid kinase long form (Dual-specificity tyrosine-phosphorylation regulated kinase 3 long isoform) (Dual-specificity tyrosine-(Y)-phosphorylation regulated kinase 3), partial (4%) [THC2689950]	ACCAATGTTAAGCAGATTTCCATCGTTGGAGGTTAAAACACCCGAATACAAGTGTTTTCT	206808056	chr1	206807997	-	false	hs|1q32.1	NA	NA	NA	lnc-EIF2D-1:1	chr1:206808056-206807997	NA	NA	THC2689950	NA_x000D_
A_24_P109524	4.45209	P	6.2822	P	0.281245	3.55562	down	SSH1	Homo sapiens slingshot protein phosphatase 1 (SSH1), transcript variant 1, mRNA [NM_018984]	GCACAACTACTTCCCCGGGGGTGTAGCTCTCATCTGGGCTACCTACTATGAGAGCTGCAT	109201558	chr12	109201499	-	false	hs|12q24.11	ENST00000548522	54434	NM_018984	slingshot protein phosphatase 1	chr12:109201558-109201499	GO:0005515|GO:0030036|GO:0005886|GO:0032268|GO:0030496|GO:0003779|GO:0032154|GO:0003677|GO:0071318|GO:0035335|GO:0030027|GO:0010591|GO:0000902|GO:0005737|GO:0006470|GO:0008064|GO:0004721|GO:0005654|GO:0008138|GO:0005856|GO:0050770|GO:0004725	NM_018984	NP429149	Hs.199763_x000D_
A_32_P115717	3.8689	P	2.84202	A	2.0376	2.0376	up	NA	long intergenic non-protein coding RNA 992 [Source:HGNC Symbol;Acc:HGNC:48943] [ENST00000504107]	ATGGTGCAAGAAGGTCGGACTCGGCAGTTAATACTCTTGGATAATGTATTTAAGGATGCT	116807629	chr5	116791124	+	false	hs|5q23.1	ENST00000504107	NA	NA	NA	chr5:116791124-116807629	NA	NA	THC2671575	NA_x000D_
A_23_P57248	4.5861	P	3.2662	A	2.49649	2.49649	up	C20orf173	Homo sapiens chromosome 20 open reading frame 173 (C20orf173), transcript variant 1, mRNA [NM_001145350]	CCTAGCTGAGTCCATACAAATCCTATTTCTGGGTGGGTAAAGGGCAGGAGGAAATTGTAA	34114905	chr20	34114846	-	false	hs|20q11.22	ENST00000246199	140873	NM_001145350	chromosome 20 open reading frame 173	chr20:34114905-34114846	NA	NM_001145350	THC2483299	Hs.158680_x000D_
A_32_P98136	6.227	P	5.11872	P	2.15588	2.15588	up	KIAA1107	Homo sapiens KIAA1107, mRNA (cDNA clone IMAGE:5259498), partial cds. [BC037317]	AAATCGGAAGAATAAGGAGGTCTTTAAAGTTGTACTTTTTCGTTTGTTTGTCCTTGCTTG	92648971	chr1	92648912	+	false	hs|1p22.1	NA	23285	BC037317	KIAA1107	chr1:92648912-92648971	NA	NA	THC2601920	Hs.21554_x000D_
A_23_P28012	1.71795	A	4.40478	P	0.155304	6.439	down	ZNF682	Homo sapiens zinc finger protein 682 (ZNF682), transcript variant 1, mRNA [NM_033196]	GACTTGAGGATTTACACTTAAGGAAGGATGGGGAAAATGTGGGTGAGTGTAAGGATCAAA	20117991	chr19	20117932	-	false	hs|19p12	ENST00000601100	91120	NM_033196	zinc finger protein 682	chr19:20117991-20117932	GO:0006355|GO:0005634|GO:0003677|GO:0046872|GO:0006351	NM_033196	THC2519759	Hs.306298_x000D_
A_24_P255986	3.7432	P	4.95489	P	0.431761	2.31609	down	SPDYE4	Homo sapiens speedy/RINGO cell cycle regulator family member E4 (SPDYE4), mRNA [NM_001128076]	CAACAGGCTCCTTGGGGATCCTGTCGTTCAAAAATTCCTGGCCTGGGACAAAGACCTGAG	8660593	chr17	8659709	-	false	hs|17p13.1	ENST00000328794	388333	NM_001128076	speedy/RINGO cell cycle regulator family member E4	chr17:8660593-8659709	NA	NM_001128076	THC2562846	Hs.368429_x000D_
A_23_P13753	7.9129	P	6.88899	P	2.03341	2.03341	up	NFE2	Homo sapiens nuclear factor, erythroid 2 (NFE2), transcript variant 1, mRNA [NM_006163]	GGCAACAAGTGTTTGGAAGTTCCAAGGTGTGTTCAAAGAGGCTTGCCTTGAGGGAGGGCT	54686038	chr12	54685979	-	false	hs|12q13.13	ENST00000540264	4778	NM_006163	nuclear factor, erythroid 2	chr12:54686038-54685979	GO:0003700|GO:0006357|GO:0050699|GO:0008015|GO:0003713|GO:0007267|GO:0005634|GO:0007275|GO:0006337|GO:0030502|GO:0015629|GO:0006351|GO:2000758|GO:0043565|GO:0007599|GO:0005737|GO:0047485|GO:0007596|GO:0016605|GO:0060716|GO:0005654|GO:0045893|GO:0034242	NM_006163	THC2602034	Hs.75643_x000D_
A_23_P130677	5.36925	P	3.81841	A	2.92988	2.92988	up	C19orf80	Homo sapiens chromosome 19 open reading frame 80 (C19orf80), mRNA [NM_018687]	CTGAATCTGCCTGGATGGAACTGAGGACCAATCATGCTGCAAGGAACACTTCCACGCCCC	11352419	chr19	11352360	+	false	hs|19p13.2	ENST00000616433	55908	NM_018687	chromosome 19 open reading frame 80	chr19:11352360-11352419	GO:0005515|GO:0044342|GO:0010954|GO:0005179|GO:0070328|GO:0045444|GO:0048469|GO:0005576|GO:0044255|GO:0050746|GO:0019216	NM_018687	NP1470993	Hs.534467_x000D_
A_32_P65691	1.49032	A	6.02087	P	0.0432681	23.1117	down	lnc-MARCKS-5	LNCipedia lincRNA (lnc-MARCKS-5), lincRNA [lnc-MARCKS-5:19]	CAGAAGCTTCTGTGAGCTATGAAGAACAACGTGACTTTGACCTTCAGACTGAGATATAGC	114777270	chr6	114777211	+	false	hs|6q22.1	NA	NA	NA	lnc-MARCKS-5:19	chr6:114777211-114777270	NA	NA	THC2686343	NA_x000D_
A_24_P760945	4.0731	P	5.30835	P	0.424768	2.35422	down	NA	NA	GAATTCACGGCACACCTAAACCTTATTTTGGTCTCAAGAGAAATACTACTACCAGCAATT	43767885	chr19	43767826	-	false	hs|19q13.31	NA	NA	NA	NA	chr19:043767885-043767826	NA	NA	THC2659853	NA_x000D_
A_23_P98844	3.21628	A	5.26279	P	0.242069	4.13106	down	ARHGEF25	Homo sapiens Rho guanine nucleotide exchange factor (GEF) 25 (ARHGEF25), transcript variant 1, mRNA [NM_182947]	CTATTCCCCAAGGAGCTTCAGGGCAGTCCTTCTGGCACTGCTCCAGAATTCCTCCTTCTT	58010774	chr12	58010715	+	false	hs|12q13.3	ENST00000471370	115557	NM_182947	Rho guanine nucleotide exchange factor (GEF) 25	chr12:58010715-58010774	GO:0005886|GO:0032321|GO:0030016|GO:0005089|GO:0030017|GO:0005829	NM_182947	THC2602960	Hs.61581_x000D_
A_23_P6943	4.68544	P	6.06476	P	0.384398	2.60147	down	GPR15	Homo sapiens G protein-coupled receptor 15 (GPR15), mRNA [NM_005290]	CCCTTCAATACTTTCAAGTTCCTGGCCATTGTCTCTGGGTTGCGGCAAGAACACTATTTA	98251702	chr3	98251643	+	false	hs|3q11.2	ENST00000284311	2838	NM_005290	G protein-coupled receptor 15	chr3:98251643-98251702	GO:0007186|GO:0005887|GO:0004930|GO:0072678	NM_005290	THC2479762	Hs.563128_x000D_
A_32_P38345	3.18365	A	5.14897	P	0.256082	3.905	down	IDS	iduronate 2-sulfatase [Source:HGNC Symbol;Acc:HGNC:5389] [ENST00000340855]	TTGGTTTTTCCTCTATAAAAGTCAGGGACTATGATTTATATGGGTGAGAAGGTTTGGAGT	148558792	chrX	148558733	-	false	hs|Xq28	ENST00000340855	3423	CK004173	iduronate 2-sulfatase	chrX:148558792-148558733	GO:0030207|GO:0005975|GO:0004423|GO:0009405|GO:0006027|GO:0044281|GO:0030204|GO:0030203|GO:0046872|GO:0043202	NA	THC2667295	Hs.6795_x000D_
A_23_P64617	10.7596	P	9.43344	P	2.50738	2.50738	up	FZD4	Homo sapiens frizzled class receptor 4 (FZD4), mRNA [NM_012193]	AAATGGACCCTGCTTTTAAGGATGTACAAAAGTATGTCTGCATCGATGTCTGTACTGTAA	86656859	chr11	86656800	-	false	hs|11q14.2	ENST00000531380	8322	NM_012193	frizzled class receptor 4	chr11:86656859-86656800	GO:0005515|GO:0017147|GO:0030947|GO:0005886|GO:0071300|GO:0007605|GO:0010812|GO:0042701|GO:0061299|GO:0007223|GO:0042803|GO:0051091|GO:0005911|GO:0030182|GO:0034446|GO:0043507|GO:0016055|GO:0060070|GO:0031625|GO:0070062|GO:0042813|GO:0046982|GO:0009986|GO:0004930|GO:0031987|GO:0030165|GO:0035426|GO:0061304|GO:0019955|GO:0007186|GO:0005887|GO:0016021|GO:0045893|GO:0001570|GO:0030669|GO:0061301	NM_012193	THC2786712	Hs.591968_x000D_
A_32_P70927	6.99438	P	5.5197	P	2.77921	2.77921	up	PAGE2	Homo sapiens P antigen family, member 2 (prostate associated) (PAGE2), mRNA [NM_207339]	TGCTTTTCAAGGGCCTGACATGGAAGCTTTTCAACAGGAACTGGCTCTGCTTAAGATAGA	55117813	chrX	55117033	+	false	hs|Xp11.21	ENST00000374968	203569	NM_207339	P antigen family, member 2 (prostate associated)	chrX:55117033-55117813	NA	NM_207339	NA	Hs.662489_x000D_
A_32_P55840	7.44948	P	6.36685	P	2.1179	2.1179	up	LINC01556	Homo sapiens long intergenic non-protein coding RNA 1556 (LINC01556), long non-coding RNA [NR_103538]	TTCGCAAAGTCCAGACTCAATTGCCTTCGCAGCCCTTAAAGTTTCCTTAGGAAGGTCTGT	28912158	chr6	28912099	+	false	hs|6p22.1	ENST00000377186	729583	NR_103538	long intergenic non-protein coding RNA 1556	chr6:28912099-28912158	NA	NR_103538	THC2719635	Hs.453549_x000D_
A_32_P711043	3.28027	A	6.22662	P	0.129736	7.70794	down	LOC100507191	PREDICTED: Homo sapiens uncharacterized LOC100507191 (LOC100507191), misc_RNA [XR_158920]	GACTGTTGCACTTACACCTGTATCAATACACCTGTGCTCAATAGTCACATGGTGCAGGAA	73817402	chr17	73817343	-	false	hs|17q25.1	NA	100507191	XR_158920	uncharacterized LOC100507191	chr17:73817402-73817343	NA	XR_158920	THC2488190	Hs.741593_x000D_
A_24_P801381	1.5393	A	5.53874	P	0.062524	15.9938	down	NA	ALU7_HUMAN (P39194) Alu subfamily SQ sequence contamination warning entry, partial (12%) [THC2650828]	CTCCATAACCATTCCAGGATCTAGGGGAAGAATTCTGCCTAATGAGATGGAAGGGGATAA	172370993	chr3	172370934	+	false	hs|3q26.31	NA	NA	NA	NA	chr3:172370934-172370993	NA	NA	THC2650828	NA_x000D_
A_23_P26511	6.90261	P	8.45589	P	0.340733	2.93485	down	GDPD3	Homo sapiens glycerophosphodiester phosphodiesterase domain containing 3 (GDPD3), mRNA [NM_024307]	CGTAGAGATCAAAGGGAAGAACGAAGAGCTCATCCGTGAGATAGCAGGCTTGGTGAGACG	30123666	chr16	30123523	-	false	hs|16p11.2	ENST00000406256	79153	NM_024307	glycerophosphodiester phosphodiesterase domain containing 3	chr16:30123666-30123523	GO:0006629|GO:0016021|GO:0008889|GO:0006071|GO:0046872|GO:0070062	NM_024307	THC2485353	Hs.289015_x000D_
A_23_P99642	3.96216	P	1.73855	A	4.6706	4.6706	up	SLC7A7	Homo sapiens solute carrier family 7 (amino acid transporter light chain, y+L system), member 7 (SLC7A7), transcript variant 3, mRNA [NM_001126106]	GTAATTTATTTGTTTTGCTACATACTGTTCCAGACTTTTAAAGGGGACAATGAAGGTGAC	23242663	chr14	23242604	-	false	hs|14q11.2	ENST00000554061	9056	NM_001126106	solute carrier family 7 (amino acid transporter light chain, y+L system), member 7	chr14:23242663-23242604	GO:0006520|GO:0005886|GO:0006865|GO:0050900|GO:0003333|GO:0055085|GO:0016323|GO:0006461|GO:0015171|GO:0005887|GO:0007596|GO:0006810|GO:0006811	NM_001126106	THC2468229	Hs.513147_x000D_
A_23_P85783	10.7154	P	11.7409	P	0.49126	2.03558	down	PHGDH	Homo sapiens phosphoglycerate dehydrogenase (PHGDH), mRNA [NM_006623]	TTGGTCCAAGGCACTACACCTGTACTGCAGGGGCTCAATGGAGCTGTCTTCAGGCCAGAA	120285588	chr1	120285529	+	false	hs|1p12	ENST00000369407	26227	NM_006623	phosphoglycerate dehydrogenase	chr1:120285529-120285588	GO:0010468|GO:0021510|GO:0019530|GO:0008652|GO:0009055|GO:0044281|GO:0070314|GO:0031175|GO:0005829|GO:0034641|GO:0004617|GO:0051287|GO:0021782|GO:0007420|GO:0021915|GO:0006544|GO:0006564|GO:0006566|GO:0070062|GO:0055114|GO:0006541|GO:0009448	NM_006623	THC2565900	Hs.487296_x000D_
A_23_P25176	1.49539	A	7.26567	P	0.018322	54.5791	down	TBX5	Homo sapiens T-box 5 (TBX5), transcript variant 1, mRNA [NM_000192]	GGCATGGAGGGAATCAAAGTGTTTCTCCATGAAAGAGAACTGTGGCTAAAATTCCACGAA	114839725	chr12	114839666	-	false	hs|12q24.21	ENST00000552726	6910	NM_000192	T-box 5	chr12:114839725-114839666	GO:0060045|GO:0005515|GO:0060044|GO:0035136|GO:0007389|GO:0010467|GO:0003700|GO:0006367|GO:0008285|GO:0030262|GO:0003181|GO:0030324|GO:0003166|GO:0007267|GO:0005634|GO:0003281|GO:0051891|GO:0030326|GO:0010719|GO:0003218|GO:0007507|GO:0005737|GO:0045944|GO:0072513|GO:0055007|GO:0005667|GO:0030336|GO:0000977|GO:0060413|GO:0003197|GO:0001228|GO:0060039|GO:0003677|GO:0043565|GO:1900117|GO:0060980|GO:…	NM_000192	THC2474382	Hs.381715_x000D_
A_23_P12155	5.15182	P	3.50707	A	3.12694	3.12694	up	CRCT1	Homo sapiens cysteine-rich C-terminal 1 (CRCT1), mRNA [NM_019060]	TCTACACGGGCTTGCACACAGCAGGTGCTCAGCAAATGCCTATTGATTTGATTGTCTTTT	152488449	chr1	152488390	+	false	hs|1q21.3	ENST00000368790	54544	NM_019060	cysteine-rich C-terminal 1	chr1:152488390-152488449	NA	NM_019060	THC2479401	Hs.110196_x000D_
A_24_P4816	9.74547	P	8.20296	P	2.91301	2.91301	up	GABARAPL1	Homo sapiens GABA(A) receptor-associated protein like 1 (GABARAPL1), mRNA [NM_031412]	GGATTGGCTTTGATAGAGGAATGGGGATGATGTAAGTTTACAGTATTCCTGGGGTTTAAT	10374735	chr12	10374676	+	false	hs|12p13.2	ENST00000540424	23710	NM_031412	GABA(A) receptor-associated protein like 1	chr12:10374676-10374735	GO:0005515|GO:0008017|GO:0005776|GO:0005794|GO:0000422|GO:0005783|GO:0000421|GO:0005874|GO:0048487|GO:0032839|GO:0050811|GO:0000407|GO:0030957|GO:0044297|GO:0005829|GO:0005622|GO:0032590|GO:0061025|GO:0000045|GO:0030659|GO:0019898	NM_031412	THC2537964	Hs.524250_x000D_
A_23_P136371	2.22982	A	6.47317	P	0.0527988	18.9398	down	NDST4	Homo sapiens N-deacetylase/N-sulfotransferase (heparan glucosaminyl) 4 (NDST4), mRNA [NM_022569]	GCTGCTCTGAGGTTCAATTTCTATGAAGTTATTTCAACAGGACATTGGGCTCCATCTGAC	115760680	chr4	115760621	-	false	hs|4q26	ENST00000504854	64579	NM_022569	N-deacetylase/N-sulfotransferase (heparan glucosaminyl) 4	chr4:115760680-115760621	GO:0000139|GO:0019213|GO:0016021|GO:0015012|GO:0030210|GO:0015016	NM_022569	NP1474200	Hs.591700_x000D_
A_23_P308924	10.6237	P	9.46534	P	2.23205	2.23205	up	DUSP16	Homo sapiens dual specificity phosphatase 16 (DUSP16), mRNA [NM_030640]	TTCCTTCTGGAACTGTGATGTAGTCACATCCTACAGCCTTTAGTGCTGGTTCACTAGTGT	12627603	chr12	12627544	-	false	hs|12p13.2	ENST00000298573	80824	NM_030640	dual specificity phosphatase 16	chr12:12627603-12627544	GO:0045209|GO:0005634|GO:0045204|GO:0035335|GO:0005829|GO:0000188|GO:0005737|GO:0006470|GO:0016311|GO:0016023|GO:0004721|GO:0005654|GO:0008138|GO:0004725|GO:0017017	NM_030640	THC2723676	Hs.536535_x000D_
A_24_P94402	7.15698	P	6.06567	P	2.13068	2.13068	up	MYCN	Homo sapiens v-myc avian myelocytomatosis viral oncogene neuroblastoma derived homolog (MYCN), transcript variant 2, mRNA [NM_005378]	GTTAATCTCTGTTATGTACTGTACTAATTCTTACACTGCCTGTATACTTTAGTATGACGC	16086826	chr2	16086767	+	false	hs|2p24.3	ENST00000281043	4613	NM_005378	v-myc avian myelocytomatosis viral oncogene neuroblastoma derived homolog	chr2:16086767-16086826	GO:0005515|GO:0003700|GO:0006357|GO:0030324|GO:0048704|GO:0002053|GO:0005634|GO:0003677|GO:0048712|GO:0001502|GO:0045944|GO:0046983|GO:0048754|GO:2000378|GO:0000785|GO:0010942|GO:0042733	NM_005378	THC2467612	Hs.25960_x000D_
A_23_P90626	3.01088	A	6.79939	P	0.072368	13.8183	down	CYTIP	Homo sapiens cytohesin 1 interacting protein (CYTIP), mRNA [NM_004288]	TTCATCGTGCTGTGGAAGAGGAAGAAAGTCGCTTTTGACGGATTGTGGTGTCCTTTCAAA	158272226	chr2	158272167	-	false	hs|2q24.1	ENST00000264192	9595	NM_004288	cytohesin 1 interacting protein	chr2:158272226-158272167	GO:0005515|GO:0005737|GO:0005654|GO:0030155|GO:0005938|GO:0005769	NM_004288	THC2461639	Hs.270_x000D_
A_24_P925455	2.52885	A	3.97569	P	0.366824	2.7261	down	NA	NA	CAGAGCTATTTGAGGAAAAGCTCTTCCTATCACTTCACTTGTTCCTGGTAGAGCAGAAGG	7183766	chr6	7183707	-	false	hs|6p24.3	NA	NA	NA	NA	chr6:007183766-007183707	NA	NA	NA	NA_x000D_
A_24_P29859	2.87363	A	5.67173	P	0.143776	6.95525	down	C8orf46	Homo sapiens chromosome 8 open reading frame 46 (C8orf46), mRNA [NM_152765]	AGAGAAGGGAGCTGTTCTGATGAGAGGATCCAGACATCTCAAGAAGATGACTGAAGAGTA	67428160	chr8	67425846	+	false	hs|8q13.1	ENST00000519702	254778	NM_152765	chromosome 8 open reading frame 46	chr8:67425846-67428160	NA	NM_152765	THC2632766	Hs.268869_x000D_
A_24_P16913	6.00448	P	7.03654	P	0.48901	2.04495	down	ABCC4	Homo sapiens ATP-binding cassette, sub-family C (CFTR/MRP), member 4 (ABCC4), transcript variant 1, mRNA [NM_005845]	CGAGAAGCTAGATCTTAACTGGTACTTAGGAATTTATTCAGGTTTAACTGTAGCTACCGT	95815416	chr13	95813571	-	false	hs|13q32.1	ENST00000376887	10257	NM_005845	ATP-binding cassette, sub-family C (CFTR/MRP), member 4	chr13:95815416-95813571	GO:0014070|GO:0031088|GO:0005886|GO:0042493|GO:0042626|GO:0010243|GO:0030168|GO:0055085|GO:0048661|GO:0005524|GO:0008150|GO:0016323|GO:0016020|GO:0007596|GO:0002576|GO:0016021|GO:0055114|GO:0016404	NM_005845	NP650495	Hs.508423_x000D_
A_24_P237036	6.58798	P	5.30149	P	2.43934	2.43934	up	TNFSF14	Homo sapiens tumor necrosis factor (ligand) superfamily, member 14 (TNFSF14), transcript variant 1, mRNA [NM_003807]	ATGAACGCCTGGTTCGACTGCGTGATGGTACCCGGTCTTACTTCGGGGCTTTCATGGTGT	6664998	chr19	6664939	-	false	hs|19p13.3	ENST00000599359	8740	NM_003807	tumor necrosis factor (ligand) superfamily, member 14	chr19:6664998-6664939	GO:0005515|GO:0005164|GO:0005886|GO:0031295|GO:0010820|GO:0005102|GO:0006915|GO:0005125|GO:0005615|GO:0007165|GO:0042110|GO:0005737|GO:0006955|GO:0008588|GO:0042098|GO:0045663|GO:0016021|GO:0071260|GO:0043154|GO:0043029|GO:0043027	NM_003807	THC2480756	Hs.129708_x000D_
A_32_P124655	4.87115	P	2.51056	A	5.13583	5.13583	up	NA	NA	CTCTTATGAATCACAATGGCAAAAGAAGTTTGCTGTACCATTGCTGTAGATGGCCTTAAT	62702250	chr1	62702191	+	false	hs|1p31.3	NA	NA	NA	NA	chr1:062702191-062702250	NA	NA	NA	NA_x000D_
A_24_P496297	5.99253	P	7.03068	P	0.486951	2.05359	down	NA	hydroxy-delta-5-steroid dehydrogenase, 3 beta, pseudogene 3 [Source:HGNC Symbol;Acc:HGNC:5221] [ENST00000514706]	ATCATAGAAGTATCCAGGCCCAACTCCTGCAATGAGATCATCCAGAATGGCCACGAATAA	120087974	chr1	120087915	+	false	hs|1p12	ENST00000514706	NA	NA	NA	chr1:120087915-120087974	NA	NA	NA	NA_x000D_
A_23_P162660	4.33341	P	5.4467	P	0.46224	2.16338	down	GPD1	Homo sapiens glycerol-3-phosphate dehydrogenase 1 (soluble) (GPD1), transcript variant 1, mRNA [NM_005276]	TTGGAGAGCTGTGGTGTTGCTGACCTGATCACTACCTGCTATGGAGGGCGGAACCGGAAA	50501553	chr12	50501494	+	false	hs|12q13.12	ENST00000301149	2819	NM_005276	glycerol-3-phosphate dehydrogenase 1 (soluble)	chr12:50501494-50501553	GO:0009331|GO:0004368|GO:0006094|GO:0004367|GO:0044281|GO:0042803|GO:0046168|GO:0005829|GO:0005739|GO:0006127|GO:0051287|GO:0071356|GO:0006116|GO:0019432|GO:0071320|GO:0045821|GO:0006644|GO:0006654|GO:0044255|GO:0070062|GO:0046474	NM_005276	THC2709775	Hs.524418_x000D_
A_24_P16337	6.86053	P	5.33599	P	2.87694	2.87694	up	NA	NA	CGATTGCCAACCGGCCACAACACCCAGGCAGAGACGCGGGGAGAGGCTGACCAGAAGAAA	70645791	chr9	70645732	+	false	hs|9q21.11	ENST00000414297	NA	XM_005272524	NA	chr9:70645732-70645791	NA	XM_005272524	THC2477595	NA_x000D_
A_32_P41884	1.48521	A	4.03158	P	0.171185	5.84165	down	LINC01523	Homo sapiens long intergenic non-protein coding RNA 1523 (LINC01523), long non-coding RNA [NR_109942]	CTAGATTGTAGTGAGCCTTTCCTAACATGCAAAGAAGCATCCAGGGATAATGTCTAAATA	46613035	chr20	46612976	+	false	hs|20q13.13	ENST00000425385	101060004	NR_109942	long intergenic non-protein coding RNA 1523	chr20:46612976-46613035	NA	NR_109942	THC2658323	Hs.129970_x000D_
A_24_P200420	6.97041	P	8.09871	P	0.457454	2.18601	down	SLC7A11	Homo sapiens solute carrier family 7 (anionic amino acid transporter light chain, xc- system), member 11 (SLC7A11), mRNA [NM_014331]	TGTAATCATATCTACATGCAATGTTAGTAATTCTGAAGTTTTTTAAATTTATGGCTATTT	139092166	chr4	139092107	-	false	hs|4q28.3	ENST00000280612	23657	NM_014331	solute carrier family 7 (anionic amino acid transporter light chain, xc- system), member 11	chr4:139092166-139092107	GO:0005515|GO:0005791|GO:0015327|GO:0070306|GO:0005886|GO:0009986|GO:0006865|GO:0009636|GO:0050900|GO:0055085|GO:0070527|GO:0007420|GO:0007596|GO:0016021|GO:0005856|GO:0006979|GO:0035094|GO:0006811	NM_014331	THC2528242	Hs.390594_x000D_
A_23_P166929	2.82853	A	6.2002	P	0.0966113	10.3508	down	SERPINI1	Homo sapiens serpin peptidase inhibitor, clade I (neuroserpin), member 1 (SERPINI1), transcript variant 1, mRNA [NM_005025]	AAGAGAGCCAATATGTGATGAAAATTGCCAATTCCTTGTTTGTGCAAAATGGATTTCATG	167508267	chr3	167508208	+	false	hs|3q26.1	ENST00000472941	5274	NM_005025	serpin peptidase inhibitor, clade I (neuroserpin), member 1	chr3:167508208-167508267	GO:0010951|GO:0004867|GO:0007422|GO:0007417|GO:0030155|GO:0005615|GO:0070062	NM_005025	THC2719169	Hs.478153_x000D_
A_23_P1083	3.65835	P	6.2447	P	0.166506	6.00577	down	GJA4	Homo sapiens gap junction protein, alpha 4, 37kDa (GJA4), mRNA [NM_002060]	TTTTGCAGCTGATCCAGAGGAACCCAGAGCCAACTTACCCCAACCTCACCCTATGGAACA	35261154	chr1	35261095	+	false	hs|1p34.3	ENST00000342280	2701	NM_002060	gap junction protein, alpha 4, 37kDa	chr1:35261095-35261154	GO:0005515|GO:0001568|GO:0005887|GO:0007267|GO:0007043|GO:0006810|GO:0005921|GO:0003158|GO:0048265|GO:0006816|GO:0005922	NM_002060	THC2470723	Hs.296310_x000D_
A_32_P159271	5.2903	P	6.83662	P	0.342382	2.92071	down	NA	fg09f12.x1 Human Iris cDNA (Normalized): fg Homo sapiens cDNA clone fg09f12 3', mRNA sequence [CD672072]	CTTTGAAGCCACAGTAACACTTAAATATGGTTAAGACTCGAATGCAGAAATTTGGTTGGT	100869466	chr4	100869407	+	false	hs|4q23	NA	NA	CD672072	NA	chr4:100869407-100869466	NA	NA	THC2509282	Hs.625718_x000D_
A_23_P66174	5.84593	P	4.75023	P	2.13717	2.13717	up	SBK1	Homo sapiens SH3 domain binding kinase 1 (SBK1), mRNA [NM_001024401]	CCTTCGGCGTGCTCATCTTCTGCGTGCTCACCGGCAACTTCCCGTGGGAGGCGGCGTCGG	28331739	chr16	28331680	+	false	hs|16p11.2	ENST00000341901	388228	NM_001024401	SH3 domain binding kinase 1	chr16:28331680-28331739	GO:0005737|GO:0004674|GO:0006468|GO:0005524	NM_001024401	THC2605964	Hs.97837_x000D_
A_24_P698698	4.18813	P	6.40621	P	0.214927	4.65274	down	NA	NA	CAGACCTGCGCTTCCAATACAACAACCCATGGGTTATCCATCCCTGGCATGTCACAATCA	NA	NA	NA	NA	false	NA	NA	NA	NA	NA	NA	NA	NA	NA	NA_x000D_
A_23_P203972	12.4763	P	11.3791	P	2.13947	2.13947	up	FZD10	Homo sapiens frizzled class receptor 10 (FZD10), mRNA [NM_007197]	CTTCACAGTGCCAGGAAAGAGTGGTTTCTGCGTGTGTATATTTGTAATATATGATATTTT	130650233	chr12	130650174	+	false	hs|12q24.33	ENST00000229030	11211	NM_007197	frizzled class receptor 10	chr12:130650174-130650233	GO:0005515|GO:0042813|GO:0017147|GO:0009986|GO:0071300|GO:0004930|GO:0034259|GO:0038031|GO:0032855|GO:0005737|GO:0007186|GO:0005887|GO:0030182|GO:0032956|GO:0043507|GO:0060070	NM_007197	THC2473984	Hs.733275_x000D_
A_32_P754872	2.21593	A	5.13739	P	0.131994	7.57608	down	NA	Homo sapiens cDNA FLJ39356 fis, clone PEBLM2003765. [AK096675]	TCTTCTGGCTGTTAATAAAAATATGTAAGGCTATATATTTTTCTTTAAATAAAGCTTTGG	34853108	chr6	34853049	+	false	hs|6p21.31	NA	NA	AK096675	NA	chr6:34853049-34853108	NA	NA	NP709064	Hs.112444_x000D_
A_23_P212105	1.48281	A	4.57147	P	0.11755	8.50704	down	DAZL	Homo sapiens deleted in azoospermia-like (DAZL), transcript variant 2, mRNA [NM_001351]	AAGTTGTATCAGTACCATTTGATCTGCCATGGACATGAGTTTAAAGCGGCTTTCTGGCCC	16628876	chr3	16628817	-	false	hs|3p24.3	ENST00000399444	1618	NM_001351	deleted in azoospermia-like	chr3:16628876-16628817	GO:0005515|GO:0003723|GO:0005634|GO:0007275|GO:0008494|GO:0001556|GO:0007283|GO:0007281|GO:0042802|GO:0007147|GO:0045836|GO:0005737|GO:0000166|GO:0045948|GO:0003730|GO:0005844	NM_001351	THC2625332	Hs.131179_x000D_
A_23_P45871	12.8279	P	11.238	P	3.0102	3.0102	up	IFI44L	Homo sapiens interferon-induced protein 44-like (IFI44L), mRNA [NM_006820]	TTGTTCGTTTTGCCTTCTGTCCTTGGAACAGTCATATCTCAAGTTCAAAGGCCAAAACCT	79107649	chr1	79107590	+	false	hs|1p31.1	ENST00000476521	10964	NM_006820	interferon-induced protein 44-like	chr1:79107590-79107649	GO:0051607|GO:0006955|GO:0005737	NM_006820	THC2481229	Hs.744918_x000D_
A_32_P738061	2.48523	A	4.48717	P	0.249663	4.00539	down	LOC642696	PREDICTED: Homo sapiens hCG1983896 (FLJ32790), misc_RNA [XR_111642]	TAGCCTAGAGACACAAGCAAAGCCAGAACGAGACAGGGCAGTGCTCATACCCCCCAAAGG	12181916	chr16	12181857	-	false	hs|16p13.13	NA	642696	XR_111642	uncharacterized LOC642696	chr16:12181916-12181857	NA	XR_111642	THC2484346	Hs.617179_x000D_
A_24_P316965	8.19036	P	5.92743	P	4.79967	4.79967	up	RSAD2	Homo sapiens radical S-adenosyl methionine domain containing 2 (RSAD2), mRNA [NM_080657]	ATTCTGGATGAATATATGCGCTTTCTGAACTGTAGAAAGGGACGGAAGGACCCTTCCAAG	7035953	chr2	7033820	+	false	hs|2p25.2	ENST00000382040	91543	NM_080657	radical S-adenosyl methionine domain containing 2	chr2:7033820-7035953	GO:2000553|GO:0005515|GO:0005783|GO:0019221|GO:0005743|GO:0005741|GO:0003824|GO:0043621|GO:0046872|GO:0005739|GO:0051607|GO:0060337|GO:0030278|GO:0016032|GO:0045071|GO:0005811|GO:0005794|GO:0051539|GO:0034157|GO:0043367|GO:0009615|GO:0035710|GO:0001503|GO:0008152|GO:0005789|GO:0050709|GO:0034165	NM_080657	THC2464214	Hs.17518_x000D_
A_24_P47988	7.07059	P	6.00904	P	2.08719	2.08719	up	ELL3	Homo sapiens elongation factor RNA polymerase II-like 3 (ELL3), mRNA [NM_025165]	GAGAAGAAAAGCGTCGCTGTGAGTACCTTCACCAGAAATTGTCCCACATTAAAGGTCTCA	44065408	chr15	44065349	-	false	hs|15q15.3	ENST00000497465	80237	NM_025165	elongation factor RNA polymerase II-like 3	chr15:44065408-44065349	GO:2000179|GO:0006368|GO:0006354|GO:0006366|GO:0005730|GO:0010717|GO:0005634|GO:0007283|GO:0008023|GO:0035326|GO:0048863|GO:0032786|GO:0050769|GO:0045944|GO:0042795|GO:0005654	NM_025165	THC2631920	Hs.706346_x000D_
A_23_P149232	5.28578	P	4.14044	P	2.21198	2.21198	up	HAPLN2	Homo sapiens hyaluronan and proteoglycan link protein 2 (HAPLN2), mRNA [NM_021817]	GGCACCTCTACGCCGCCTGGAAGTTTTCGGGGCTAGACCAGTGCGACGGCGGCTGGCTGG	156595039	chr1	156594980	+	false	hs|1q23.1	ENST00000494218	60484	NM_021817	hyaluronan and proteoglycan link protein 2	chr1:156594980-156595039	GO:0085029|GO:0001501|GO:0008065|GO:0005540|GO:0005578|GO:0007417|GO:0007155|GO:0005201	NM_021817	THC2716615	Hs.410719_x000D_
A_23_P312285	2.14702	A	4.11788	P	0.255101	3.92002	down	DEFB119	Homo sapiens defensin, beta 119 (DEFB119), transcript variant 1, mRNA [NM_153289]	CCTCCAGTCCTACATGAGGATAAGCATTTCTGGCAAAGAGGAAAATACCGACTGGTCTTA	29965136	chr20	29965077	-	false	hs|20q11.21	ENST00000492344	245932	NM_153289	defensin, beta 119	chr20:29965136-29965077	GO:0009986|GO:0045087|GO:0005576|GO:0042742	NM_153289	THC2480565	Hs.516998_x000D_
A_23_P18123	6.02218	P	4.42242	P	3.03094	3.03094	up	NLGN1	Homo sapiens neuroligin 1 (NLGN1), mRNA [NM_014932]	GATAATGCAAAGAACTTTCTCTGACAAACTAACTGCAGTAACAGAAACCTTTCTTTTCAG	174000707	chr3	174000648	+	false	hs|3q26.31	ENST00000361589	22871	NM_014932	neuroligin 1	chr3:174000648-174000707	GO:0052689|GO:0030054|GO:0017146|GO:2000311|GO:2000310|GO:0045202|GO:0051491|GO:0006605|GO:0005615|GO:0016339|GO:1900029|GO:0045211|GO:0046983|GO:0051260|GO:0050839|GO:0060999|GO:0097091|GO:0048789|GO:0051965|GO:2000463|GO:0009986|GO:0051968|GO:0050804|GO:0010841|GO:0030165|GO:0007416|GO:0060076|GO:0032230|GO:0005887|GO:0009897|GO:0023041|GO:0016080|GO:0035418|GO:0097120|GO:0051290|GO:1900244|GO:…	NM_014932	THC2473172	Hs.478289_x000D_
A_23_P132316	5.66399	P	3.81229	A	3.60926	3.60926	up	APOBEC3D	Homo sapiens apolipoprotein B mRNA editing enzyme, catalytic polypeptide-like 3D (APOBEC3D), mRNA [NM_152426]	AGTCAGGAAGGGGCCTCCGTGAAGATCATGGGCTACAAAGATTTTGTATCTTGTTGGAAA	39428222	chr22	39427939	+	false	hs|22q13.1	ENST00000381568	140564	NM_152426	apolipoprotein B mRNA editing enzyme, catalytic polypeptide-like 3D	chr22:39427939-39428222	GO:0016814|GO:0051607|GO:0005737|GO:0000932|GO:0045087|GO:0045869|GO:0008270|GO:0010529|GO:0070383	NM_152426	THC2502947	Hs.658626_x000D_
A_24_P912684	9.04439	P	10.2581	P	0.431158	2.31933	down	AHNAK	Homo sapiens AHNAK nucleoprotein (AHNAK), transcript variant 1, mRNA [NM_001620]	AAGGCCCCAGTTTGGACATTGACACACCTGATGTCAATATTGAAGGTCCGGAAGGAAAAT	62288624	chr11	62288565	-	false	hs|11q12.3	ENST00000378024	79026	NM_001620	AHNAK nucleoprotein	chr11:62288624-62288565	GO:0005515|GO:0005886|GO:0044291|GO:0030315|GO:0005634|GO:0005765|GO:0015629|GO:0051259|GO:0031982|GO:0005829|GO:0042383|GO:0044548|GO:0005737|GO:0016020|GO:0043034|GO:0045121|GO:0043484|GO:0005925|GO:0070062	NM_001620	THC2491491	Hs.502756_x000D_
A_24_P114032	5.58847	P	4.3823	P	2.30725	2.30725	up	EFNA3	Homo sapiens ephrin-A3 (EFNA3), mRNA [NM_004952]	TCAACGTGCTGGAAGACTTTGAGGGAGAGAACCCTCAGGTGCCCAAGCTTGAGAAGAGCA	155058936	chr1	155058670	+	false	hs|1q22	ENST00000498667	1944	NM_004952	ephrin-A3	chr1:155058670-155058936	GO:0005005|GO:0048013|GO:0046875|GO:0005886|GO:0007411|GO:0005887|GO:0007267|GO:0005576|GO:0031225	NM_004952	THC2488713	Hs.516656_x000D_
A_23_P120629	4.30034	P	5.73695	P	0.369435	2.70684	down	ASIP	Homo sapiens agouti signaling protein (ASIP), mRNA [NM_001672]	TACTGGATGTCCCTTCTGTCTCTATTGTGGCGCTGAACAAGAAATCCAAACCGATCGGCA	32850667	chr20	32848311	+	false	hs|20q11.22	ENST00000568305	434	NM_001672	agouti signaling protein	chr20:32848311-32850667	GO:0008343|GO:0032438|GO:0005102|GO:0007267|GO:0006091|GO:0005615|GO:0032402|GO:0040030|GO:0007165|GO:0009755|GO:0042438|GO:0071514|GO:0031781|GO:0031782	NM_001672	THC2481339	Hs.659995_x000D_
A_32_P130217	4.17328	P	2.91396	A	2.39382	2.39382	up	NA	NA	GGTTTGCAACATTTGCAGAGAAGACACCAAATTCTCAGGAGGGCAGAGTTTCCAAAGGTA	7036554	chr7	7036495	-	false	hs|7p22.1	NA	NA	NA	NA	chr7:007036554-007036495	NA	NA	NA	NA_x000D_
A_32_P50834	7.04914	P	5.83563	P	2.31901	2.31901	up	DIAPH2	diaphanous-related formin 2 [Source:HGNC Symbol;Acc:HGNC:2877] [ENST00000324765]	GGATTTGTGCTGTCATTTCACCTTGGAATAAACACCTATCTCTAAGCAGGACCAAGAATG	96859936	chrX	96859877	+	false	hs|Xq21.33	ENST00000324765	1730	Y15909	diaphanous-related formin 2	chrX:96859877-96859936	GO:0005794|GO:0048477|GO:0005102|GO:0005730|GO:0003779|GO:0007275|GO:0007292|GO:0005829|GO:0043231|GO:0005739|GO:0000910|GO:0030041|GO:0017048|GO:0005769	NA	THC2610629	Hs.226483_x000D_
A_32_P191840	1.53165	A	5.42326	P	0.0673764	14.842	down	LOC644662	PREDICTED: Homo sapiens uncharacterized LOC644662 (LOC644662), ncRNA [XR_171034]	GAACTGGGAGGGCTGAAATTGGACATTGAGATAAATTAAAGAGTGTTCTTTAAAACTGTC	126010366	chr3	126010307	+	false	hs|3q21.3	NA	644662	XR_171034	uncharacterized LOC644662	chr3:126010307-126010366	NA	XR_171034	THC2656846	Hs.518222_x000D_
A_24_P555252	5.15001	P	3.51616	A	3.10341	3.10341	up	LINC00445	long intergenic non-protein coding RNA 445 [Source:HGNC Symbol;Acc:HGNC:42782] [ENST00000456848]	TTCTGCTACAAATGGAAAAATAGTTTGATCACCTTGAATCTTTTCACCCTTGGTATTCTC	36273217	chr13	36273158	+	false	hs|13q13.3	ENST00000456848	100507114	NA	long intergenic non-protein coding RNA 445	chr13:36273158-36273217	NA	NA	NA	NA_x000D_
A_24_P364057	1.6251	A	4.70072	P	0.118617	8.43046	down	C11orf70	Homo sapiens chromosome 11 open reading frame 70 (C11orf70), transcript variant 1, mRNA [NM_032930]	AACCAAGAAAATACAGATTACCTCTTCTGTCTTTAAAGTTTCAGCTTATGATTCTGCTGG	101953812	chr11	101951964	+	false	hs|11q22.1	ENST00000530659	85016	NM_032930	chromosome 11 open reading frame 70	chr11:101951964-101953812	NA	NM_032930	THC2476670	Hs.98328_x000D_
A_24_P935804	2.93106	A	4.15321	P	0.428643	2.33294	down	NA	coiled-coil domain containing 66 [Source:HGNC Symbol;Acc:HGNC:27709] [ENST00000442522]	AATTTAAATTTATACAACATTGAATTTTGTATTTAAAGAACTACTGTTGATTGGGGGGTT	56604319	chr3	56604260	+	false	hs|3p14.3	ENST00000442522	NA	AK095688	NA	chr3:56604260-56604319	NA	NA	THC2474424	Hs.476399_x000D_
A_32_P519670	5.06237	P	1.57826	A	11.1898	11.1898	up	CECR2	Homo sapiens cat eye syndrome chromosome region, candidate 2 (CECR2), transcript variant 1, mRNA [NM_001290047]	TGCAGAGGCTTTTATTCGTGGACTCACATCACTGCATAGCACAAAGAATGTGATTGCCAT	18036697	chr22	18036637	+	false	hs|22q11.21	NA	27443	NM_001290047	cat eye syndrome chromosome region, candidate 2	chr22:18036637-18036697	GO:0005515|GO:0060122|GO:0005719|GO:0043044|GO:0097194|GO:0001843|GO:0005634|GO:0001842|GO:0007338|GO:0000910|GO:0006309|GO:0007010|GO:0090102|GO:0016192	NM_001290047	THC2509640	Hs.231895_x000D_
A_24_P50543	9.19309	P	8.05886	P	2.19502	2.19502	up	LOC100419583	Homo sapiens ring finger protein 4 pseudogene (LOC100419583), non-coding RNA [NR_125376]	AAATCAGCCTCCATCAGTATCACTGCAGTTATATATGATGTATGCCTTATTGCTCAAGAC	45024404	chr15	45024345	+	false	hs|15q21.1	ENST00000560141	100419583	NR_125376	ring finger protein 4 pseudogene	chr15:45024345-45024404	NA	NR_125376	THC2495550	Hs.489254_x000D_
A_23_P111155	4.14571	P	6.35808	P	0.21578	4.63434	down	ZBTB12	Homo sapiens zinc finger and BTB domain containing 12 (ZBTB12), mRNA [NM_181842]	TCAGGTGGAAACCCCTTAAAGAACATCAAGTGCACCAAGTGCCCGGAAGTGTTCCAGGGC	31868110	chr6	31868051	-	false	hs|6p21.33	ENST00000375527	221527	NM_181842	zinc finger and BTB domain containing 12	chr6:31868110-31868051	GO:0006355|GO:0005634|GO:0003677|GO:0046872|GO:0006351	NM_181842	THC2484173	Hs.234027_x000D_
A_23_P171132	3.79394	P	4.91	P	0.461351	2.16755	down	EDA2R	Homo sapiens ectodysplasin A2 receptor (EDA2R), transcript variant 2, mRNA [NM_021783]	GGAGGTTTGCTGCAGTTTGAGGCTGATAAAACAGCAAAGGAGGAATCTCTCTTCCCCGTG	65822475	chrX	65819644	-	false	hs|Xq12	ENST00000253392	60401	NM_021783	ectodysplasin A2 receptor	chrX:65822475-65819644	GO:0005515|GO:0051092|GO:0005031|GO:0072332|GO:0008544|GO:0005887|GO:0046330|GO:0004872|GO:0016021|GO:0010668|GO:0033209	NM_021783	NP862098	Hs.302017_x000D_
A_23_P203807	2.84539	A	5.35973	P	0.175028	5.71338	down	SLC26A10	solute carrier family 26, member 10 [Source:HGNC Symbol;Acc:HGNC:14470] [ENST00000440686]	AAGTGAGGCAGGGGAGCTCACTGACCCAAAGATTTGCACCGTGTGGGTCTGACCTCATCA	58019827	chr12	58019523	+	false	hs|12q13.3	ENST00000440686	65012	AK122981	solute carrier family 26, member 10	chr12:58019523-58019827	GO:0015297|GO:0008271|GO:0016021	NA	THC2473053	NA_x000D_
A_23_P131024	11.1224	P	9.57172	P	2.92964	2.92964	up	ZBTB32	Homo sapiens zinc finger and BTB domain containing 32 (ZBTB32), mRNA [NM_014383]	AGGAGCGAAGGTTAACAGTAGGGGAGATTGTCGATCTCATCACCATAATAAAGAGTTTCC	36207925	chr19	36207866	+	false	hs|19q13.12	ENST00000392197	27033	NM_014383	zinc finger and BTB domain containing 32	chr19:36207866-36207925	GO:0005515|GO:0030097|GO:0006366|GO:0003714|GO:0005634|GO:0000122|GO:0000228|GO:0001817|GO:0003677|GO:0006281|GO:0042098|GO:0005654|GO:0008270	NM_014383	THC2760977	Hs.99430_x000D_
A_24_P274831	1.47153	A	6.07021	P	0.0412725	24.2292	down	GIMAP7	Homo sapiens GTPase, IMAP family member 7 (GIMAP7), mRNA [NM_153236]	TTTGGGAAGTCAGCCATGAAGCACATGGTCATCTTGTTCACTCGCAAAGAAGAGTTGGAG	150217476	chr7	150217417	+	false	hs|7q36.1	ENST00000313543	168537	NM_153236	GTPase, IMAP family member 7	chr7:150217417-150217476	GO:0006184|GO:0005811|GO:0005515|GO:0005737|GO:0003924|GO:0005525|GO:0042803	NM_153236	THC2470972	Hs.647074_x000D_
A_24_P159702	6.75588	P	7.88624	P	0.456804	2.18912	down	LMAN1	Homo sapiens lectin, mannose-binding, 1 (LMAN1), mRNA [NM_005570]	CATCAGGTTTATTTTGTAACCAAAGTCTTTTTTAGAGGTCAGACTTCCTAATCAAAGGCC	56997928	chr18	56997869	-	false	hs|18q21.32	ENST00000251047	3998	NM_005570	lectin, mannose-binding, 1	chr18:56997928-56997869	GO:0005515|GO:0005537|GO:0030017|GO:0046872|GO:0006457|GO:0033116|GO:0007030|GO:0032527|GO:0044220|GO:0018279|GO:0070062|GO:0012507|GO:0005793|GO:0010638|GO:0006888|GO:0016020|GO:0000139|GO:0007596|GO:0034498|GO:0005789|GO:0016021|GO:0051082|GO:0007029|GO:0044267|GO:0043687	NM_005570	THC2466726	Hs.465295_x000D_
A_24_P153490	4.63825	P	3.61577	A	2.03142	2.03142	up	MECOM	Homo sapiens MDS1 and EVI1 complex locus (MECOM), transcript variant 6, mRNA [NM_001164000]	TTGCTGAGTTGAGGCCATAGAAATCTAAAGATCTTAGACGAATTTTACAATGTGAAGTTC	168864540	chr3	168861591	-	false	hs|3q26.2	ENST00000464456	2122	NM_001164000	MDS1 and EVI1 complex locus	chr3:168864540-168861591	GO:0005515|GO:0001780|GO:0003700|GO:0005634|GO:0009791|GO:0046872|GO:0030154|GO:0042803|GO:0043231|GO:0043069|GO:0009617|GO:0005737|GO:0046329|GO:0006954|GO:0045944|GO:0042127|GO:0051726|GO:0030512|GO:0006355|GO:0005794|GO:0016235|GO:0006915|GO:0060039|GO:0003677|GO:0001701|GO:0006351|GO:0071425|GO:0000118|GO:0016607|GO:0035116|GO:0072001|GO:0005654|GO:0030900|GO:0035115|GO:0045893|GO:0045892	NM_001164000	THC2463767	Hs.744090_x000D_
A_23_P62890	10.7797	P	8.943	P	3.57186	3.57186	up	GBP1	Homo sapiens guanylate binding protein 1, interferon-inducible (GBP1), mRNA [NM_002053]	CAAAGATGCATTTACCTCTGTATCAACTCAGGAAATCTCATAAGCTGGTACCACTCAGGA	89518848	chr1	89518789	-	false	hs|1p22.2	ENST00000370473	2633	NM_002053	guanylate binding protein 1, interferon-inducible	chr1:89518848-89518789	GO:0051607|GO:0000139|GO:0019221|GO:0008152|GO:0003924|GO:0005576|GO:0005525|GO:0060333|GO:0042802|GO:0005829	NM_002053	THC2468230	Hs.62661_x000D_
A_32_P160045	1.6617	A	5.25369	P	0.0829286	12.0586	down	TCTEX1D1	Homo sapiens Tctex1 domain containing 1 (TCTEX1D1), mRNA [NM_152665]	ACGCCACGGATCATTTATTTTTATGAAGCTTTCAAGTCTTTGTGTGCAAGTAAAATGATG	67244179	chr1	67244120	+	false	hs|1p31.3	ENST00000282670	200132	NM_152665	Tctex1 domain containing 1	chr1:67244120-67244179	NA	NM_152665	THC2476530	Hs.479226_x000D_
A_32_P223747	5.00843	P	6.49126	P	0.357786	2.79496	down	NA	NA	ATTTCCGTTTCTCTTCAACTAGCCAAACATCCATTTTCACCTACATGGAAACTTCTACTG	61156815	chr15	61156756	-	false	hs|15q22.2	NA	NA	NA	NA	chr15:061156815-061156756	NA	NA	NA	NA_x000D_
A_32_P129416	4.66703	P	6.19664	P	0.346372	2.88707	down	NA	NA	TTGCTACCTACTAAAAGCACTTAGGAGAAAACAATGCACATAGTGAATCATCCAATCAGA	36892387	chr6	36892328	-	false	hs|6p21.2	NA	NA	NA	NA	chr6:036892387-036892328	NA	NA	NA	NA_x000D_
A_23_P75024	8.16709	P	5.7686	P	5.2725	5.2725	up	MSMB	Homo sapiens microseminoprotein, beta- (MSMB), transcript variant PSP94, mRNA [NM_002443]	TTTCATGTTGCACCCTTGTTTCTACACCTGTGGGTTATGACAAAGACAACTGCCAAAGAA	51562314	chr10	51556841	+	false	hs|10q11.23	ENST00000582163	4477	NM_002443	microseminoprotein, beta-	chr10:51556841-51562314	GO:0008150|GO:0003674|GO:0005634|GO:0005615	NM_002443	THC2520289	Hs.255462_x000D_
A_23_P358370	8.7741	P	7.47337	P	2.46352	2.46352	up	FOXE1	H.sapiens HFKH4 mRNA for fork head like protein. [X94553]	CCCCCGCTACCACCAACGGCTACCAACCACGACAGGCTTCACCGGGACCCGTCCGGCCAA	NA	NA	NA	NA	false	NA	NA	2304	X94553	forkhead box E1	NA	GO:0003700|GO:0006357|GO:0006366|GO:0000981|GO:0048538|GO:0005634|GO:0000122|GO:0030878|GO:0003677|GO:0009653|GO:0048562|GO:0031069|GO:0043565|GO:0016477|GO:0060465|GO:0006590|GO:0045893|GO:0045892|GO:0060022|GO:0060023	NA	NP089544	NA_x000D_
A_23_P20328	4.91422	P	6.24326	P	0.398034	2.51235	down	NA	HESC2_23_G02.g1_A035 NIH_MGC_258 Homo sapiens cDNA clone IMAGE:7468613 5', mRNA sequence [CX165016]	TCTGGAACCGGTCTCAGAATGGCCTGTATTAGAATATGCAAAGTCCACCCAAATTATATC	10968973	chr8	10968914	-	false	hs|8p23.1	NA	NA	CX165016	NA	chr8:10968973-10968914	NA	NA	NA	Hs.125914_x000D_
A_32_P123479	1.56456	A	5.6993	P	0.0569271	17.5663	down	WDR86	PREDICTED: Homo sapiens WD repeat domain 86 (WDR86), transcript variant X4, mRNA [XM_006715966]	AAATAGATCCTGACATGCCCTCAGGATTCAGGTGTCTGACACAGAAAAATTATTTTTCGT	151081170	chr7	151081111	-	false	hs|7q36.1	NA	349136	XM_006715966	WD repeat domain 86	chr7:151081170-151081111	NA	XM_006715966	THC2494146	Hs.659458_x000D_
A_24_P401870	4.18446	P	5.21012	P	0.491189	2.03588	down	C9orf139	Homo sapiens chromosome 9 open reading frame 139 (C9orf139), mRNA [NM_207511]	TCCTGATGGGTGGGGGCAGGAGCTTGGACAAAGTTGAAGGCCTTCTGTCTGAATTGGCCA	139930941	chr9	139930882	+	false	hs|9q34.3	ENST00000314330	401563	NM_207511	chromosome 9 open reading frame 139	chr9:139930882-139930941	NA	NM_207511	THC2477161	Hs.522509_x000D_
A_23_P205900	5.62926	P	1.96593	A	12.6699	12.6699	up	NTRK3	Homo sapiens neurotrophic tyrosine kinase, receptor, type 3 (NTRK3), transcript variant 1, mRNA [NM_001012338]	GTTGAACATCAAGGAGATCTACAAAATCCTCCATGCTTTGGGGAAGGCCACCCCAATCTA	88420244	chr15	88420185	-	false	hs|15q25.3	ENST00000360948	4916	NM_001012338	neurotrophic tyrosine kinase, receptor, type 3	chr15:88420244-88420185	GO:0005515|GO:0008284|GO:0032856|GO:0070306|GO:0071300|GO:0019056|GO:0045471|GO:2000251|GO:0048678|GO:0050927|GO:0002039|GO:0000187|GO:0005737|GO:0033138|GO:0046777|GO:0032148|GO:0090102|GO:0060548|GO:0051412|GO:0030335|GO:0042490|GO:0043121|GO:0048665|GO:0018108|GO:0005524|GO:0048712|GO:0010628|GO:0043235|GO:0005030|GO:0046875|GO:0005887|GO:0048691|GO:0007623|GO:0001933|GO:0004714|GO:0001764|GO:…	NM_001012338	THC2487400	Hs.410969_x000D_
A_24_P772921	6.02482	P	7.28408	P	0.417756	2.39374	down	NA	ALU7_HUMAN (P39194) Alu subfamily SQ sequence contamination warning entry, partial (9%) [THC2694420]	TCTTTTCTCCTAGATACTTAAGTAGAAGTAGTAATCCTATTTTACAGTTAGATTTTTGTT	132733673	chr9	132733614	+	false	hs|9q34.11	NA	NA	NA	NA	chr9:132733614-132733673	NA	NA	THC2694420	NA_x000D_
A_24_P457345	1.59272	A	5.14779	P	0.085078	11.7539	down	NA	ALU1_HUMAN (P39188) Alu subfamily J sequence contamination warning entry, partial (9%) [THC2692336]	AGGACAAATTTGAGTTCTGAATACAATTTTCATACAAATAGTGTTTTTGCAAATAATGGC	74071954	chr5	74071895	-	false	hs|5q13.3	NA	NA	NA	NA	chr5:074071954-074071895	NA	NA	THC2692336	NA_x000D_
A_32_P226157	6.20294	P	7.34846	P	0.452026	2.21226	down	ZNF484	Homo sapiens zinc finger protein 484 (ZNF484), transcript variant 4, mRNA [NM_001261459]	TTCCCACTAATTTTGTTAGTACATTCTCTACATGTTCGTTACTTGCTAGATTACCATGAG	95607784	chr9	95607725	-	false	hs|9q22.31	ENST00000395506	83744	NM_001261459	zinc finger protein 484	chr9:95607784-95607725	GO:0006355|GO:0003700|GO:0005634|GO:0003677|GO:0046872|GO:0006351	NM_001261459	THC2647246	Hs.668378_x000D_
A_32_P58018	4.78905	P	5.9667	P	0.442071	2.26208	down	NA	BC005089 ANAPC1 protein {Homo sapiens} (exp=-1; wgp=0; cg=0), partial (8%) [THC2730309]	CCAATCTCAGCAAAGCTCGCACTGGCATTTTTAGCTGCTTAAATTTGAAGAGCAGTTCAG	87423711	chr2	87423652	-	false	hs|2p11.2	NA	NA	NA	NA	chr2:087423711-087423652	NA	NA	THC2730309	NA_x000D_
A_23_P30163	3.89626	P	2.82642	A	2.0992	2.0992	up	KLF3-AS1	Homo sapiens KLF3 antisense RNA 1 (KLF3-AS1), long non-coding RNA [NR_026804]	AACTACTGGTAATAGCCAAGAAAATTTGGAGGTGCAGAGAACATGCTGAAACAGAATTTT	38614426	chr4	38614367	-	false	hs|4p14	NA	79667	NR_026804	KLF3 antisense RNA 1	chr4:38614426-38614367	NA	NR_026804	THC2475624	Hs.29725_x000D_
A_32_P120567	4.88257	P	5.95869	P	0.474303	2.10836	down	MDFIC	Homo sapiens MyoD family inhibitor domain containing (MDFIC), transcript variant 1, mRNA [NM_199072]	CCTGTTTCTCAAAAAATGCATAGAAAAATTCAGTCCAGCTTGTCTGTAAACAGCGATATC	114619778	chr7	114619719	+	false	hs|7q31.2	ENST00000431629	29969	NM_199072	MyoD family inhibitor domain containing	chr7:114619719-114619778	GO:0005515|GO:0005794|GO:0030111|GO:0030332|GO:0005730|GO:0005634|GO:0007257|GO:0030957|GO:0006351|GO:0050434|GO:0005737|GO:0042308|GO:0016032|GO:0005654|GO:0045893|GO:0045892|GO:0008134	NM_199072	THC2478350	Hs.741413_x000D_
A_23_P116850	5.3474	P	4.33341	P	2.01948	2.01948	up	KRT2	Homo sapiens keratin 2, type II (KRT2), mRNA [NM_000423]	GTTAAATTTTTGTCATTTATCTCTGATGGCACTTTGAGGGAAAAGAATGTCCACATACAG	53038711	chr12	53038652	-	false	hs|12q13.13	ENST00000309680	3849	NM_000423	keratin 2, type II	chr12:53038711-53038652	GO:0005882|GO:0051546|GO:0005794|GO:0031424|GO:0005634|GO:0005615|GO:0043616|GO:0032980|GO:0005737|GO:0008544|GO:0016020|GO:0005200|GO:0045111|GO:0045095|GO:0070062	NM_000423	THC2484980	Hs.707_x000D_
A_23_P255444	5.46593	P	3.88829	A	2.9848	2.9848	up	DAPP1	Homo sapiens dual adaptor of phosphotyrosine and 3-phosphoinositides (DAPP1), mRNA [NM_014395]	AGAAGAATGAGATACTGATGTCCACAGTTCATTGGCAGAATCTAACCCCTTCTGTTATCT	100790513	chr4	100790454	+	false	hs|4q23	ENST00000514301	27071	NM_014395	dual adaptor of phosphotyrosine and 3-phosphoinositides	chr4:100790454-100790513	GO:0007165|GO:0006470|GO:0005543|GO:0005886|GO:0043325|GO:0005547|GO:0005829	NM_014395	THC2481055	Hs.436271_x000D_
A_32_P404549	1.57468	A	4.19519	P	0.162611	6.14966	down	CCDC39	Homo sapiens coiled-coil domain containing 39 (CCDC39), mRNA [NM_181426]	TCTAGGAGTACAAGTACATCTACTTCTCAGTCTTCAATTAAAGTACTGGAGCTTAAATTC	180332861	chr3	180332802	-	false	hs|3q26.33	ENST00000442201	339829	NM_181426	coiled-coil domain containing 39	chr3:180332861-180332802	GO:0060287|GO:0001947|GO:0035469|GO:0071910|GO:0030324|GO:0060285|GO:0005930|GO:0070286|GO:0005856|GO:0071907	NM_181426	THC2683679	Hs.712820_x000D_
A_32_P51714	7.03239	P	8.5257	P	0.355197	2.81534	down	NA	NA	ATTTAAGAAAGTGAGATTAAGTCAAGTGGTTGGGTCAGGGGAGGCAGCCACCTGCCCTGG	43193509	chr6	43193450	+	false	hs|6p21.1	NA	NA	NA	NA	chr6:043193450-043193509	NA	NA	NA	NA_x000D_
A_23_P155407	2.43196	A	5.1058	P	0.156709	6.38125	down	RTP1	Homo sapiens receptor (chemosensory) transporter protein 1 (RTP1), mRNA [NM_153708]	CAGTGGGGATCTTGGACAAATTATACAGTTTTTCCATCTATAAAACTCAGGGTTTGGGCA	186918033	chr3	186917974	+	false	hs|3q27.3	ENST00000312295	132112	NM_153708	receptor (chemosensory) transporter protein 1	chr3:186917974-186918033	GO:0009986|GO:0005886|GO:0051205|GO:0016021|GO:0031849	NM_153708	NP541910	Hs.518480_x000D_
A_24_P941557	4.5804	P	7.17466	P	0.165595	6.03882	down	MVB12B	Homo sapiens multivesicular body subunit 12B (MVB12B), transcript variant 2, mRNA [NM_001011703]	CAGCCAATATGCAACAGGATAATTGAATGTTCATTAATGCTTCCAAGTAAAAGCCATTTG	129159906	chr9	129159847	+	false	hs|9q33.3	ENST00000489637	89853	NM_001011703	multivesicular body subunit 12B	chr9:129159847-129159906	GO:0005515|GO:0043130|GO:0000813|GO:0005886|GO:0005770|GO:0005634|GO:0015031|GO:0031982|GO:0005829|GO:0008289|GO:0042058|GO:0031902|GO:0043162|GO:0005769|GO:0070062	NM_001011703	THC2479823	Hs.162659_x000D_
A_24_P264413	5.52961	P	8.31489	P	0.145059	6.89375	down	NA	NA	ACCAGCACGTGAAGGGGGGCATGAGCCAGAAGGATTCCTACGTGAATGACAAAGCCCAGA	15450974	chr5	15450915	+	false	hs|5p15.1	ENST00000502306	NA	NA	NA	chr5:15450915-15450974	NA	NA	NA	NA_x000D_
A_24_P525663	3.71811	A	7.78586	P	0.0596329	16.7693	down	NA	ALU8_HUMAN (P39195) Alu subfamily SX sequence contamination warning entry, partial (4%) [THC2677261]	AGAGAAAGAGGCTGCAACTCCAAGATCAAGGGACCTTTGCCCAGCACTGAAAAATGGGAG	51061469	chr22	51061410	+	false	hs|22q13.33	NA	NA	NA	NA	chr22:051061410-051061469	NA	NA	THC2677261	NA_x000D_
A_23_P52888	1.55854	A	5.7922	P	0.0531547	18.813	down	MPPED2	Homo sapiens metallophosphoesterase domain containing 2 (MPPED2), transcript variant 1, mRNA [NM_001584]	CAGAGGAACATTGTGAATTTGTAAAATGACTTCTGTTTTCTCAAAGGCCATGCCATTGTA	30432827	chr11	30432768	-	false	hs|11p14.1	ENST00000526437	744	NM_001584	metallophosphoesterase domain containing 2	chr11:30432827-30432768	GO:0016787|GO:0008152|GO:0046872|GO:0007399	NM_001584	THC2703093	Hs.289795_x000D_
A_24_P931079	4.52313	P	2.34384	A	4.52931	4.52931	up	NA	NA	AACGACTCAGTATTACCCAGACGCGACTGGTATGAGGAGTTTCTGTGTGGACATGATATT	NA	NA	NA	NA	false	NA	NA	NA	NA	NA	NA	NA	NA	NA	NA_x000D_
A_23_P500844	1.50817	A	6.37053	P	0.0343785	29.088	down	PDE5A	Homo sapiens phosphodiesterase 5A, cGMP-specific (PDE5A), transcript variant 1, mRNA [NM_001083]	CAACAACGGATAGCAGAACTTGTAGCAACTGAATTTTTTGATCAAGGAGACAGAGAGAGA	120425699	chr4	120423760	-	false	hs|4q26	ENST00000512494	8654	NM_001083	phosphodiesterase 5A, cGMP-specific	chr4:120425699-120423760	GO:0004114|GO:0047555|GO:0046069|GO:0005575|GO:0046872|GO:0005829|GO:0042130|GO:0007165|GO:0030553|GO:0060282|GO:0007596|GO:0043406|GO:0055119|GO:0055118|GO:0010613|GO:0030823	NM_001083	THC2734917	Hs.647971_x000D_
A_23_P20122	12.541	P	11.4836	P	2.08115	2.08115	up	ZC3HAV1	Homo sapiens zinc finger CCCH-type, antiviral 1 (ZC3HAV1), transcript variant 2, mRNA [NM_024625]	GGATTGATGCAGTACACCTAAGGAATAATCATATATACTGGGTTTTTGTTTTGCTGTGGA	138745502	chr7	138745443	-	false	hs|7q34	ENST00000471652	56829	NM_024625	zinc finger CCCH-type, antiviral 1	chr7:138745502-138745443	GO:0005515|GO:0032728|GO:0005794|GO:0032727|GO:1900246|GO:0005634|GO:0009615|GO:0046872|GO:0003950|GO:0051607|GO:0005737|GO:0045087|GO:0008152|GO:0061014|GO:0043123|GO:0045071	NM_024625	THC2465003	Hs.133512_x000D_
A_23_P165136	4.9746	P	3.89234	A	2.11736	2.11736	up	LRRC25	Homo sapiens leucine rich repeat containing 25 (LRRC25), mRNA [NM_145256]	CACCCTCCTGTGGATGTACAGGCAGTGCTCAATAAATGCTTCGAGGCTGATGAGGCTGCT	18502541	chr19	18502482	-	false	hs|19p13.11	ENST00000595840	126364	NM_145256	leucine rich repeat containing 25	chr19:18502541-18502482	GO:0016021	NM_145256	THC2479327	Hs.332156_x000D_
A_23_P98369	5.86797	P	1.79917	A	16.7816	16.7816	up	GRIA4	Homo sapiens glutamate receptor, ionotropic, AMPA 4 (GRIA4), transcript variant 1, mRNA [NM_000829]	CATAGTCTTTGCCTACATTGGTGTCAGCGTGGTCTTATTCCTAGTTAGTAGATTTAGTCC	105795357	chr11	105795298	+	false	hs|11q22.3	ENST00000525187	2893	NM_000829	glutamate receptor, ionotropic, AMPA 4	chr11:105795298-105795357	GO:0030054|GO:0005886|GO:0005234|GO:0035249|GO:0007268|GO:0007215|GO:0031982|GO:0030425|GO:0030666|GO:0035235|GO:0034220|GO:0045211|GO:0004971|GO:0004970|GO:0032281|GO:0006810	NM_000829	THC2608751	Hs.503743_x000D_
A_24_P838797	1.58482	A	7.8198	P	0.0132765	75.321	down	LOC100996385	Homo sapiens uncharacterized LOC100996385 (LOC100996385), long non-coding RNA [NR_103794]	TTCTGCTAAGGTCTCCACAAAATGGCTATTTTCAAATATAGCATATTGTGACTGGGTTTT	175477233	chr5	175477174	-	false	hs|5q35.2	NA	100996385	NR_103794	uncharacterized LOC100996385	chr5:175477233-175477174	NA	NR_103794	THC2502504	Hs.382347_x000D_
A_24_P87458	5.56564	P	4.38464	P	2.26735	2.26735	up	FBF1	Homo sapiens Fas (TNFRSF6) binding factor 1 (FBF1), mRNA [NM_001080542]	ACACAAGGGCTTGAGCACGCAGCTGCTGGAGGGAGTTCTGGAACAACTGCACGAGAAAGA	73918111	chr17	73918052	-	false	hs|17q25.1	ENST00000586838	85302	NM_001080542	Fas (TNFRSF6) binding factor 1	chr17:73918111-73918052	GO:0090162|GO:0043297|GO:0005515|GO:0043296|GO:0042384|GO:0005813|GO:0000922|GO:0006996|GO:0005814|GO:0045095|GO:0005829	NM_001080542	THC2533027	Hs.720068_x000D_
A_23_P157460	6.05063	P	7.15396	P	0.465441	2.1485	down	ZNF395	Homo sapiens zinc finger protein 395 (ZNF395), mRNA [NM_018660]	TCAAAGCCCTCCATCTGGGGGACACAGTGGACTCTGATCAGTTCAAGCGGGAGGAGGATT	28210108	chr8	28209284	-	false	hs|8p21.1	ENST00000517372	55893	NM_018660	zinc finger protein 395	chr8:28210108-28209284	GO:0006355|GO:0005737|GO:0005634|GO:0000978|GO:0003677|GO:0046872|GO:0006351	NM_018660	THC2778119	Hs.435535_x000D_
A_23_P38784	3.17316	A	5.21488	P	0.242875	4.11735	down	SIGLEC7	Homo sapiens sialic acid binding Ig-like lectin 7 (SIGLEC7), transcript variant 1, mRNA [NM_014385]	TCAAACCCTCTGGTACTGGAGCTGCAAGTGCACCTGGGGGATGAAGGGGAATTCACCTGT	51649311	chr19	51649252	+	false	hs|19q13.41	ENST00000317643	27036	NM_014385	sialic acid binding Ig-like lectin 7	chr19:51649252-51649311	GO:0005887|GO:0030246|GO:0004872|GO:0007155	NM_014385	THC2737580	Hs.655393_x000D_
A_24_P509189	3.03792	A	5.42954	P	0.190567	5.24749	down	NA	NA	ACCAAGTTACTACATTTCCTGAATTGTGGGCAATCAGTTGTGCCTTTCTTTCAGTTTATA	9146819	chr20	9146760	+	false	hs|20p12.3	NA	NA	NA	NA	chr20:009146760-009146819	NA	NA	THC2727475	NA_x000D_
A_24_P200962	5.01472	P	7.29955	P	0.20521	4.87306	down	ING3	inhibitor of growth family, member 3 [Source:HGNC Symbol;Acc:HGNC:14587] [ENST00000315870]	AGAAATGGTCAAAGGAAAAAGCCTTATGTACAGCCTTATTTGAAGAGAAAGTTCTTTGTC	120616779	chr7	120616720	+	false	hs|7q31.31	ENST00000315870	54556	NA	inhibitor of growth family, member 3	chr7:120616720-120616779	GO:0006355|GO:0043065|GO:0005730|GO:0006325|GO:0005634|GO:0035064|GO:0000812|GO:0006351|GO:0005737|GO:0032777|GO:0043967|GO:0043968|GO:0035267|GO:0005654|GO:0008270|GO:0040008|GO:0004402	NA	NA	NA_x000D_
A_24_P889473	1.55758	A	5.4647	P	0.0666563	15.0023	down	NA	Homo sapiens full length insert cDNA clone YR40C10. [AF085920]	TTTTTGAGCATAATACAATACATGACATCATTAAGAGATTACGTGAACATAGACTGAGAC	45393035	chr17	45392976	+	false	hs|17q21.32	NA	NA	AF085920	NA	chr17:45392976-45393035	NA	NA	THC2677552	Hs.669515_x000D_
A_23_P213137	5.13839	P	3.36397	A	3.42099	3.42099	up	LNX1	Homo sapiens ligand of numb-protein X 1, E3 ubiquitin protein ligase (LNX1), transcript variant 2, mRNA [NM_032622]	TACAATGATGGAAGAATTAGATGTGGTGATATTCTTCTTGCTGTCAATGGTAGAAGTACA	54327621	chr4	54327170	-	false	hs|4q12	ENST00000263925	84708	NM_032622	ligand of numb-protein X 1, E3 ubiquitin protein ligase	chr4:54327621-54327170	GO:0005515|GO:0005737|GO:0004842|GO:0042787|GO:0016874|GO:0051260|GO:0008270|GO:0030165	NM_032622	THC2475813	Hs.518760_x000D_
A_24_P234415	6.27134	P	7.3122	P	0.486039	2.05745	down	STAC	Homo sapiens SH3 and cysteine rich domain (STAC), transcript variant 1, mRNA [NM_003149]	CAGCATCTTAGAAGAAATGTAGCCAAATTGGAGTCCATTCTTCTTTAGGGCAGTATATGA	36588838	chr3	36588779	+	false	hs|3p22.2	ENST00000273183	6769	NM_003149	SH3 and cysteine rich domain	chr3:36588779-36588838	GO:0035556|GO:0034605|GO:0005515|GO:0007165|GO:0046872|GO:0005829	NM_003149	THC2605374	Hs.56045_x000D_
A_32_P197476	1.47457	A	6.59209	P	0.0288053	34.7158	down	NA	Q351Y4_9GAMM (Q351Y4) Sulphate anion transporter precursor, partial (5%) [THC2612916]	ACGTTATTCTACACAGACTTTCTCCTATATGGTGAGAGAATTAACACAATCCGAGGCCTG	147383779	chr1	147383720	+	false	hs|1q21.2	NA	NA	NA	NA	chr1:147383720-147383779	NA	NA	THC2612916	NA_x000D_
A_32_P202182	2.95954	A	4.34049	P	0.383965	2.6044	down	SPDYE8P	Homo sapiens speedy/RINGO cell cycle regulator family member E8, pseudogene (SPDYE8P), non-coding RNA [NR_003664]	ACAGAACAGAGACTAGGTTTGGTGAGATGGGACAGATTTTGGGAAAGATCATGATGAGCC	72498539	chr7	72498480	-	false	hs|7q11.23	ENST00000442619	728524	NR_003664	speedy/RINGO cell cycle regulator family member E8, pseudogene	chr7:72498539-72498480	NA	NR_003664	THC2578046	Hs.592259_x000D_
A_32_P178017	4.43835	P	1.46175	A	7.87131	7.87131	up	NA	NA	AGGTCTTAAAAATCTCGCCACAAAGCGTATTTTCTCAGATGAAATAGTCATCCTGTACGT	105211691	chr14	105211632	-	false	hs|14q32.33	NA	NA	NA	NA	chr14:105211691-105211632	NA	NA	NA	NA_x000D_
A_23_P135646	3.87841	P	5.63895	P	0.295137	3.38826	down	IKZF1	Homo sapiens IKAROS family zinc finger 1 (Ikaros) (IKZF1), transcript variant 1, mRNA [NM_006060]	GAGTTTTGTTGAAAAGATGGAGTTTACAAAGATACCATTCTTGAGTCATGGATTTCTCTG	50470464	chr7	50470405	+	false	hs|7p12.2	ENST00000343574	10320	NM_006060	IKAROS family zinc finger 1 (Ikaros)	chr7:50470405-50470464	GO:0003700|GO:0060041|GO:0005634|GO:0048538|GO:0045660|GO:0046872|GO:0048535|GO:0005737|GO:0048541|GO:0051138|GO:0045944|GO:0030183|GO:0001779|GO:0040018|GO:0046982|GO:0000122|GO:0003677|GO:0006351|GO:0043565|GO:0043234|GO:0007049|GO:0005721|GO:0030217|GO:0007498|GO:0030900|GO:0016568	NM_006060	THC2612357	Hs.488251_x000D_
A_32_P118675	6.11645	P	7.47073	P	0.391128	2.5567	down	NA	Q3AUE7_CHLCH (Q3AUE7) Glucosamine-fructose-6-phosphate aminotransferase, isomerising , partial (4%) [THC2660784]	TAGAAAGCCTCAACCATAACATTGCACAGTTTTTGCAGTTCTTGCTTTAAATATGTTCAC	65220719	chr5	65220660	-	false	hs|5q12.3	ENST00000602982	NA	NA	NA	chr5:65220719-65220660	NA	NA	THC2660784	NA_x000D_
A_24_P540560	8.01026	P	9.01869	P	0.497087	2.01172	down	NA	NA	ACCAGTCATTCCTCCGACAGAAAACGAACATGATGAGAATAATGCTGAGGCTAGTGCTGA	27537752	chrX	27537693	+	false	hs|Xp21.3	ENST00000367074	NA	NA	NA	chrX:27537693-27537752	NA	NA	NA	NA_x000D_
A_32_P48256	5.29324	P	1.4723	A	14.1325	14.1325	up	NA	DB381305 PLACE3 Homo sapiens cDNA clone PLACE3000400 3', mRNA sequence [DB381305]	GATATCCCCTTTACGAAGTCAATATTTGGCAACATTTGGACAATATTTTCTACACAGCCC	59475585	chr18	59475526	+	false	hs|18q21.33	NA	NA	DB381305	NA	chr18:59475526-59475585	NA	NA	THC2710694	Hs.629427_x000D_
A_32_P118461	3.24493	A	5.90864	P	0.157812	6.33664	down	NA	dr03g04.y1 NIH_MGC_3 Homo sapiens cDNA clone IMAGE:2847174 3', mRNA sequence [AW328034]	ATATATATTCAGAATTAGGCAGCTGCACTCAGTTTAGATAATCCCAATTTTGTTGGCAAC	27050932	chr17	27050647	-	false	hs|17q11.2	NA	NA	AW328034	NA	chr17:27050932-27050647	NA	NA	THC2509970	Hs.655367_x000D_
A_32_P128980	5.82616	P	4.31297	P	2.85441	2.85441	up	NA	Homo sapiens cDNA clone IMAGE:4700531, partial cds. [BC062780]	AGATGGGAGAACAGAGGAGTAGTGACAGGAGTAGAAGCACTGTAGACCTTTTCATATCAT	87900639	chr7	87900580	-	false	hs|7q21.12	ENST00000585152	NA	BC062780	NA	chr7:87900639-87900580	NA	NA	THC2602238	Hs.287168_x000D_
A_24_P492083	1.65922	A	5.97961	P	0.0500534	19.9786	down	LOC101929422	PREDICTED: Homo sapiens uncharacterized LOC101929422 (LOC101929422), ncRNA [XR_245820]	CTTTAAATATTTAATCCTGAACATCCCTACGAAACAAATAATAAAACAGCCCTAGGCTCC	101589879	chr14	101589820	+	false	hs|14q32.31	ENST00000557121	101929422	XR_245820	uncharacterized LOC101929422	chr14:101589820-101589879	NA	XR_245820	THC2640402	Hs.441078_x000D_
A_24_P904484	6.57843	P	5.42411	P	2.22579	2.22579	up	MIR4697HG	Homo sapiens MIR4697 host gene (non-protein coding) (MIR4697HG), long non-coding RNA [NR_024344]	TTTCTGTATGTATGTATGGACTGGTTAAAGTGAGTTGGGCAGCTGACTTTATGGTATGGG	133766353	chr11	133766330	-	false	hs|11q25	NA	283174	NR_024344	MIR4697 host gene (non-protein coding)	chr11:133766353-133766330	NA	NR_024344	THC2474019	Hs.504370_x000D_
A_24_P378928	3.01972	A	7.8039	P	0.0362925	27.5539	down	ADRBK2	Homo sapiens adrenergic, beta, receptor kinase 2 (ADRBK2), mRNA [NM_005160]	AGAGCCACAGTGTGTTTCTTTTGTGCACTTCGCAACTGACTTCTTGTCCTGGGGTTAAAA	26118905	chr22	26118846	+	false	hs|22q12.1	ENST00000619906	157	NM_005160	adrenergic, beta, receptor kinase 2	chr22:26118846-26118905	GO:0031623|GO:0007165|GO:0004703|GO:0004672|GO:0047696|GO:0038032|GO:0006468|GO:0005524	NM_005160	THC2489879	Hs.657494_x000D_
A_23_P15765	2.25986	A	4.40129	P	0.226654	4.41201	down	TNRC6C	Homo sapiens trinucleotide repeat containing 6C (TNRC6C), transcript variant 2, mRNA [NM_018996]	GACATTGTGTTTGCAACATGGGCCTCTTATCACATTCCACCTGAATCTGACTCAAGGCAA	76099574	chr17	76099515	+	false	hs|17q25.3	ENST00000588847	57690	NM_018996	trinucleotide repeat containing 6C	chr17:76099515-76099574	GO:0005515|GO:0010467|GO:0048011|GO:0001706|GO:0048015|GO:0003723|GO:0060213|GO:0016441|GO:0005829|GO:0060964|GO:0035278|GO:0000166|GO:0007173|GO:0007219|GO:1900153|GO:0008543|GO:0045087|GO:0035195|GO:0035162|GO:0038095	NM_018996	THC2491467	Hs.569831_x000D_
A_32_P36404	2.895	A	7.17404	P	0.0515088	19.4141	down	PTPRT	Homo sapiens protein tyrosine phosphatase, receptor type, T (PTPRT), transcript variant 1, mRNA [NM_133170]	TTTTTTCTGCTCAGGAAGGGGTGAAATAGCTGGCAGATACAAAAGACAGTGGCTTTTATC	40706576	chr20	40706517	-	false	hs|20q12	ENST00000612229	11122	NM_133170	protein tyrosine phosphatase, receptor type, T	chr20:40706576-40706517	GO:0005515|GO:0045296|GO:0070097|GO:0045295|GO:0005886|GO:0008013|GO:0009986|GO:0045294|GO:0035335|GO:0007165|GO:0006470|GO:0016021|GO:0007155|GO:0007156|GO:0007169|GO:0004725	NM_133170	THC2701026	Hs.526879_x000D_
A_24_P927205	4.6389	P	8.49138	M	0.0692293	14.4448	down	NA	NA	GCACGAGCTGCCTGTGCTCAGAGCTCCAGCAGCAGAAGTGTGTGTGGTTAATTAGGACAC	NA	NA	NA	NA	false	NA	NA	NA	NA	NA	NA	NA	NA	NA	NA_x000D_
A_23_P138194	11.8098	P	10.4997	P	2.47962	2.47962	up	NCF2	Homo sapiens neutrophil cytosolic factor 2 (NCF2), transcript variant 1, mRNA [NM_000433]	TTACTGTAATTGGCTCTTAAGGCTTGAAGTAACCTTATAGGTTACTCATAAGGCATATAC	183524784	chr1	183524725	-	false	hs|1q25.3	ENST00000413720	4688	NM_000433	neutrophil cytosolic factor 2	chr1:183524784-183524725	GO:0045730|GO:0005515|GO:0002474|GO:0006801|GO:0045777|GO:0032870|GO:0005829|GO:0005737|GO:0043525|GO:0032496|GO:0032010|GO:0090382|GO:0042554|GO:0048010|GO:0014823|GO:0051701|GO:0001669|GO:0042493|GO:0007568|GO:0005730|GO:0042590|GO:0009055|GO:0008022|GO:0009749|GO:0048365|GO:0006968|GO:0034616|GO:0045087|GO:0055093|GO:0032570|GO:0002479|GO:0043020	NM_000433	THC2723115	Hs.587558_x000D_
A_23_P135190	2.74242	A	4.39074	P	0.319011	3.13469	down	RALGDS	Homo sapiens ral guanine nucleotide dissociation stimulator (RALGDS), transcript variant 2, mRNA [NM_001042368]	TATGACTTTGTCCTGAAGAAGCGGACCTTCACCAAGGGAGTGAAGGTCAAGCACGGAGCC	135974093	chr9	135974034	-	false	hs|9q34.2	ENST00000495621	5900	NM_001042368	ral guanine nucleotide dissociation stimulator	chr9:135974093-135974034	GO:0043547|GO:0005903|GO:0005515|GO:0005085|GO:0051056|GO:0050790|GO:0048011|GO:0005083|GO:0007265|GO:0005634|GO:0005829	NM_001042368	THC2578269	Hs.106185_x000D_
A_23_P47991	8.42234	P	7.40614	P	2.02258	2.02258	up	MED13L	Homo sapiens mediator complex subunit 13-like (MED13L), mRNA [NM_015335]	AAATGGGGAGGGGAAAAGGGTGGGATTGTCCAGCATGCTTGTATGTATATTTCAGAACCT	116396747	chr12	116396688	-	false	hs|12q24.21	ENST00000281928	23389	NM_015335	mediator complex subunit 13-like	chr12:116396747-116396688	GO:0001104|GO:0006366|GO:0006357|GO:0016592	NM_015335	THC2628559	Hs.603766_x000D_
A_32_P175881	3.15911	A	5.14048	P	0.253249	3.94868	down	NA	NA	GGTTAAAAAGAGCTTGGCATCTGAAAACAGGGAGTGGTGTGGAGGGGAAGCAGCCTCCGT	12652853	chr1	12652794	-	false	hs|1p36.22	NA	NA	NA	NA	chr1:012652853-012652794	NA	NA	THC2730423	NA_x000D_
A_23_P89506	3.00289	A	4.68895	P	0.310774	3.21778	down	NA	NA	GCCTTGGCCATTGTCGTCAATGTGGACCACTCCTAGTCTTTGTCCAGAACTTGCAAGGCC	26691325	chr17	26691266	-	false	hs|17q11.2	NA	NA	NA	NA	chr17:026691325-026691266	NA	NA	NA	NA_x000D_
A_23_P168598	4.49565	P	1.66547	A	7.11163	7.11163	up	PON1	Homo sapiens paraoxonase 1 (PON1), mRNA [NM_000446]	GTGGTCGTATGTTGTCTACTATAGTCCAAGTGAAGTTCGAGTGGTGGCAGAAGGATTTGA	94937418	chr7	94937359	-	false	hs|7q21.3	ENST00000433729	5444	NM_000446	paraoxonase 1	chr7:94937418-94937359	GO:0032411|GO:0072562|GO:0005615|GO:0046434|GO:0010875|GO:0042803|GO:0043231|GO:0005543|GO:0004063|GO:0034364|GO:0034445|GO:0031667|GO:0004064|GO:0070062|GO:0019439|GO:0005509|GO:0034366|GO:0009636|GO:0051099|GO:0005576|GO:0009605|GO:0070542|GO:0016311|GO:0046470|GO:0046395	NM_000446	THC2473874	Hs.370995_x000D_
A_23_P200737	2.3431	A	5.53063	P	0.109763	9.1105	down	RGS4	Homo sapiens regulator of G-protein signaling 4 (RGS4), transcript variant 2, mRNA [NM_005613]	CTATGCTCTGGAAAACCTGAGGCCAAATATTGATCTGTATTAAGCTCCAGTGCTTTATCC	163044447	chr1	163044388	+	false	hs|1q23.3	ENST00000527809	5999	NM_005613	regulator of G-protein signaling 4	chr1:163044388-163044447	GO:0043547|GO:0000188|GO:0043234|GO:0005516|GO:0001965|GO:0005737|GO:0008277|GO:0005886|GO:0038032|GO:0005829|GO:0005096	NM_005613	THC2515340	Hs.386726_x000D_
A_24_P307042	3.03398	A	6.20205	P	0.111254	8.98844	down	NA	Homo sapiens surfactant protein B-binding protein mRNA, complete cds. [L10404]	TCTGGCATTAAAGGCACTCTACACTTAGGCCTCAAATGCCTTTCCTTACTTCCTGTATTA	78831145	chr15	78831086	+	false	hs|15q25.1	NA	NA	L10404	NA	chr15:78831086-78831145	NA	NA	NP319233	Hs.553366_x000D_
A_32_P43325	5.74079	P	8.25387	P	0.175181	5.70839	down	NA	Homo sapiens cDNA FLJ36229 fis, clone THYMU2001202. [AK093548]	ATTTAAATGCCATGATCCAGGATGGATTTTAGATCTTGTTGAAAGCAGCCACATCCATGG	233594264	chr2	233594205	+	false	hs|2q37.1	NA	NA	AK093548	NA	chr2:233594205-233594264	NA	NA	THC2516513	Hs.647889_x000D_
A_23_P135257	5.94116	P	7.09829	P	0.448405	2.23013	down	PRSS3	Homo sapiens protease, serine, 3 (PRSS3), transcript variant 2, mRNA [NM_002771]	CAACAGGGACACTCTGGACAATGACATCATGCTGATCAAACTCTCCTCACCTGCCGTCAT	33797982	chr9	33797923	+	false	hs|9p13.3	ENST00000457896	5646	NM_002771	protease, serine, 3	chr9:33797923-33797982	GO:0005515|GO:0009235|GO:0004252|GO:0005509|GO:0007586|GO:0006767|GO:0005576|GO:0044281|GO:0005615|GO:0006766|GO:0043542|GO:0045087|GO:0006508|GO:0008236|GO:0031638|GO:0070062	NM_002771	THC2480679	Hs.654513_x000D_
A_23_P334173	3.80697	P	1.55253	A	4.77148	4.77148	up	LY75	Homo sapiens lymphocyte antigen 75 (LY75), mRNA [NM_002349]	TGTGGTTATCACTTTAAGTTTTGACACCTAGATTATAGTCTTAGTAATAGCATCCACTGG	160660247	chr2	160660188	-	false	hs|2q24.2	ENST00000263636	4065	NM_002349	lymphocyte antigen 75	chr2:160660247-160660188	GO:0006955|GO:0006954|GO:0005887|GO:0030246|GO:0004872|GO:0070062|GO:0006897	NM_002349	THC2470974	Hs.153563_x000D_
A_32_P109755	5.48594	P	6.86679	P	0.383992	2.60422	down	TMEM179	Homo sapiens transmembrane protein 179 (TMEM179), transcript variant 1, mRNA [NM_001286389]	AGGAAGGTGGGAAGTGCAGGCATGACCCGGGGTTCCTGAGGCTGGTCCACCAAGTTGCTT	105057355	chr14	105057296	-	false	hs|14q32.33	ENST00000616017	388021	NM_001286389	transmembrane protein 179	chr14:105057355-105057296	GO:0016021	NM_001286389	THC2476695	Hs.652298_x000D_
A_24_P162172	5.94555	P	7.08436	P	0.454134	2.20199	down	SPG11	Homo sapiens spastic paraplegia 11 (autosomal recessive) (SPG11), transcript variant 1, mRNA [NM_025137]	ATTTTCTCGACAGATCTCAACTAGTGGTGAACTTTCCTTTGATAGTTTAGCCAGTGAGTT	44876415	chr15	44876356	-	false	hs|15q21.1	ENST00000558319	80208	NM_025137	spastic paraplegia 11 (autosomal recessive)	chr15:44876415-44876356	GO:0005515|GO:0005737|GO:0005886|GO:0005730|GO:0031410|GO:0016021|GO:0005765|GO:0070062|GO:0005829	NM_025137	THC2471486	Hs.656271_x000D_
A_24_P92680	5.46814	P	3.90908	A	2.94662	2.94662	up	ACTA2-AS1	Homo sapiens ACTA2 antisense RNA 1 (ACTA2-AS1), long non-coding RNA [NR_125373]	AGATGAAAAAGAATGGTCATTAATGTCATCATTAGTGCAGTCGTTAGTGCGGTAGGACAG	90695193	chr10	90695134	+	false	hs|10q23.31	NA	100132116	NR_125373	ACTA2 antisense RNA 1	chr10:90695134-90695193	NA	NR_125373	NA	Hs.713690_x000D_
A_24_P561165	4.96478	P	1.56285	A	10.5702	10.5702	up	NA	NA	CGATTTTTCTTCATGACCTTAACCTGTGTGGGCTAACAGAGGACCCAGATCTTACAGGTT	57381865	chr11	57381808	+	false	hs|11q12.1	NA	NA	NA	NA	chr11:057381808-057381865	NA	NA	NA	NA_x000D_
A_23_P10172	2.9531	A	5.40318	P	0.183	5.46447	down	PRSS50	Homo sapiens protease, serine, 50 (PRSS50), mRNA [NM_013270]	GATGTGTGCGGAGGACACCCACAGGGAGAAGTTCTGCTATGAGCTAACTGGAGAGCCCTT	46754430	chr3	46753953	-	false	hs|3p21.31	ENST00000460241	29122	NM_013270	protease, serine, 50	chr3:46754430-46753953	GO:0005737|GO:0004252|GO:0005783|GO:0006508|GO:0004298	NM_013270	THC2626280	Hs.120365_x000D_
A_23_P705	4.02196	P	1.51727	A	5.67526	5.67526	up	OR10R2	Homo sapiens olfactory receptor, family 10, subfamily R, member 2 (OR10R2), mRNA [NM_001004472]	GCAGTCATTCTTCTGGCTTGTACCAACACAGATGTTAACGAATTTGTGATATTCATTTGT	158450333	chr1	158450274	+	false	hs|1q23.1	ENST00000368152	343406	NM_001004472	olfactory receptor, family 10, subfamily R, member 2	chr1:158450274-158450333	GO:0050911|GO:0050907|GO:0004984|GO:0007186|GO:0005886|GO:0004930|GO:0016021|GO:0004888	NM_001004472	THC2602939	Hs.451913_x000D_
A_23_P98304	3.95635	P	2.60919	A	2.5441	2.5441	up	ANO1	Homo sapiens anoctamin 1, calcium activated chloride channel (ANO1), transcript variant 1, mRNA [NM_018043]	TCAGGGTTTCAAGAAGTCTTAGGGCTTCCAGGGGTCCCCTGGAAGCTTTAGAATATTTAT	70034990	chr11	70034931	+	false	hs|11q13.3	ENST00000355303	55107	NM_018043	anoctamin 1, calcium activated chloride channel	chr11:70034931-70034990	GO:0005515|GO:0006821|GO:0046982|GO:0005886|GO:0034707|GO:0007275|GO:0055085|GO:0042803|GO:0005737|GO:0016324|GO:0034220|GO:0042391|GO:0005229|GO:0005227|GO:0006812|GO:0009897|GO:0070062	NM_018043	THC2485043	Hs.503074_x000D_
A_23_P82762	3.58675	A	6.90445	P	0.100294	9.97072	down	ZNF596	Homo sapiens zinc finger protein 596 (ZNF596), transcript variant 1, mRNA [NM_001042416]	CACTTCTATAATAGATCAGAATTCACATGGTGTAGAACTCTCAATGACATGAATGGAGGG	197005	chr8	196946	+	false	hs|8p23.3	ENST00000398612	169270	NM_001042416	zinc finger protein 596	chr8:196946-197005	GO:0006355|GO:0005634|GO:0003677|GO:0046872|GO:0006351	NM_001042416	THC2474722	Hs.591388_x000D_
A_23_P357983	1.5206	A	5.60203	P	0.0590701	16.929	down	STOML3	Homo sapiens stomatin (EPB72)-like 3 (STOML3), transcript variant 1, mRNA [NM_145286]	ATAGAGAGTGGTGTCTATTCCTATGGAGAAGCCAGTAGTTAGAAACGGTGAGAATTCCAA	39540934	chr13	39540875	-	false	hs|13q13.3	ENST00000423210	161003	NM_145286	stomatin (EPB72)-like 3	chr13:39540934-39540875	GO:0008150|GO:0007165|GO:0005929|GO:0003674|GO:0005886|GO:0045121|GO:0016021|GO:0005575	NM_145286	THC2477731	Hs.327794_x000D_
A_32_P44182	4.95346	P	6.98063	P	0.245336	4.07605	down	NA	Q5JZ84_HUMAN (Q5JZ84) OTTHUMP00000028514 (Fragment), partial (7%) [THC2749305]	AACATTGAATACGTCTTTCCACCATCTTGTCTTTGCTGTGGCTCTGGGAAAATCAGCAGA	50457160	chr22	50457101	-	false	hs|22q13.33	NA	NA	NA	NA	chr22:050457160-050457101	NA	NA	THC2749305	NA_x000D_
A_24_P160696	6.32648	P	2.98357	A	10.1465	10.1465	up	MAATS1	Homo sapiens MYCBP-associated, testis expressed 1 (MAATS1), mRNA [NM_033364]	TTGTAAAAGAAGCTGTACGAATCATCATAAATAATTCCAATAGTCTGCACTTCTCCCAAG	119483970	chr3	119483911	+	false	hs|3q13.33	ENST00000496010	89876	NM_033364	MYCBP-associated, testis expressed 1	chr3:119483911-119483970	GO:0005739|GO:0005515	NM_033364	THC2482240	Hs.341906_x000D_
A_24_P272254	3.35501	A	7.97806	P	0.040581	24.6421	down	SPACA5	Homo sapiens sperm acrosome associated 5 (SPACA5), mRNA [NM_205856]	CTGGCCATGATTTATCTGAATGGCTCAAGGGGTGTGATATGCATGTGAAAATTGATCCAA	47991897	chrX	47991838	+	false	hs|Xp11.23	ENST00000304355	389852	NM_205856	sperm acrosome associated 5	chrX:47991838-47991897	GO:0008152|GO:0003796|GO:0005576	NM_205856	THC2486112	Hs.319319_x000D_
A_23_P13031	2.37231	A	4.39641	P	0.245859	4.06737	down	CTSW	Homo sapiens cathepsin W (CTSW), mRNA [NM_001335]	TGACCATCAACATGAAGCCCCTTCAGCTATACCGGAAAGGTGTGATCAAGGCCACACCCA	65650719	chr11	65650579	+	false	hs|11q13.1	ENST00000307886	1521	NM_001335	cathepsin W	chr11:65650579-65650719	GO:0006955|GO:0016020|GO:0006508|GO:0008234	NM_001335	THC2471937	Hs.416848_x000D_
A_23_P203351	8.35615	P	7.32005	P	2.05067	2.05067	up	MS4A7	Homo sapiens membrane-spanning 4-domains, subfamily A, member 7 (MS4A7), transcript variant 1, mRNA [NM_021201]	GAAAACAATCAACTAAGCCCTTTGACCTGAGCAGCTTGACCTCAAATGCAGTGAGTTCTG	60156899	chr11	60154224	+	false	hs|11q12.2	ENST00000530614	58475	NM_021201	membrane-spanning 4-domains, subfamily A, member 7	chr11:60154224-60156899	GO:0016021	NM_021201	THC2655395	Hs.530735_x000D_
A_24_P936298	1.47568	A	4.4161	P	0.130271	7.67633	down	NA	NA	GCCTCATTGCCGTGATTTGAAATAAGAGTTCTACAATTATTCGTACATTTTATTGTAGGG	NA	NA	NA	NA	false	NA	NA	NA	NA	NA	NA	NA	NA	NA	NA_x000D_
A_23_P156550	4.07739	P	7.26667	P	0.10963	9.12159	down	TREML1	Homo sapiens triggering receptor expressed on myeloid cells-like 1 (TREML1), transcript variant 1, mRNA [NM_178174]	TCGTGTGGGCCAGCCCAGAATCCACCTAACAATCAGACTCCATCCAGCTAAGCTGCTCAT	41117392	chr6	41117333	-	false	hs|6p21.1	ENST00000373127	340205	NM_178174	triggering receptor expressed on myeloid cells-like 1	chr6:41117392-41117333	GO:0005515|GO:0019722|GO:0009986|GO:0005886|GO:0045087|GO:0031091|GO:0030168|GO:0016021	NM_178174	THC2644359	Hs.117331_x000D_
A_23_P145841	5.41074	P	6.68616	P	0.413106	2.42069	down	SOSTDC1	Homo sapiens sclerostin domain containing 1 (SOSTDC1), mRNA [NM_015464]	TCAAACCCAGCAAGCTGTCTTAAGTATCAGGACCTTCTTTGGGAATAGTTTTTCCTTTTC	16502052	chr7	16501993	-	false	hs|7p21.1	ENST00000307068	25928	NM_015464	sclerostin domain containing 1	chr7:16502052-16501993	GO:0030514|GO:0007389|GO:0010454|GO:0060648|GO:0042475|GO:0016055|GO:0090090|GO:0005615|GO:0031069	NM_015464	THC2608027	Hs.648106_x000D_
A_24_P256219	3.97334	P	1.74861	A	4.67423	4.67423	up	MAF	Homo sapiens short form transcription factor C-MAF (c-maf) mRNA, complete cds. [AF055376]	CCTGGCAAACATTGAAGAACTCTTAATGTTTTCTTTTTAATAAGAATGACGCCCACTTTG	79631419	chr16	79631359	-	false	hs|16q23.2	NA	4094	AF055376	v-maf avian musculoaponeurotic fibrosarcoma oncogene homolog	chr16:79631419-79631359	GO:0048839|GO:0006366|GO:0070306|GO:0005634|GO:0032330|GO:0000122|GO:0001228|GO:0001816|GO:0043565|GO:0005737|GO:0045944|GO:0048468|GO:0000785	NA	NA	Hs.134859_x000D_
A_23_P420281	5.26845	P	3.12589	A	4.41544	4.41544	up	PRKCB	Homo sapiens protein kinase C, beta (PRKCB), transcript variant 2, mRNA [NM_002738]	TTCAAGCTCAACGGCTATTGTGGTGACATTTTTATGTTTTCATTGCCAAGTTGCATCCAT	24226233	chr16	24226173	+	false	hs|16p12.1	ENST00000303531	5579	NM_002738	protein kinase C, beta	chr16:24226173-24226233	GO:0050853|GO:0005515|GO:0007077|GO:0030949|GO:0005886|GO:0007268|GO:0005634|GO:0050681|GO:0005829|GO:0035556|GO:0042393|GO:0042953|GO:0005737|GO:0051092|GO:0030374|GO:0005080|GO:0006816|GO:0043123|GO:0070062|GO:0048010|GO:0035408|GO:0006357|GO:0005246|GO:0046627|GO:0006874|GO:0030168|GO:0006915|GO:0010829|GO:0050861|GO:0005524|GO:0045766|GO:0006351|GO:0035403|GO:0042113|GO:0007165|GO:0004674|GO:…	NM_002738	THC2461315	Hs.460355_x000D_
A_32_P37474	4.50264	P	6.55711	P	0.240738	4.15389	down	SVILP1	Homo sapiens supervillin pseudogene 1 (SVILP1), non-coding RNA [NR_036438]	TTCACCAATATGTTTCCTAGCTGGGAGCACAGAGACGACACTGCTGAGATCACAGAGATG	31001612	chr10	31001553	+	false	hs|10p11.23	ENST00000422642	645954	NR_036438	supervillin pseudogene 1	chr10:31001553-31001612	NA	NR_036438	NA	Hs.408581_x000D_
A_32_P404896	5.84617	P	1.51574	A	20.1182	20.1182	up	NA	NA	TTTGGCATGTAGTCAACTGAAGCTTGATTCTGTGAAGTAGGCACCTTTTCCACACAGCCA	24227857	chr1	24227798	-	false	hs|1p36.11	NA	NA	NA	NA	chr1:024227857-024227798	NA	NA	NA	NA_x000D_
A_32_P144452	4.19331	P	6.8509	P	0.158484	6.30979	down	NA	NA	GCTGCTGAGTTAGTACTTTTAAGAAAGTACTGGATTCCCTCTCACAATGGGACTTTGATT	102099434	chr14	102099375	-	false	hs|14q32.31	NA	NA	NA	NA	chr14:102099434-102099375	NA	NA	NA	NA_x000D_
A_24_P931007	5.73011	P	3.30178	A	5.38273	5.38273	up	MROH5	Homo sapiens maestro heat-like repeat family member 5 (MROH5), transcript variant 1, mRNA [NM_207414]	CCCACATCCTCCCGTGGGTGGACAACATCGTGTCCAGGATGGTCTTCTACTTCCACTACA	142488786	chr8	142488727	-	false	hs|8q24.3	ENST00000523857	389690	NM_207414	maestro heat-like repeat family member 5	chr8:142488786-142488727	NA	NM_207414	THC2480285	Hs.689547_x000D_
A_24_P419039	4.17821	P	6.14587	P	0.255666	3.91135	down	PCDH19	Homo sapiens protocadherin 19 (PCDH19), transcript variant 2, mRNA [NM_020766]	TGCTATTTGAATGCTAAGGTATTAGTTGCAATAGGCTTACGCCTTCGCTCCTCTAGTGAG	99547090	chrX	99547031	-	false	hs|Xq22.1	ENST00000373034	57526	NM_020766	protocadherin 19	chrX:99547090-99547031	GO:0005886|GO:0005509|GO:0016021|GO:0007156	NM_020766	THC2601730	Hs.4993_x000D_
A_23_P426636	9.47077	P	10.7414	P	0.414488	2.41262	down	AHNAK	Homo sapiens AHNAK nucleoprotein (AHNAK), transcript variant 1, mRNA [NM_001620]	GAAAAGTAACATTCCCTAAAATGAAGATCCCCAAATTTACCTTCTCTGGCCGTGAGCTGG	62284928	chr11	62284869	-	false	hs|11q12.3	ENST00000378024	79026	NM_001620	AHNAK nucleoprotein	chr11:62284928-62284869	GO:0005515|GO:0005886|GO:0044291|GO:0030315|GO:0005634|GO:0005765|GO:0015629|GO:0051259|GO:0031982|GO:0005829|GO:0042383|GO:0044548|GO:0005737|GO:0016020|GO:0043034|GO:0045121|GO:0043484|GO:0005925|GO:0070062	NM_001620	THC2566304	Hs.502756_x000D_
A_23_P84705	4.0127	P	1.7522	A	4.79157	4.79157	up	TNFRSF13B	Homo sapiens tumor necrosis factor receptor superfamily, member 13B (TNFRSF13B), mRNA [NM_012452]	AGTGGAGAAGTTGAAAACAATTCAGACAACTCGGGAAGGTACCAAGGATTGGAGCACAGA	16852130	chr17	16852071	-	false	hs|17p11.2	ENST00000582931	23495	NM_012452	tumor necrosis factor receptor superfamily, member 13B	chr17:16852130-16852071	GO:0005515|GO:0001782|GO:0005887|GO:0002244|GO:0030889|GO:0004872|GO:0009897|GO:0007166	NM_012452	THC2653660	Hs.158341_x000D_
A_23_P24318	7.86446	P	9.08537	P	0.429012	2.33094	down	RPS6KB2	Homo sapiens ribosomal protein S6 kinase, 70kDa, polypeptide 2 (RPS6KB2), mRNA [NM_003952]	AAACTCTACCTCATCCTTGAGTGCCTCAGTGGTGGCGAGCTCTTCACGCATCTGGAGCGA	67200099	chr11	67198956	+	false	hs|11q13.2	ENST00000525996	6199	NM_003952	ribosomal protein S6 kinase, 70kDa, polypeptide 2	chr11:67198956-67200099	GO:0042277|GO:0048011|GO:0048015|GO:0005524|GO:0006412|GO:0007165|GO:0005737|GO:0004672|GO:0007173|GO:0004674|GO:0008543|GO:0045087|GO:0043491|GO:0004711|GO:0045948|GO:0005654|GO:0006468|GO:0038095	NM_003952	NP1208261	Hs.534345_x000D_
A_24_P920629	5.25427	P	4.1004	P	2.22509	2.22509	up	NA	NA	TGCTGTGTCATGCAAAAGTAGCAAACCTATAGAGTCCACTGAGAGACAAACTCGTGGGGC	101201801	chr7	101201742	-	false	hs|7q22.1	NA	NA	NA	NA	chr7:101201801-101201742	NA	NA	NA	NA_x000D_
A_23_P409168	7.08676	P	8.26719	P	0.441218	2.26645	down	NBEAL2	Homo sapiens neurobeachin-like 2 (NBEAL2), mRNA [NM_015175]	TCACCTACTCCTTGCACCTGTATTCAGTCAATGGGAAGTTGCGGGCTTCACTGCCCCTGG	47050070	chr3	47050011	+	false	hs|3p21.31	ENST00000477412	23218	NM_015175	neurobeachin-like 2	chr3:47050011-47050070	GO:0035855|GO:0005543|GO:0016020|GO:0007596|GO:0005783|GO:0016197|GO:0070889|GO:0030220|GO:0019898	NM_015175	THC2550699	Hs.437043_x000D_
A_32_P193218	4.78637	P	6.03798	P	0.419978	2.38107	down	LPP	Homo sapiens LIM domain containing preferred translocation partner in lipoma (LPP), transcript variant 1, mRNA [NM_005578]	ATGCATTTTAGTCTTTCTCTCCATTCACATTTACTGAGAGCACACCACGTGCATGTTGCT	188602618	chr3	188602559	+	false	hs|3q28	ENST00000616304	4026	NM_005578	LIM domain containing preferred translocation partner in lipoma	chr3:188602559-188602618	GO:0005515|GO:0008150|GO:0005737|GO:0005886|GO:0008270|GO:0005634|GO:0007155|GO:0005925	NM_005578	THC2557277	Hs.720220_x000D_
A_24_P25520	1.73424	A	8.38434	P	0.00995687	100.433	down	NAALAD2	N-acetylated alpha-linked acidic dipeptidase 2 [Source:HGNC Symbol;Acc:HGNC:14526] [ENST00000529090]	TCGCTCTGTTCGCTACAAATGAAATTCTCAAATACAAAGCTATGTCCTAAGATAATTCTG	89891665	chr11	89891606	+	false	hs|11q14.3	ENST00000529090	10003	BC038840	N-acetylated alpha-linked acidic dipeptidase 2	chr11:89891606-89891665	GO:0006508|GO:0004180|GO:0008236|GO:0016021|GO:0042135|GO:0008239|GO:0050129|GO:0016805|GO:0046872|GO:0008237	NA	THC2611035	Hs.503560_x000D_
A_24_P277855	5.43514	P	6.77324	P	0.395542	2.52818	down	NA	Homo sapiens cDNA FLJ20306 fis, clone HEP06881. [AK000313]	CTTGCAAGAAGACCCCGGACTCTGCCAAATTTTCCCTGCCGGGTTTCCGGCTTCTCCTCG	6523988	chr7	6523929	+	false	hs|7p22.1	NA	NA	AK000313	NA	chr7:6523929-6523988	NA	NA	THC2488505	NA_x000D_
A_23_P334883	4.40818	P	1.94602	A	5.51041	5.51041	up	SHANK2	Homo sapiens SH3 and multiple ankyrin repeat domains 2 (SHANK2), transcript variant 1, mRNA [NM_012309]	CGTTCCTGTAACTTGTTCTACATTCCACAGTCTTTACCGTTTTATGTTCAAAATTACAAC	70314422	chr11	70314363	-	false	hs|11q13.3	ENST00000423696	22941	NM_012309	SH3 and multiple ankyrin repeat domains 2	chr11:70314422-70314363	GO:0005515|GO:0043005|GO:0060170|GO:0017124|GO:0008328|GO:0030054|GO:0005886|GO:0005883|GO:0060291|GO:0060292|GO:0031526|GO:0030426|GO:0016324|GO:0030160|GO:0043197|GO:0045211|GO:0043025|GO:0007613|GO:0030534|GO:0007612|GO:0035640|GO:0014069|GO:0005575|GO:0071625|GO:0007416|GO:0001917|GO:0035255|GO:0035176|GO:0001750	NM_012309	THC2632060	Hs.268726_x000D_
A_23_P160940	3.20348	A	4.25269	P	0.483233	2.06939	down	ABCA4	Homo sapiens ATP-binding cassette, sub-family A (ABC1), member 4 (ABCA4), mRNA [NM_000350]	TGCAGCAGAAAACAAACACACGAGGAGCATGCAGCGAATTCAGAAAGAGGTCTTTCAGAA	94458680	chr1	94458621	-	false	hs|1p22.1	ENST00000370225	24	NM_000350	ATP-binding cassette, sub-family A (ABC1), member 4	chr1:94458680-94458621	GO:0005215|GO:0006649|GO:0007603|GO:0042626|GO:0045494|GO:0055085|GO:0001523|GO:0005524|GO:0045332|GO:0016020|GO:0005887|GO:0004012|GO:0006810|GO:0007601	NM_000350	THC2464953	Hs.416707_x000D_
A_24_P565110	4.57147	P	5.6751	P	0.465344	2.14895	down	LOC101927318	Homo sapiens uncharacterized LOC101927318 (LOC101927318), transcript variant 2, long non-coding RNA [NR_110589]	GAGGGACTATAAAGGCCAAGACCTTGTTCTTGCCATTTTAGAGATTCAGAATATAATCTA	50353309	chr12	50353250	-	false	hs|12q13.12	NA	101927318	NR_110589	uncharacterized LOC101927318	chr12:50353309-50353250	NA	NR_110589	THC2708669	NA_x000D_
A_24_P192988	5.66914	M	1.45304	A	18.5855	18.5855	up	CCDC89	coiled-coil domain containing 89 [Source:HGNC Symbol;Acc:HGNC:26762] [ENST00000316398]	GGCAGAGATCTGCCAGCTTGAGGAAAAGTTGGAGATAGCAAATGAAGACAGGAAGCATGC	85396304	chr11	85396245	-	false	hs|11q14.1	ENST00000316398	220388	BC044814	coiled-coil domain containing 89	chr11:85396304-85396245	GO:0005737|GO:0005634	NA	THC2477269	Hs.376241_x000D_
A_32_P176902	5.47961	P	4.43932	P	2.05664	2.05664	up	NA	NA	ACCTGAAGTTTGAGGCCAAACCCCCAGCGGTCAGTGGGACGCCAGTCGCCTTTGACCTCT	115067029	chrX	115066970	-	false	hs|Xq23	NA	NA	NA	NA	chrX:115067029-115066970	NA	NA	NA	NA_x000D_
A_32_P127009	4.26045	P	5.28391	P	0.491936	2.03278	down	NA	K-EST0188727 L14ChoiCK0 Homo sapiens cDNA clone L14ChoiCK0-21-D11 5', mRNA sequence [CB136271]	ACAAGAAGCCTTTTATTTTAATTCACTGACAGACAAATCAGCAAGCAATTGATATGGGGG	25661602	chr20	25661543	+	false	hs|20p11.1	NA	NA	CB136271	NA	chr20:25661543-25661602	NA	NA	THC2666559	Hs.213735_x000D_
A_24_P707860	2.30989	A	5.55195	P	0.105692	9.46146	down	NA	NA	ACGGGGACGTTCACTATTTCAGCACCGACACGGGGACGATCACTATTCCAGCACCGACAC	3184522	chr2	3184463	+	false	hs|2p25.3	NA	NA	NA	NA	chr2:003184463-003184522	NA	NA	NA	NA_x000D_
A_23_P217319	4.29987	P	5.30619	P	0.497816	2.00877	down	FGF13	Homo sapiens fibroblast growth factor 13 (FGF13), transcript variant 1, mRNA [NM_004114]	TTGCATGGAAGAAAGTTGGGTTCTTGGCATAGAGTTGCATGATATGTAAGATTTTGTGCA	137713947	chrX	137713888	-	false	hs|Xq26.3	ENST00000441825	2258	NM_004114	fibroblast growth factor 13	chrX:137713947-137713888	GO:0005515|GO:0008017|GO:0043005|GO:0030424|GO:0005886|GO:0007267|GO:0005634|GO:0030175|GO:0048671|GO:0030425|GO:0030426|GO:0005737|GO:0021795|GO:0014704|GO:0000165|GO:0045860|GO:0007613|GO:0007612|GO:0005874|GO:0048487|GO:0005730|GO:0005576|GO:0045200|GO:0030295|GO:0072659|GO:0044325|GO:0007399|GO:0007165|GO:0021766|GO:0046785|GO:0007026|GO:0001764|GO:0008083|GO:0017080	NM_004114	THC2462324	Hs.6540_x000D_
A_23_P151264	17.2821	M	1.47348	A	57395.5	57395.5	up	GRIN2B	Homo sapiens glutamate receptor, ionotropic, N-methyl D-aspartate 2B (GRIN2B), mRNA [NM_000834]	TCTTTCAATATCCCCAAGCAGTGTGATTGTTTGGCTTATATACAGACAGAGATGGCCATG	13714907	chr12	13714848	-	false	hs|12p13.1	ENST00000609686	2904	NM_000834	glutamate receptor, ionotropic, N-methyl D-aspartate 2B	chr12:13714907-13714848	GO:0005515|GO:0043005|GO:0030054|GO:0005886|GO:0045471|GO:0005234|GO:0017146|GO:0007268|GO:0010738|GO:0030425|GO:0001964|GO:0034220|GO:0001967|GO:0048167|GO:0004972|GO:0007411|GO:0045211|GO:0006810|GO:0007611|GO:0050966|GO:0001662|GO:0007613|GO:0007612|GO:0005262|GO:0048013|GO:0009986|GO:0060079|GO:0035249|GO:0007215|GO:0001701|GO:0008021|GO:0007423|GO:0035235|GO:0005887|GO:0070588|GO:0016594|GO:…	NM_000834	THC2477276	Hs.654430_x000D_
A_32_P27558	4.88534	P	3.87322	A	2.01687	2.01687	up	ZNF605	zinc finger protein 605 [Source:HGNC Symbol;Acc:HGNC:28068] [ENST00000360187]	GGCATGTGCATTGTGTCCTGTTGTGTGTAATGCGTTTGTATGAAGCAGATTCTGTAAGAA	133495592	chr12	133495533	-	false	hs|12q24.33	ENST00000360187	100289635	NA	zinc finger protein 605	chr12:133495592-133495533	GO:0006355|GO:0003700|GO:0005634|GO:0003677|GO:0046872|GO:0006351	NA	NA	NA_x000D_
A_23_P332178	6.288	P	4.37008	P	3.77878	3.77878	up	GRM2	Homo sapiens glutamate receptor, metabotropic 2 (GRM2), transcript variant 1, mRNA [NM_000839]	GCATTCCGTGCCAGCCCTATGAGTACCGATTGGACGAATTCACTTGCGCTGATTGTGGCC	51749413	chr3	51749354	+	false	hs|3p21.2	ENST00000296479	2912	NM_000839	glutamate receptor, metabotropic 2	chr3:51749354-51749413	GO:0051966|GO:0030424|GO:0030054|GO:0005886|GO:0004930|GO:0005246|GO:0001641|GO:0007268|GO:0007196|GO:0007194|GO:0014047|GO:0030425|GO:0005622|GO:0042734|GO:0005887|GO:0008066	NM_000839	THC2604140	Hs.121510_x000D_
A_32_P59158	3.91521	P	5.3168	P	0.378513	2.64192	down	DMRTB1	Homo sapiens DMRT-like family B with proline-rich C-terminal, 1 (DMRTB1), mRNA [NM_033067]	ACCTCCATCATCTTTCTCACTGACCGTCCTGTTTGATACTGACAAGGAGAACACTGATGA	53932271	chr1	53930465	+	false	hs|1p32.3	ENST00000371445	63948	NM_033067	DMRT-like family B with proline-rich C-terminal, 1	chr1:53930465-53932271	GO:0000987|GO:0006355|GO:0003700|GO:0007548|GO:0005634|GO:0046872|GO:0042803|GO:0006351	NM_033067	THC2750409	Hs.131654_x000D_
A_32_P430695	7.52279	P	4.67607	P	7.1936	7.1936	up	C3orf35	Homo sapiens chromosome 3 open reading frame 35 (C3orf35), transcript variant B, mRNA [NM_178339]	AGGCCCAGAATTTGAAAATGTGATAAAGAGGTTATTGTGCGCCCGAACTTTTCACACAAG	37458861	chr3	37458802	+	false	hs|3p22.2	ENST00000624754	339883	NM_178339	chromosome 3 open reading frame 35	chr3:37458802-37458861	GO:0016021	NM_178339	NP805976	Hs.475945_x000D_
A_24_P410878	3.81948	P	1.58809	A	4.69586	4.69586	up	NA	NA	AAAGCCAGAGTTATTTTTCCTAATAAGTTTAATATTACGCCTTTAAGTTTCTACAAGAAG	85756291	chr11	85756232	+	false	hs|11q14.2	NA	NA	NA	NA	chr11:085756232-085756291	NA	NA	NA	NA_x000D_
A_23_P312300	4.48981	P	1.999	A	5.62093	5.62093	up	SCGB2A1	Homo sapiens secretoglobin, family 2A, member 1 (SCGB2A1), mRNA [NM_002407]	GGAAACTGCTAGACAACTGTTGAAACCTCAAATTCATTTCCATTTCAATAACTAACTGCA	61981404	chr11	61981344	+	false	hs|11q12.3	ENST00000244930	4246	NM_002407	secretoglobin, family 2A, member 1	chr11:61981344-61981404	GO:0046982|GO:0005615|GO:0030521	NM_002407	THC2472054	Hs.97644_x000D_
A_24_P11061	12.3746	P	11.1301	P	2.36945	2.36945	up	CSAG1	Homo sapiens chondrosarcoma associated gene 1 (CSAG1), transcript variant a, mRNA [NM_153478]	ACTATCCAGCCACTCTGACCAGCCGAACCAGGAACTCAATCAAAATGCGCCACAGCAGGA	151909312	chrX	151909253	+	false	hs|Xq28	ENST00000452779	158511	NM_153478	chondrosarcoma associated gene 1	chrX:151909253-151909312	NA	NM_153478	NP1166054	Hs.423718_x000D_
A_23_P134340	1.49841	A	5.96365	P	0.0452718	22.0888	down	NEUROD6	Homo sapiens neuronal differentiation 6 (NEUROD6), mRNA [NM_022728]	CAGGGCATGGGACTCTTGATAATTCCAAGTCCATGAAACCCTACAATTATTGCAGTGCGT	31378224	chr7	31378165	-	false	hs|7p14.3	ENST00000611245	63974	NM_022728	neuronal differentiation 6	chr7:31378224-31378165	GO:0021542|GO:0001077|GO:0045944|GO:0046983|GO:0005634|GO:0000978|GO:0030154|GO:0006351	NM_022728	THC2628934	Hs.45152_x000D_
A_23_P6034	5.39689	P	1.53804	A	14.5087	14.5087	up	TUBB1	Homo sapiens tubulin, beta 1 class VI (TUBB1), mRNA [NM_030773]	GCGAAGGGATGGACATAAACGAATTTGGGGAAGCTGAAAATAACATCCATGATTTGGTAT	57599740	chr20	57599681	+	false	hs|20q13.32	ENST00000217133	81027	NM_030773	tubulin, beta 1 class VI	chr20:57599681-57599740	GO:0051258|GO:0005874|GO:0003924|GO:0005525|GO:0051225|GO:0055085|GO:0006184|GO:0005737|GO:0006457|GO:0005200|GO:0051084|GO:0044267|GO:0070062	NM_030773	THC2472803	Hs.303023_x000D_
A_23_P92161	5.19362	P	4.07653	A	2.16908	2.16908	up	ARL14	Homo sapiens ADP-ribosylation factor-like 14 (ARL14), mRNA [NM_025047]	ACTGGATTTGTGAAGAGCCACATGAAATCAAGAGGAGACACTTTGGCGTTCTTCAAGCAG	160395707	chr3	160395648	+	false	hs|3q25.33	ENST00000320767	80117	NM_025047	ADP-ribosylation factor-like 14	chr3:160395648-160395707	GO:0005515|GO:0007264|GO:0016023|GO:0005525	NM_025047	THC2477699	Hs.287702_x000D_
A_23_P160968	2.91949	A	4.20624	P	0.409874	2.43978	down	LAMC2	Homo sapiens laminin, gamma 2 (LAMC2), transcript variant 2, mRNA [NM_018891]	GAGTTTGACACGAATATGGATGCAGTACAGATGGTGATTACAGAAGCCCAGAAGGTTGAT	183209453	chr1	183209301	+	false	hs|1q25.3	ENST00000493293	3918	NM_018891	laminin, gamma 2	chr1:183209301-183209453	GO:0048471|GO:0034329|GO:0005576|GO:0005607|GO:0005615|GO:0005610|GO:0008544|GO:0016020|GO:0022617|GO:0030198|GO:0031581|GO:0007155|GO:0005938|GO:0008201	NM_018891	THC2541327	Hs.591484_x000D_
A_23_P2006	4.14831	P	1.45463	A	6.46964	6.46964	up	CNGA4	Homo sapiens cyclic nucleotide gated channel alpha 4 (CNGA4), mRNA [NM_001037329]	CTGCTGAAAATGAACAAGTTGGACGTGAATGCTGAGGCAGCTGAGATCGCCCTGCAGGAG	6265384	chr11	6265325	+	false	hs|11p15.4	ENST00000379936	1262	NM_001037329	cyclic nucleotide gated channel alpha 4	chr11:6265325-6265384	GO:0005223|GO:0007608|GO:0060170|GO:0006996|GO:0007603|GO:0005222|GO:0030552|GO:0000139|GO:0030553|GO:0005887|GO:0005249|GO:0030660|GO:0042391|GO:0071805	NM_001037329	THC2482360	Hs.434618_x000D_
A_24_P67258	6.81417	P	7.98628	P	0.443772	2.25341	down	EIF4B	Homo sapiens eukaryotic translation initiation factor 4B (EIF4B), transcript variant 1, mRNA [NM_001300821]	AAGTAAGTCAGCCCAGGATGCACGAAGGAGAGAGAATGAGAAGTCTCTAGAAAATGAAAC	53431235	chr12	53428492	+	false	hs|12q13.13	ENST00000432132	1975	NM_001300821	eukaryotic translation initiation factor 4B	chr12:53428492-53431235	GO:0005515|GO:0008286|GO:0010467|GO:0016281|GO:0003723|GO:0003743|GO:0006412|GO:0006413|GO:0005829|GO:0000166|GO:0006446|GO:0044267|GO:0000289|GO:0000288	NM_001300821	THC2531245	Hs.648394_x000D_
A_24_P304458	7.56819	P	6.33659	P	2.34826	2.34826	up	NAP1L1	Homo sapiens nucleosome assembly protein 1-like 1 (NAP1L1), transcript variant 2, mRNA [NM_004537]	GAAGCAGTATTAGCATCACTATTTTAGATTGCAAAAATACCTTAATTGTGTGGAACTGGC	76439433	chr12	76439374	-	false	hs|12q21.2	ENST00000261182	4673	NM_004537	nucleosome assembly protein 1-like 1	chr12:76439433-76439374	GO:0006260|GO:0005515|GO:0042470|GO:0008284|GO:0016020|GO:0006334|GO:0005634	NM_004537	THC2528695	Hs.524599_x000D_
A_32_P125984	6.5931	P	5.50798	P	2.12155	2.12155	up	NA	PM0-BT0340-231199-001-d11 BT0340 Homo sapiens cDNA, mRNA sequence [AW749121]	CTCGGCCTGACACCTAAATTGGATAATTTATGTCAATTTATATGGATACACCTTCCTGGG	34324083	chr20	34324024	+	false	hs|20q11.22	NA	NA	AW749121	NA	chr20:34324024-34324083	NA	NA	NA	Hs.732525_x000D_
A_24_P393596	3.95145	P	1.71976	A	4.69684	4.69684	up	TTC6	tetratricopeptide repeat domain 6 [Source:HGNC Symbol;Acc:HGNC:19739] [ENST00000533625]	TTGTGGTGGTAAATCCTTCAACATTTGGATCACTGAGTTCTTCGATTTTCTTCCTTCTCT	38405527	chr14	38405468	+	false	hs|14q21.1	ENST00000533625	319089	BC038110	tetratricopeptide repeat domain 6	chr14:38405468-38405527	NA	NA	THC2613076	NA_x000D_
A_24_P497437	4.68273	P	3.61784	A	2.09201	2.09201	up	LOC283788	Homo sapiens cDNA FLJ45377 fis, clone BRHIP3019956. [AK127309]	GTGAAGTAGGATGTTAAGTCTGCAAATATCAGAGTGAATCCAAACTTATCAATTCAACAC	54186	chrUn_gl000219	54127	-	false	NA	ENST00000624356	283788	AK127309	FSHD region gene 1 pseudogene	chrUn_gl000219:54186-54127	NA	NA	THC2557245	Hs.702270_x000D_
A_32_P17253	3.80594	P	2.01422	A	3.46227	3.46227	up	MAGEA10	Homo sapiens melanoma antigen family A, 10 (MAGEA10), transcript variant 1, mRNA [NM_001011543]	CATCTTTGTCTTACTGTTTTCTTTGGATAACCTGGGGACTTCTTTTCTTTTCTTCTTGGT	151302500	chrX	151302441	-	false	hs|Xq28	ENST00000370323	4109	NM_001011543	melanoma antigen family A, 10	chrX:151302500-151302441	GO:0005634	NM_001011543	NA	Hs.18048_x000D_
A_24_P923945	6.49611	P	4.45089	P	4.12737	4.12737	up	UBR4	ubiquitin protein ligase E3 component n-recognin 4 [Source:HGNC Symbol;Acc:HGNC:30313] [ENST00000375218]	CCAGGTTTCCTTGTAAATGGCATGATTGGCTTGTGCTTTTTTGGTTCCAGTACAGTGTCT	19438834	chr1	19438775	-	false	hs|1p36.13	ENST00000375218	23352	AK022322	ubiquitin protein ligase E3 component n-recognin 4	chr1:19438834-19438775	GO:0005515|GO:0005516|GO:0005813|GO:0005737|GO:0004842|GO:0042787|GO:0016020|GO:0016874|GO:0016032|GO:0008270|GO:0005654|GO:0016021	NA	THC2476839	Hs.148078_x000D_
A_24_P933059	5.49411	P	4.33002	P	2.24092	2.24092	up	NA	NA	TTAGGTTTCTAAGTATTTGGAGGGTTTTCTGTTTTCTTTCTATTATTACTTGCATTTTTT	44755066	chrX	44755007	+	false	hs|Xp11.3	NA	NA	NA	NA	chrX:044755007-044755066	NA	NA	NA	NA_x000D_
A_23_P146233	3.91002	P	1.45641	A	5.47786	5.47786	up	LPL	Homo sapiens lipoprotein lipase (LPL), mRNA [NM_000237]	AACAGTCGATCAAGGGATGTATTGGAACATGTCGGAGTAGAAATTGTTCCTGATGTGCCA	19824246	chr8	19824187	+	false	hs|8p21.3	ENST00000311322	4023	NM_000237	lipoprotein lipase	chr8:19824187-19824246	GO:0005515|GO:0004806|GO:0007603|GO:0005886|GO:0009409|GO:0042627|GO:0070328|GO:0044281|GO:0031225|GO:0005615|GO:0034361|GO:0019432|GO:0006633|GO:0019433|GO:0008201|GO:0070062|GO:0009986|GO:0010744|GO:0042493|GO:0005102|GO:0005576|GO:0004620|GO:0010886|GO:0004465|GO:0001523|GO:0031012|GO:0034372|GO:0034371|GO:0010890|GO:0042157|GO:0006641|GO:0034185|GO:0006644|GO:0017129	NM_000237	THC2465480	Hs.180878_x000D_
A_23_P106002	14.4101	P	13.3647	P	2.06388	2.06388	up	NFKBIA	Homo sapiens nuclear factor of kappa light polypeptide gene enhancer in B-cells inhibitor, alpha (NFKBIA), mRNA [NM_020529]	TGATGTGGGGTGAAAAGTTACTACCTGTCAAGGTTTGTGTTACCCTCCTGTAAATGGTGT	35870847	chr14	35870788	-	false	hs|14q13.2	ENST00000554001	4792	NM_020529	nuclear factor of kappa light polypeptide gene enhancer in B-cells inhibitor, alpha	chr14:35870847-35870788	GO:0005515|GO:0042994|GO:0032403|GO:0042802|GO:0002756|GO:0031072|GO:0002755|GO:0042127|GO:0031663|GO:0031625|GO:0000060|GO:0033256|GO:0045746|GO:0038124|GO:0010745|GO:0038123|GO:0034134|GO:0070431|GO:0002224|GO:0043392|GO:0032270|GO:0045087|GO:0008139|GO:0034166|GO:0035666|GO:0019899|GO:0034162|GO:0038095|GO:0008134|GO:0042345|GO:0050852|GO:0034142|GO:0005886|GO:0005634|GO:0070427|GO:0010875|GO:…	NM_020529	THC2668804	Hs.81328_x000D_
A_23_P343671	9.93107	P	8.73026	P	2.29868	2.29868	up	FOSL2	FOS-like antigen 2 [Source:HGNC Symbol;Acc:HGNC:3798] [ENST00000264716]	TTGGCCATACATCAACCAAGGGGTTTAATTTATCCAATGCTTGACGACATGTTCAGGAGG	28639166	chr2	28639107	+	false	hs|2p23.2	ENST00000264716	2355	XM_006711977	FOS-like antigen 2	chr2:28639107-28639166	GO:0051412|GO:0008219|GO:0007565|GO:0000977|GO:0003700|GO:0006357|GO:0006366|GO:0042493|GO:0043278|GO:0005634|GO:0048146|GO:0051591|GO:0032870|GO:0009612|GO:0003690|GO:0032570|GO:0005654	XM_006711977	THC2624913	Hs.220971_x000D_
A_23_P323872	4.6932	P	3.40438	A	2.44328	2.44328	up	IKZF2	Homo sapiens IKAROS family zinc finger 2 (Helios) (IKZF2), transcript variant 2, mRNA [NM_001079526]	CCATATAGCAAAACTTTTAAACTACAGGTAGTTAAGGGCCACCTACAATACATCTGAGGT	213871483	chr2	213871424	-	false	hs|2q34	ENST00000484040	22807	NM_001079526	IKAROS family zinc finger 2 (Helios)	chr2:213871483-213871424	GO:0005515|GO:0008150|GO:0003674|GO:0046982|GO:0045944|GO:0005634|GO:0003677|GO:0046872|GO:0042803|GO:0006351	NM_001079526	NP212109	Hs.604950_x000D_
A_23_P423989	2.90953	A	4.32817	P	0.374065	2.67334	down	VWA3B	Homo sapiens von Willebrand factor A domain containing 3B (VWA3B), mRNA [NM_144992]	AATTGGCCCATTTCACTGAAAGAGCTGTCGATGCTGGAAAGTGAAATCCTAGCTGGGAAA	98887274	chr2	98887215	+	false	hs|2q11.2	ENST00000490947	200403	NM_144992	von Willebrand factor A domain containing 3B	chr2:98887215-98887274	NA	NM_144992	NP498462	Hs.269977_x000D_
A_23_P118195	4.0076	P	7.41476	P	0.0942635	10.6086	down	PDPK1	Homo sapiens PRO0461 mRNA, complete cds. [AF111845]	TGGGTTACACAGCTTAAAAAAGGTCTGCCTTTTGTAAAAAGTTCTCTGTACATAGTTTGG	2652528	chr16	2652469	-	false	hs|16p13.3	NA	5170	AF111845	3-phosphoinositide dependent protein kinase 1	chr16:2652528-2652469	GO:0005515|GO:0019722|GO:0034122|GO:0005158|GO:0042995|GO:0046777|GO:0007173|GO:0016301|GO:0043274|GO:0018107|GO:0010667|GO:0043122|GO:0043304|GO:0032869|GO:0019901|GO:0010518|GO:0030168|GO:0003323|GO:0016004|GO:0008543|GO:0045087|GO:0005654|GO:0005925|GO:0038095|GO:0008286|GO:0050852|GO:0030036|GO:0005886|GO:0031295|GO:0007268|GO:0005829|GO:0035556|GO:0005737|GO:0010594|GO:0048041|GO:0032148|GO:…	NA	NA	Hs.459691_x000D_
A_23_P427516	5.52421	P	1.45281	A	16.8119	16.8119	up	IL22	Homo sapiens interleukin 22 (IL22), mRNA [NM_020525]	CTCAGCAACAGGCTAAGCACATGTCATATTGAAGGTGATGACCTGCATATCCAGAGGAAT	68646307	chr12	68645323	-	false	hs|12q15	ENST00000328087	50616	NM_020525	interleukin 22	chr12:68646307-68645323	GO:0006954|GO:0007267|GO:0051384|GO:0005576|GO:0006953|GO:0045518|GO:0005615|GO:0005125	NM_020525	THC2476081	Hs.287369_x000D_
A_23_P166797	11.3331	P	9.33199	P	4.00319	4.00319	up	RTP4	Homo sapiens receptor (chemosensory) transporter protein 4 (RTP4), mRNA [NM_022147]	CAAGCAGGATCAAGTTTGTAGAATAAACACTGGTTTCCTAGCCATCCTCTGAAAACAGTA	187089314	chr3	187089255	+	false	hs|3q27.3	ENST00000259030	64108	NM_022147	receptor (chemosensory) transporter protein 4	chr3:187089255-187089314	GO:0005515|GO:0005737|GO:0006612|GO:0016021|GO:0001580	NM_022147	THC2607382	Hs.43388_x000D_
A_32_P5514	3.2212	A	4.38617	P	0.445975	2.24228	down	NA	NA	AGACTCACAGATCCCCGTATTAATAAGGCCTTTATCCAATGGAGTCCTCCTTCTATGAAA	20725813	chr15	20725754	-	false	hs|15q11.2	NA	NA	NA	NA	chr15:020725813-020725754	NA	NA	NA	NA_x000D_
A_24_P143574	4.17151	P	5.24716	P	0.474457	2.10767	down	SIRPB1	Homo sapiens signal-regulatory protein beta 1 (SIRPB1), transcript variant 1, mRNA [NM_006065]	GTTCAAAAATGGGAATGAGCTCTCAGACTTCCAGACCAACGTGGACCCCGCAGGAGACAG	1552568	chr20	1552509	-	false	hs|20p13	ENST00000562014	10326	NM_006065	signal-regulatory protein beta 1	chr20:1552568-1552509	GO:0005515|GO:0007165|GO:0005886|GO:0005887|GO:0045087|GO:0016021|GO:0007166|GO:0070062	NM_006065	THC2740664	Hs.664861_x000D_
A_24_P938263	4.63237	P	2.24991	A	5.21423	5.21423	up	NA	NA	TGTGTCGGGGACTAGCTAAAAACTCGCATCGCCAACATTCCGCCTTCATGGAAATCAGCT	7209707	chr1	7209648	-	false	hs|1p36.23	NA	NA	NA	NA	chr1:007209707-007209648	NA	NA	NA	NA_x000D_
A_23_P47181	4.66919	P	3.59686	A	2.10282	2.10282	up	GPHA2	Homo sapiens glycoprotein hormone alpha 2 (GPHA2), mRNA [NM_130769]	CGACACAACATCACCTCCGTCTCTCAGTGCTGCACCATCAGTGGCCTGAAGAAGGTCAAA	64702516	chr11	64702341	-	false	hs|11q13.1	ENST00000279168	170589	NM_130769	glycoprotein hormone alpha 2	chr11:64702516-64702341	GO:0005179|GO:0005576	NM_130769	THC2478561	Hs.436119_x000D_
A_24_P357936	4.31722	P	3.0092	A	2.47602	2.47602	up	LOC101928612	PREDICTED: Homo sapiens uncharacterized LOC101928612 (LOC101928612), transcript variant X1, ncRNA [XR_245345]	TCGCAGCTACCTGAGTCAGACCTGTGCTTTTTCACCTCTACGGAAGATGTCAGAGCGTTT	139543239	chr9	139543180	-	false	hs|9q34.3	NA	101928612	XR_245345	uncharacterized LOC101928612	chr9:139543239-139543180	NA	XR_245345	THC2626419	Hs.191591_x000D_
A_32_P141488	4.80693	P	2.5851	A	4.66483	4.66483	up	XLOC_l2_009859	BROAD Institute lincRNA (XLOC_l2_009859), lincRNA [TCONS_l2_00018805]	AAACGAGACTGCAAATTCTCAAGACTTCAAACCCCTTCAATCTGGGTAATACAAAGGAAG	125628775	chr3	125628716	+	false	hs|3q21.2	NA	NA	NA	NA	chr3:125628716-125628775	NA	NA	THC2664479	NA_x000D_
A_32_P41327	2.50633	A	5.45256	P	0.129747	7.70733	down	NA	NA	AGAGACCATGAGGTATGAGAGTTGATTTTCACTGACGTCTAAAAGAACTTTGCATAGTGG	1636844	chr2	1636785	+	false	hs|2p25.3	NA	NA	NA	NA	chr2:001636785-001636844	NA	NA	NA	NA_x000D_
A_23_P69663	1.62841	A	5.05186	P	0.0932045	10.7291	down	PRKG2	Homo sapiens protein kinase, cGMP-dependent, type II (PRKG2), transcript variant 1, mRNA [NM_006259]	GACCTACAATTTGATTCTCAAAGGAATTGAAAAAATGGATTTTCCCAGGAAGATAACACG	82027059	chr4	82027000	-	false	hs|4q21.21	ENST00000509474	5593	NM_006259	protein kinase, cGMP-dependent, type II	chr4:82027059-82027000	GO:0031965|GO:0072661|GO:0050999|GO:0044281|GO:0005524|GO:0032922|GO:0042803|GO:0005829|GO:0007165|GO:0016324|GO:0004672|GO:0030553|GO:0007596|GO:0046209|GO:0006468|GO:0004692	NM_006259	THC2478839	Hs.570833_x000D_
A_23_P204246	3.94079	P	2.37982	A	2.95052	2.95052	up	PHC1	Homo sapiens polyhomeotic homolog 1 (Drosophila) (PHC1), mRNA [NM_004426]	TGAAAAGTCCAAAGATGAAATAGTTTCATTTTCTTTTCCTAAGGCTTATAAAAGGCCCCC	9093188	chr12	9093129	+	false	hs|12p13.31	ENST00000433083	1911	NM_004426	polyhomeotic homolog 1 (Drosophila)	chr12:9093129-9093188	GO:0035102|GO:0031519|GO:0016604|GO:0071300|GO:0016574|GO:0003682|GO:0008270|GO:0007275|GO:0005654|GO:0005634|GO:0003677|GO:0001739	NM_004426	THC2466647	Hs.744902_x000D_
A_23_P313482	2.97577	A	5.53289	P	0.169914	5.88532	down	ABRA	Homo sapiens actin-binding Rho activating protein (ABRA), mRNA [NM_139166]	CACAGACGAGATGGCAAGATCCAGGTTACTTTTGGAGATCTCTTTGACAGATACGTTCGT	107773444	chr8	107773385	-	false	hs|8q23.1	ENST00000311955	137735	NM_139166	actin-binding Rho activating protein	chr8:107773444-107773385	GO:0051091|GO:0005886|GO:0045944|GO:0035025|GO:0003713|GO:0003779|GO:0015629|GO:0030017|GO:0006351|GO:0000060	NM_139166	THC2478323	Hs.374668_x000D_
A_24_P402261	4.60255	P	3.16338	A	2.71165	2.71165	up	TYMP	Homo sapiens thymidine phosphorylase (TYMP), transcript variant 3, mRNA [NM_001113756]	AGAGACACGGGAAAGGGGTCGGGACAGGAGCACGTGGCTCAGACACCGACGCCGGGAGGC	50968241	chr22	50968182	-	false	hs|22q13.33	ENST00000468249	1890	NM_001113756	thymidine phosphorylase	chr22:50968241-50968182	GO:0009032|GO:0055086|GO:0044281|GO:0043097|GO:0001525|GO:0006220|GO:0004645|GO:0005161|GO:0030154|GO:0005829|GO:0006260|GO:0016154|GO:0046135|GO:0006935|GO:0016763|GO:0006206|GO:0008083	NM_001113756	THC2501684	Hs.180903_x000D_
A_23_P431284	4.52198	P	6.03389	P	0.350649	2.85186	down	CCDC155	Homo sapiens coiled-coil domain containing 155 (CCDC155), mRNA [NM_144688]	TACATCACATCTGCGGGAAACGGAAATTTCTTCCTTCCTTTTTATAAAGAGAGGCAGTAG	49921181	chr19	49921122	+	false	hs|19q13.33	ENST00000447857	147872	NM_144688	coiled-coil domain containing 155	chr19:49921122-49921181	GO:0005640|GO:0000781|GO:0048477|GO:0070840|GO:0000724|GO:0016021|GO:0007283|GO:0000800|GO:0090220|GO:0042802	NM_144688	THC2480862	Hs.662085_x000D_
A_23_P374339	3.84335	P	2.749	A	2.13517	2.13517	up	HIF3A	Homo sapiens hypoxia inducible factor 3, alpha subunit (HIF3A), transcript variant 2, mRNA [NM_022462]	TTCTGGGGAGAACAATGATCCACGGGTCAACGTGATCACATTTCCTTCTATCCTTCTTGT	46843308	chr19	46843249	+	false	hs|19q13.32	ENST00000300862	64344	NM_022462	hypoxia inducible factor 3, alpha subunit	chr19:46843249-46843308	GO:0003700|GO:0006357|GO:0006366|GO:0003714|GO:0003713|GO:0061418|GO:0071456|GO:0003677|GO:0005829|GO:0007165|GO:0046983|GO:0005654|GO:0004871	NM_022462	THC2744113	Hs.420830_x000D_
A_24_P260134	4.07781	P	1.47343	A	6.0813	6.0813	up	NMNAT3	Homo sapiens nicotinamide nucleotide adenylyltransferase 3 (NMNAT3), transcript variant 1, mRNA [NM_178177]	CTTATTTTGTGTGGATGGTAATTATGGCATGCACGCTGAATGCAGTTCTGAGCATGGCAG	139279566	chr3	139279507	-	false	hs|3q23	ENST00000296202	349565	NM_178177	nicotinamide nucleotide adenylyltransferase 3	chr3:139279566-139279507	GO:0005739|GO:0000309|GO:0006766|GO:0004515|GO:0019674|GO:0009611|GO:0006767|GO:0044281|GO:0009435|GO:0005524|GO:0005829	NM_178177	THC2488065	Hs.208673_x000D_
A_23_P121340	4.12303	P	5.39489	P	0.414125	2.41473	down	XYLB	Homo sapiens xylulokinase homolog (H. influenzae) (XYLB), mRNA [NM_005108]	TACTCCCCTATTGACTACAGTGATGGTTCTGGAATGAATTTGTTGCAGATACAGGATAAA	38411581	chr3	38409724	+	false	hs|3p22.2	ENST00000207870	9942	NM_005108	xylulokinase homolog (H. influenzae)	chr3:38409724-38411581	GO:0005998|GO:0005997|GO:0005975|GO:0004856|GO:0046835|GO:0006091|GO:0005524|GO:0070062|GO:0042732	NM_005108	THC2684531	Hs.659985_x000D_
A_24_P217572	7.56126	P	6.1528	P	2.65453	2.65453	up	EDNRA	Homo sapiens endothelin receptor type A (EDNRA), transcript variant 1, mRNA [NM_001957]	GGTTGGTTTGATAAAGCAGTATTTGGGGTCATATTGTTTCCTGTGCTGGAGCAAAAGTCA	148465537	chr4	148465478	+	false	hs|4q31.22	ENST00000324300	1909	NM_001957	endothelin receptor type A	chr4:148465478-148465537	GO:0005515|GO:0007507|GO:0006939|GO:0014032|GO:0015758|GO:0051482|GO:0032496|GO:0070374|GO:0050678|GO:0031965|GO:0007568|GO:0060137|GO:0043278|GO:0043084|GO:0001701|GO:0048484|GO:0007186|GO:0005887|GO:0090023|GO:0045121|GO:0008284|GO:0090184|GO:0005886|GO:0042482|GO:0008283|GO:0030818|GO:0007266|GO:0007202|GO:0007204|GO:0048144|GO:0007205|GO:0007190|GO:0042310|GO:0051281|GO:0014824|GO:0001666|GO:…	NM_001957	THC2467247	Hs.183713_x000D_
A_24_P571984	6.37026	M	1.5532	A	28.1891	28.1891	up	NA	NA	AGTCGCTGAAAAGATTTTTGACTCAGGGCTTCAGAAGATACCTCAGTGCTAAATCACCCA	92074753	chr1	92074694	+	false	hs|1p22.1	NA	NA	NA	NA	chr1:092074694-092074753	NA	NA	NA	NA_x000D_
A_23_P338479	7.64331	P	6.40923	P	2.35233	2.35233	up	CD274	Homo sapiens CD274 molecule (CD274), transcript variant 1, mRNA [NM_014143]	GAGTTTTTCCTATTTATTTTGAGTCTGTGAGGTCTTCTTGTCATGTGAGTGTGGTTGTGA	5468369	chr9	5468310	+	false	hs|9p24.1	ENST00000381577	29126	NM_014143	CD274 molecule	chr9:5468310-5468369	GO:0005515|GO:2001181|GO:0070232|GO:0005886|GO:0032693|GO:0046006|GO:0046007|GO:0031295|GO:0012505|GO:0007165|GO:0006955|GO:0042102|GO:0016021|GO:0032689|GO:0007166|GO:0009897|GO:0070062	NM_014143	THC2475254	Hs.521989_x000D_
A_23_P6263	11.8677	P	9.55337	P	4.9736	4.9736	up	MX2	Homo sapiens MX dynamin-like GTPase 2 (MX2), mRNA [NM_002463]	TCTGGGTCAAATTCTTCTTTTGTATGTCCAGTCTCCTGCACAGCACCTGCAGCATTGTAA	42780560	chr21	42780501	+	false	hs|21q22.3	ENST00000330714	4600	NM_002463	MX dynamin-like GTPase 2	chr21:42780501-42780560	GO:0019221|GO:0035455|GO:0003924|GO:0005634|GO:0006952|GO:0005525|GO:0009615|GO:0015031|GO:0005829|GO:0051607|GO:0005737|GO:0060337|GO:0005643|GO:0008152|GO:0051726|GO:0051028|GO:0046822	NM_002463	THC2620013	Hs.926_x000D_
A_32_P204950	2.85799	A	5.8842	P	0.12275	8.14662	down	lnc-FBXL7-2	Homo sapiens hypothetical gene supported by BC043001, mRNA (cDNA clone IMAGE:5297432). [BC043001]	CACTTTAGAAGAATCTCAAATACAGCCAACCCTGATCTTCCTCAGCTGAAAATCATCCAT	16184043	chr5	16183984	+	false	hs|5p15.1	NA	NA	BC043001	lnc-FBXL7-2:1	chr5:16183984-16184043	NA	NA	THC2626023	Hs.369777_x000D_
A_24_P919016	3.74428	P	1.45214	A	4.89784	4.89784	up	NA	Human uPA cDNA. [A18395]	GGACAATTCCAAGAGCCAAGTTTTCTTTAAAATGAACAGTCTGCAAGCTAATGACACAGC	NA	NA	NA	NA	false	NA	NA	NA	A18395	NA	NA	NA	NA	NP238262	NA_x000D_
A_23_P339240	4.19397	P	2.41974	A	3.42057	3.42057	up	PLCH1	Homo sapiens phospholipase C, eta 1 (PLCH1), transcript variant 2, mRNA [NM_014996]	GGGACTTCCATCAGACTCTAATGATAATAGTAGCACAAATTGAAAACTTCCCCAAAGCTT	155197964	chr3	155197905	-	false	hs|3q25.31	ENST00000447496	23007	NM_014996	phospholipase C, eta 1	chr3:155197964-155197905	GO:0016042|GO:0005737|GO:0043647|GO:0005886|GO:0004435|GO:0050429|GO:0048015|GO:0005509|GO:0044281|GO:0004871|GO:0043231|GO:0005829	NM_014996	THC2656667	Hs.567423_x000D_
A_24_P65722	5.59427	P	7.25687	P	0.315869	3.16587	down	LILRB4	Homo sapiens leukocyte immunoglobulin-like receptor, subfamily B (with TM and ITIM domains), member 4 (LILRB4), transcript variant 1, mRNA [NM_001278426]	TGAAGCCTTCTTCCTCCCAGGAAAGGGGACGTTCAGCTGAGCCGAGTGTGTATACTGCTC	55181068	chr19	55181009	+	false	hs|19q13.42	ENST00000617098	11006	NM_001278426	leukocyte immunoglobulin-like receptor, subfamily B (with TM and ITIM domains), member 4	chr19:55181009-55181068	GO:0005515|GO:0007165|GO:0005886|GO:0045671|GO:0004872|GO:0016021|GO:0003823|GO:0070062|GO:0002376	NM_001278426	THC2464369	Hs.67846_x000D_
A_24_P943709	7.85306	P	6.82704	P	2.03641	2.03641	up	NA	NA	CTATTCCAACTGTTCAGAATCATATCACAAAATGACTTGTACACAGTAGTTTACAACGAC	127567075	chr8	127567016	+	false	hs|8q24.21	NA	NA	NA	NA	chr8:127567016-127567075	NA	NA	NA	NA_x000D_
A_23_P108883	4.69434	P	3.15589	A	2.90482	2.90482	up	KCNK12	Homo sapiens potassium channel, two pore domain subfamily K, member 12 (KCNK12), mRNA [NM_022055]	TCTCCATCCTCATCAAGCAGGTGCTCAACTGGATGCTGCGCAAGCTGAGCTGCCGCTGCT	47748446	chr2	47748387	-	false	hs|2p21	ENST00000327876	56660	NM_022055	potassium channel, two pore domain subfamily K, member 12	chr2:47748446-47748387	GO:0005244|GO:0005267|GO:0034765|GO:0016021|GO:0071805	NM_022055	THC2477789	Hs.591586_x000D_
A_24_P813550	4.82314	P	2.12398	A	6.49423	6.49423	up	NA	immunoglobulin heavy variable 4-34 [Source:HGNC Symbol;Acc:HGNC:5650] [ENST00000390616]	CTCAAGAGTCGAGTCACCATATCAGTGGACACGTCCAAGAACCAGTTCTCCCTGAGGCTG	106829598	chr14	106829594	-	false	hs|14q32.33	ENST00000390616	NA	XM_006724899	NA	chr14:106829598-106829594	NA	XM_006724899	NP1077996	Hs.610137_x000D_
A_24_P141168	5.88341	P	2.72465	A	8.9306	8.9306	up	COMMD5	PREDICTED: Homo sapiens COMM domain containing 5 (COMMD5), transcript variant X2, misc_RNA [XR_428379]	TTGATGTCTGTGATCAAACCATGACAGGATGCAACCACAACACACGGCTATGATCATGAC	146065945	chr8	146065886	-	false	hs|8q24.3	NA	28991	XR_428379	COMM domain containing 5	chr8:146065945-146065886	GO:0005515|GO:0005634	XR_428379	THC2612534	Hs.742194_x000D_
A_24_P737553	7.21045	P	8.3276	P	0.461003	2.16918	down	NA	Homo sapiens cDNA FLJ13712 fis, clone PLACE2000394. [AK023774]	TATTAGGTAATATGGTTCGCAGTGTGGGACTCCTGAACTCCAAGATGTCTTTGAAAGTAG	25588751	chr1	25588692	-	false	hs|1p36.11	NA	NA	AK023774	NA	chr1:25588751-25588692	NA	NA	THC2491577	Hs.671113_x000D_
A_32_P71571	1.49545	A	5.41159	P	0.0662406	15.0965	down	FAM19A4	Homo sapiens family with sequence similarity 19 (chemokine (C-C motif)-like), member A4 (FAM19A4), transcript variant 1, mRNA [NM_182522]	TGATTTTATTCTTGCAGAGGGAATGGAAAGGAATGGAAAGATTTGTTGGCGTAATTTTTG	68781029	chr3	68780970	-	false	hs|3p14.1	ENST00000295569	151647	NM_182522	family with sequence similarity 19 (chemokine (C-C motif)-like), member A4	chr3:68781029-68780970	GO:0042391|GO:0005576|GO:0051930	NM_182522	THC2478305	Hs.187873_x000D_
A_23_P142631	6.43953	P	5.36138	P	2.11133	2.11133	up	FKBP1B	Homo sapiens FK506 binding protein 1B, 12.6 kDa (FKBP1B), transcript variant 2, mRNA [NM_054033]	GGTTGTGCATTTTGTGTGATGCATGTAGTAGCCTTTCCTGATGACAGAACACAGATCTCT	24286345	chr2	24286286	+	false	hs|2p23.3	ENST00000496149	2281	NM_054033	FK506 binding protein 1B, 12.6 kDa	chr2:24286286-24286345	GO:0005515|GO:0000413|GO:0042542|GO:0030018|GO:0035584|GO:0019227|GO:0005829|GO:0022417|GO:0051284|GO:0006939|GO:0042026|GO:0005737|GO:0030551|GO:0034220|GO:0042098|GO:0006458|GO:0048680|GO:0010880|GO:0060314|GO:0060315|GO:0033197|GO:0051280|GO:0010459|GO:0051480|GO:0005102|GO:0003755|GO:0005528|GO:0010881|GO:0033017|GO:0014808|GO:0034704|GO:0086064|GO:0055085|GO:0044325|GO:0009749|GO:0061077|GO:…	NM_054033	NP090150	Hs.709461_x000D_
A_24_P924010	6.51393	P	4.85341	P	3.1613	3.1613	up	NA	DNA encoding new human lipocortin. [E01979]	CACGTGCACTTTATTGAATGCCATTGTAGAAAAGCGTGTGAGGATAAAGGGCTGATACAG	37362487	chr17	37362428	-	false	hs|17q12	NA	NA	E01979	NA	chr17:37362487-37362428	NA	NA	THC2575826	Hs.545434_x000D_
A_23_P15272	7.77011	P	6.65673	P	2.16352	2.16352	up	ABCC6	Homo sapiens ATP-binding cassette, sub-family C (CFTR/MRP), member 6 (ABCC6), transcript variant 2, mRNA [NM_001079528]	GTTCCCCCACTGGCTGTATTATAGGACAATTTTTATATGTGATATGTATTTACCTTAGTG	16315134	chr16	16315075	-	false	hs|16p13.11	ENST00000565118	368	NM_001079528	ATP-binding cassette, sub-family C (CFTR/MRP), member 6	chr16:16315134-16315075	GO:0005215|GO:0005886|GO:0006200|GO:0042493|GO:0042626|GO:0005634|GO:0055085|GO:0005524|GO:0016328|GO:0016323|GO:0016324|GO:0005789|GO:0006810|GO:0016021|GO:0007601	NM_001079528	THC2474680	Hs.442182_x000D_
A_23_P363647	1.49788	A	6.32605	P	0.0352028	28.4069	down	DDX26B	Homo sapiens DEAD/H (Asp-Glu-Ala-Asp/His) box polypeptide 26B (DDX26B), mRNA [NM_182540]	GTTGTGCCTTTTAAACCATGCAATATTCAGGATAGTTTGAATCAAAGAAGTAAGAAGCTG	134716080	chrX	134716021	+	false	hs|Xq26.3	ENST00000493637	203522	NM_182540	DEAD/H (Asp-Glu-Ala-Asp/His) box polypeptide 26B	chrX:134716021-134716080	NA	NM_182540	NP1078053	Hs.496829_x000D_
A_24_P196528	10.197	P	8.45675	P	3.34101	3.34101	up	CRB1	Homo sapiens crumbs family member 1, photoreceptor morphogenesis associated (CRB1), transcript variant 1, mRNA [NM_201253]	TTCTCCTATCATGTGGTCAAAGTTATTGTTGTATACCAGCGATGGGATGTATACTTTTGT	197447497	chr1	197447438	+	false	hs|1q31.3	ENST00000535699	23418	NM_201253	crumbs family member 1, photoreceptor morphogenesis associated	chr1:197447438-197447497	GO:0007009|GO:0005515|GO:0005902|GO:0016324|GO:0007163|GO:0005509|GO:0007267|GO:0005576|GO:0016021|GO:0042462	NM_201253	THC2488572	Hs.126135_x000D_
A_32_P122623	3.24582	A	4.33787	P	0.469092	2.13178	down	NA	Homo sapiens cDNA clone IMAGE:3619551. [BC004387]	ATAAGGATGAGGACAGGGGAGGCCAGAGGGCAGAAATTCAAGGCAACGGAACAGCTCTAG	2653757	chr19	2653698	-	false	hs|19p13.3	NA	NA	BC004387	NA	chr19:2653757-2653698	NA	NA	THC2504728	Hs.697103_x000D_
A_32_P308779	5.89281	P	4.06284	P	3.55529	3.55529	up	ZNF620	Homo sapiens zinc finger protein 620 (ZNF620), transcript variant 1, mRNA [NM_175888]	TTAGCGTCAGCACACAACTCACTACAAATCAGACAAATCCTAGTGGTCAGATATCTTATG	40557674	chr3	40557615	+	false	hs|3p22.1	ENST00000314529	253639	NM_175888	zinc finger protein 620	chr3:40557615-40557674	GO:0006355|GO:0005634|GO:0003677|GO:0046872|GO:0006351	NM_175888	THC2477452	Hs.581541_x000D_
A_24_P934423	6.96105	P	1.44867	A	45.6448	45.6448	up	NA	NA	TGACTTTATTGTTAACAAGCTCATAAACACAAAAACACACACTTAAACCCATTGGGGTTG	11159927	chr12	11159868	+	false	hs|12p13.2	NA	NA	NA	NA	chr12:011159868-011159927	NA	NA	NA	NA_x000D_
A_24_P350589	7.25465	P	6.06262	P	2.28475	2.28475	up	RNF150	Homo sapiens ring finger protein 150 (RNF150), mRNA [NM_020724]	CAATAGCAACAGAAATATAAATTATATTCCATTCCCAGAGAGAGAATGCGCTTTGGATTG	141787036	chr4	141786977	-	false	hs|4q31.21	ENST00000306799	57484	NM_020724	ring finger protein 150	chr4:141787036-141786977	GO:0008270|GO:0016021	NM_020724	THC2616513	Hs.659104_x000D_
A_24_P10137	3.18039	A	4.50646	P	0.398853	2.50719	down	RGCC	Homo sapiens regulator of cell cycle (RGCC), mRNA [NM_014059]	AGAAGCCTTCATTGCTGATCTTGACAAAACTTTAGCAAGTATGTGAAACAAGAAGTTCTG	42044635	chr13	42042937	+	false	hs|13q14.11	ENST00000379359	28984	NM_014059	regulator of cell cycle	chr13:42042937-42044635	GO:0005515|GO:0008285|GO:2000573|GO:0010718|GO:0005634|GO:2000048|GO:0050715|GO:0050710|GO:0071158|GO:0003331|GO:0006956|GO:0005737|GO:0051091|GO:0045944|GO:0001100|GO:0005813|GO:0072537|GO:0019901|GO:0071456|GO:0090272|GO:0045840|GO:0070412|GO:0030295|GO:0071850|GO:0010628|GO:0031659|GO:0032967|GO:0001937|GO:0016525|GO:0051496|GO:2000353|GO:0043537	NM_014059	NP209724	Hs.507866_x000D_
A_24_P229389	3.93391	P	7.67327	P	0.0748758	13.3554	down	LINC01011	Homo sapiens long intergenic non-protein coding RNA 1011 (LINC01011), transcript variant 1, long non-coding RNA [NR_026855]	AAATCGTGTAATGTCAGCAAATTTCCCCCACTTAAAGCTTCTCTATTTAAAAAGCTTCAC	2990642	chr6	2990583	+	false	hs|6p25.2	ENST00000445000	401232	NR_026855	long intergenic non-protein coding RNA 1011	chr6:2990583-2990642	NA	NR_026855	THC2721624	Hs.720158_x000D_
A_32_P128174	4.03057	P	1.65756	A	5.18023	5.18023	up	C3orf70	Homo sapiens chromosome 3 open reading frame 70 (C3orf70), mRNA [NM_001025266]	GAAGGAATTCTCTGTAACGCTGATACTATGTTGCTAATTTGTGTACTTACAGACACTTTA	184797763	chr3	184797704	-	false	hs|3q27.2	ENST00000335012	285382	NM_001025266	chromosome 3 open reading frame 70	chr3:184797763-184797704	NA	NM_001025266	THC2533575	Hs.380048_x000D_
A_23_P500956	8.42449	P	7.33808	P	2.12345	2.12345	up	B3GNT2	Homo sapiens UDP-GlcNAc:betaGal beta-1,3-N-acetylglucosaminyltransferase 2 (B3GNT2), mRNA [NM_006577]	TCCTGGTGGTATCATAGTGTAATTTTAGTATTTGAAAATCAGTGTGATTCCTTAATGGCC	62451290	chr2	62451231	+	false	hs|2p15	ENST00000405767	10678	NM_006577	UDP-GlcNAc:betaGal beta-1,3-N-acetylglucosaminyltransferase 2	chr2:62451231-62451290	GO:0007608|GO:0030311|GO:0005975|GO:0016266|GO:0044281|GO:0008378|GO:0042339|GO:0008150|GO:0008532|GO:0000139|GO:0006493|GO:0018146|GO:0007411|GO:0009405|GO:0016021|GO:0044267|GO:0030203|GO:0070062|GO:0043687	NM_006577	THC2463386	Hs.173203_x000D_
A_24_P243528	2.33285	A	5.07191	P	0.149782	6.67637	down	HLA-DPA1	Homo sapiens major histocompatibility complex, class II, DP alpha 1 (HLA-DPA1), transcript variant 1, mRNA [NM_033554]	GGGCTGGCTAACATTGCTATATTGAACAACAACTTGAATACCTTGATCCAGCGTTCCAAC	33037496	chr6	33037437	-	false	hs|6p21.32	ENST00000463066	3113	NM_033554	major histocompatibility complex, class II, DP alpha 1	chr6:33037496-33037437	GO:0050852|GO:0005886|GO:0019221|GO:0031295|GO:0005765|GO:0019886|GO:0006955|GO:0042102|GO:0042605|GO:0071556|GO:0030658|GO:0060333|GO:0032729|GO:0012507|GO:0009986|GO:0042613|GO:0032588|GO:0030666|GO:0000139|GO:0071346|GO:0005887|GO:0050870|GO:0030669|GO:0032395|GO:0010008	NM_033554	THC2562183	Hs.347270_x000D_
A_23_P304652	4.60146	P	3.34789	A	2.3843	2.3843	up	NME9	Homo sapiens NME/NM23 family member 9 (NME9), mRNA [NM_178130]	CTCACATCTTTACTCTGTCCTACCTCTCATTTTCAATCCTGTTTAAAAGACGTTTAAGTG	137980577	chr3	137980518	-	false	hs|3q22.3	ENST00000383180	347736	NM_178130	NME/NM23 family member 9	chr3:137980577-137980518	GO:0006241|GO:0006228|GO:0006165|GO:0005622|GO:0006183|GO:0005737|GO:0004550|GO:0045454|GO:0005856|GO:0005524	NM_178130	THC2478634	Hs.660992_x000D_
A_23_P7835	4.28468	P	1.44945	A	7.13657	7.13657	up	EPHA7	Homo sapiens EPH receptor A7 (EPHA7), transcript variant 1, mRNA [NM_004440]	GGGGCAGTTCACAATTTTCACCATTTAAACACAAATTTGCTGCACAGAATATCACCATTG	93952057	chr6	93951998	-	false	hs|6q16.1	ENST00000369303	2045	NM_004440	EPH receptor A7	chr6:93952057-93951998	GO:0005515|GO:0031290|GO:0031594|GO:0005886|GO:0050730|GO:0030425|GO:0031952|GO:0005004|GO:0043525|GO:0007411|GO:0045211|GO:0043025|GO:0070372|GO:0022407|GO:0048013|GO:0050919|GO:0018108|GO:0005524|GO:0016310|GO:0045499|GO:0043281|GO:0046875|GO:0007420|GO:0005887|GO:0048755|GO:0004713|GO:0008046	NM_004440	THC2473224	Hs.73962_x000D_
A_24_P123385	2.39169	A	4.22639	P	0.28035	3.56697	down	MAP1B	Homo sapiens microtubule-associated protein 1B (MAP1B), mRNA [NM_005909]	TTGCAGTAATGATATTTATTAAAAACCCATAACTACCAGGAATAATGATACCTCCCACCC	71502660	chr5	71502601	+	false	hs|5q13.2	ENST00000296755	4131	NM_005909	microtubule-associated protein 1B	chr5:71502601-71502660	GO:0005515|GO:0008017|GO:0032387|GO:0030054|GO:0005886|GO:0009987|GO:0001578|GO:0005875|GO:0005874|GO:0045773|GO:0014069|GO:0048675|GO:0016358|GO:0005829|GO:0005737|GO:0047497|GO:0043197|GO:0005198|GO:0061162	NM_005909	THC2469907	Hs.335079_x000D_
A_32_P7783	5.28975	P	6.39866	P	0.463643	2.15683	down	lnc-OIP5-1	LNCipedia lincRNA (lnc-OIP5-1), lincRNA [lnc-OIP5-1:2]	CAGGATATGACATCTCACTTCATATATTTCAATGGAAACCAAACATCACAGTCACAAGAA	41598059	chr15	41598000	-	false	hs|15q15.1	NA	NA	NA	lnc-OIP5-1:2	chr15:41598059-41598000	NA	NA	NA	NA_x000D_
A_24_P299355	4.46005	P	5.46891	P	0.496938	2.01232	down	GRAPL	Homo sapiens GRB2-related adaptor protein-like (GRAPL), mRNA [NM_001129778]	AATCCGGTTGCTGCTGCAGAGACCAAGTTTCCAAGGCCTTGTCAAGTGGGCTGTGCCAGA	19061864	chr17	19061805	+	false	hs|17p11.2	ENST00000344415	400581	NM_001129778	GRB2-related adaptor protein-like	chr17:19061805-19061864	NA	NM_001129778	THC2606037	Hs.677674_x000D_
A_23_P27571	6.30704	P	7.37069	P	0.478422	2.09021	down	MCOLN1	Homo sapiens mucolipin 1 (MCOLN1), mRNA [NM_020533]	CTGGAATTTGTCAATGGCTGGTACATCCTGCTCGTCACCAGCGATGTGCTCACCATCTCG	7593823	chr19	7593764	+	false	hs|19p13.2	ENST00000595860	57192	NM_020533	mucolipin 1	chr19:7593764-7593823	GO:0051209|GO:0005261|GO:0005886|GO:0005765|GO:0055085|GO:0006879|GO:0043235|GO:0033572|GO:0005737|GO:0034220|GO:0072345|GO:0005887|GO:0031902|GO:0070588|GO:0016021|GO:0006812|GO:0010008	NM_020533	THC2467038	Hs.631858_x000D_
A_23_P61761	4.23351	P	1.65337	A	5.97996	5.97996	up	NRG3	Homo sapiens neuregulin 3 (NRG3), transcript variant 1, mRNA [NM_001010848]	TTAAGAGCATCTACTTAGAAGAAACCAAATAGTCTATCGCCCTCATATCATAGTGTTTTC	84745505	chr10	84745447	+	false	hs|10q23.1	ENST00000372142	10718	NM_001010848	neuregulin 3	chr10:84745447-84745505	GO:0007389|GO:0030971|GO:0060596|GO:0005102|GO:0005576|GO:0048513|GO:0001558|GO:0005615|GO:0035556|GO:0007171|GO:0030297|GO:0005887|GO:0008083	NM_001010848	THC2498640	Hs.125119_x000D_
A_23_P79094	1.54373	A	7.41078	P	0.0171334	58.3657	down	LILRA3	Homo sapiens leukocyte immunoglobulin-like receptor, subfamily A (without TM domain), member 3 (LILRA3), transcript variant 1, mRNA [NM_006865]	CTGTGTCAGTCACAGGGAGGGATGCACACTTTCCTTTTGACCAAGGAGGGGGCAGCTGAT	54802155	chr19	54802096	-	false	hs|19q13.42	ENST00000612127	11026	NM_006865	leukocyte immunoglobulin-like receptor, subfamily A (without TM domain), member 3	chr19:54802155-54802096	GO:0007165|GO:0005886|GO:0006952|GO:0005576|GO:0004872|GO:0003823|GO:0002376	NM_006865	NP081039	Hs.113277_x000D_
A_23_P343303	5.51637	P	7.70886	P	0.218774	4.57092	down	GFI1B	Homo sapiens growth factor independent 1B transcription repressor (GFI1B), transcript variant 1, mRNA [NM_004188]	AGGCTCCAAGCAACAGCCCTGTCCTTAGCACTCTATTCCCAAACCAGTGCCTGGACTGGA	135862740	chr9	135862681	+	false	hs|9q34.13	ENST00000372123	8328	NM_004188	growth factor independent 1B transcription repressor	chr9:135862681-135862740	GO:0005515|GO:0030097|GO:0005667|GO:0006366|GO:0008283|GO:0005634|GO:0000122|GO:0003677|GO:0016363|GO:0046872|GO:0001085|GO:0051569|GO:0016568	NM_004188	THC2604122	Hs.553160_x000D_
A_23_P43415	1.47842	A	6.86757	P	0.0238619	41.9078	down	HSD17B3	Homo sapiens hydroxysteroid (17-beta) dehydrogenase 3 (HSD17B3), mRNA [NM_000197]	GACAAAGTATCTAAATACAAATGTGATAACCAAGACTGCTGATGAGTTTGTCAAAGAGTC	99003157	chr9	99003098	-	false	hs|9q22.32	ENST00000375263	3293	NM_000197	hydroxysteroid (17-beta) dehydrogenase 3	chr9:99003157-99003098	GO:0061370|GO:0030539|GO:0006702|GO:0005789|GO:0047045|GO:0044281|GO:0008202|GO:0055114|GO:0043231	NM_000197	THC2477542	Hs.477_x000D_
A_23_P126103	13.3337	P	12.0391	P	2.45319	2.45319	up	CTH	Homo sapiens cystathionine gamma-lyase (CTH), transcript variant 1, mRNA [NM_001902]	ATGTTTGCCTCTGAAGGAGGTGAGATTTGTGCTACTTTGGGAGATTATGTTCTTTTTTCA	70905100	chr1	70905041	+	false	hs|1p31.1	ENST00000370938	1491	NM_001902	cystathionine gamma-lyase	chr1:70905041-70905100	GO:0005515|GO:0019344|GO:0005516|GO:0070814|GO:0019346|GO:2001234|GO:0006534|GO:0005634|GO:0044540|GO:0044281|GO:0005829|GO:0030968|GO:0018272|GO:0034641|GO:0005737|GO:0051092|GO:0051289|GO:0004123|GO:0043123|GO:0070062|GO:0016846|GO:0047982|GO:0080146|GO:0000096|GO:0000098|GO:0030170|GO:0044524|GO:0005654	NM_001902	THC2470813	Hs.19904_x000D_
A_24_P150803	7.4153	P	8.78585	P	0.386744	2.58569	down	PRSS8	Homo sapiens protease, serine, 8 (PRSS8), mRNA [NM_002773]	TCCAAAGCAAGGTGACAGAACTCCAGCCTCGTGTGGTGCCCCAAACCCAGGAGTCCCAGC	31143520	chr16	31143461	-	false	hs|16p11.2	ENST00000317508	5652	NM_002773	protease, serine, 8	chr16:31143520-31143461	GO:0005515|GO:0005886|GO:0004252|GO:0010765|GO:0006508|GO:0008236|GO:0005576|GO:0016021|GO:0005615|GO:0070062	NM_002773	THC2615929	Hs.75799_x000D_
A_24_P923381	4.1608	P	7.89689	P	0.0750457	13.3252	down	NA	Human effector cell protease receptor-1 (EPR-1) mRNA, partial cds. [L26245]	CTGCTCGATGGCACGGCGCACTTTCTTCGCAGTTTCCTCAAATTCTTTCTTCTTATTGTT	76219617	chr17	76219558	-	false	hs|17q25.3	NA	NA	L26245	NA	chr17:76219617-76219558	NA	NA	NP099952	Hs.744872_x000D_
A_23_P61637	5.09743	P	1.45856	A	12.4569	12.4569	up	HAL	Homo sapiens histidine ammonia-lyase (HAL), transcript variant 1, mRNA [NM_002108]	AGATCAATCCATTGTATCATTCAGTTCTTCTAAAGCCTACGTTGGTTAGGCTGATGGCAG	96367917	chr12	96367858	-	false	hs|12q23.1	ENST00000546999	3034	NM_002108	histidine ammonia-lyase	chr12:96367917-96367858	GO:0034641|GO:0019557|GO:0009058|GO:0019556|GO:0006548|GO:0004397|GO:0044281|GO:0005829	NM_002108	THC2475442	Hs.190783_x000D_
A_23_P259707	2.01044	A	6.51641	P	0.0440114	22.7214	down	LPPR1	Homo sapiens lipid phosphate phosphatase-related protein type 1 (LPPR1), transcript variant 1, mRNA [NM_207299]	ACAAACAATTGTCAGAGAATTCTGGATTTGGAGGGTATTGGGGTTATATGATTCTTTCTT	104086969	chr9	104086910	+	false	hs|9q31.1	ENST00000395056	54886	NM_207299	lipid phosphate phosphatase-related protein type 1	chr9:104086910-104086969	GO:0008152|GO:0016021|GO:0003824|GO:0007399	NM_207299	NP181733	Hs.382683_x000D_
A_23_P110196	12.9828	P	11.6393	P	2.53771	2.53771	up	HERC5	Homo sapiens HECT and RLD domain containing E3 ubiquitin protein ligase 5 (HERC5), mRNA [NM_016323]	TGTCCTGAAAGTTGGAATGAAAGAGACCCTATAAGAGCACTGACATGTTTCAGTGTCCTC	89426948	chr4	89426889	+	false	hs|4q22.1	ENST00000502913	51191	NM_016323	HECT and RLD domain containing E3 ubiquitin protein ligase 5	chr4:89426889-89426948	GO:0050688|GO:0005515|GO:0048471|GO:0004842|GO:0032020|GO:0016874|GO:0019221|GO:0005634|GO:0000079|GO:0005829|GO:0051607|GO:0005737|GO:0042787|GO:0045087|GO:0032480|GO:0042296	NM_016323	THC2472533	Hs.26663_x000D_
A_23_P354151	6.83509	P	1.56017	A	38.7176	38.7176	up	ITK	Homo sapiens IL2-inducible T-cell kinase (ITK), mRNA [NM_005546]	TTGAACACTTCATGAGGAGGGACATTCCCTGATATAAGAGAGGATGGTGTTGCAATTGGC	156681535	chr5	156681476	+	false	hs|5q33.3	ENST00000519402	3702	NM_005546	IL2-inducible T-cell kinase	chr5:156681476-156681535	GO:0005515|GO:0050853|GO:0050852|GO:0007202|GO:0001816|GO:0046872|GO:0005829|GO:0035556|GO:0005911|GO:0042127|GO:0032609|GO:0038083|GO:0005102|GO:0005524|GO:0001865|GO:0031234|GO:0002250|GO:0007165|GO:0006968|GO:0042110|GO:0045087|GO:0032633|GO:0007169|GO:0004715|GO:0038095	NM_005546	THC2477540	Hs.558348_x000D_
A_24_P611380	3.49441	A	6.00456	P	0.175537	5.6968	down	NA	Homo sapiens mRNA; cDNA DKFZp434P1019 (from clone DKFZp434P1019) [AL137542]	TTCTACACTCATTCCTATGGTGTTTTCTTGTCTAGTATTTTGAATATTGTTTGTCTATAA	29940917	chr16	29940858	+	false	hs|16p11.2	NA	NA	AL137542	NA	chr16:29940858-29940917	NA	NA	NP1167917	Hs.540581_x000D_
A_23_P153878	2.32959	A	4.38059	P	0.241317	4.14392	down	FGF22	Homo sapiens fibroblast growth factor 22 (FGF22), transcript variant 1, mRNA [NM_020637]	TGGCGCGGGCGCCGGACGCCGCGGGAACCCCGAGCGCGTCGCGGGGACCGCGCAGCTACC	640025	chr19	639966	+	false	hs|19p13.3	ENST00000215530	27006	NM_020637	fibroblast growth factor 22	chr19:639966-640025	GO:0008286|GO:0048011|GO:0005794|GO:0009986|GO:0048015|GO:0005730|GO:0005104|GO:0005576|GO:0005615|GO:0030154|GO:0007173|GO:0008543|GO:0045087|GO:0008083|GO:0038095	NM_020637	THC2490902	Hs.248087_x000D_
A_23_P66481	3.86209	P	6.21437	P	0.195835	5.10633	down	RTN4RL1	Homo sapiens reticulon 4 receptor-like 1 (RTN4RL1), mRNA [NM_178568]	AGCATCCACAGTGTTAGTCCAAAGGGTCGGACCGTGTCGTCAGCCTAGCGTTTGGTCAGT	1838527	chr17	1838468	-	false	hs|17p13.3	ENST00000331238	146760	NM_178568	reticulon 4 receptor-like 1	chr17:1838527-1838468	GO:0031103|GO:0009986|GO:0045121|GO:0004872|GO:0046658|GO:0009897|GO:0070062	NM_178568	THC2602362	Hs.22917_x000D_
A_23_P81581	2.67418	A	5.22298	P	0.170897	5.85147	down	BHMT	Homo sapiens betaine--homocysteine S-methyltransferase (BHMT), mRNA [NM_001713]	TAGTGCCTCTGGGCCATAAGGCTGAGCAGAGTGAGCTTGTATTAGTTGGTAGCTTTTAAA	78427848	chr5	78427789	+	false	hs|5q14.1	ENST00000274353	635	NM_001713	betaine--homocysteine S-methyltransferase	chr5:78427789-78427848	GO:0010243|GO:0047150|GO:0044281|GO:0050666|GO:0032403|GO:0033528|GO:0005829|GO:0034641|GO:0043234|GO:0005737|GO:0000096|GO:0046500|GO:0006479|GO:0008270|GO:0071267|GO:0006579|GO:0008898|GO:0006577|GO:0070062	NM_001713	THC2467969	Hs.80756_x000D_
A_23_P22647	4.31897	P	2.97415	A	2.53999	2.53999	up	FAM155B	Homo sapiens family with sequence similarity 155, member B (FAM155B), mRNA [NM_015686]	TGCCTCTGTGTTTCGGTGAGAGTCTCTGTATATGTACTGCTTTCTGTTTTGTTGCATTGT	68752286	chrX	68752227	+	false	hs|Xq13.1	ENST00000252338	27112	NM_015686	family with sequence similarity 155, member B	chrX:68752227-68752286	GO:0016021	NM_015686	THC2662314	Hs.87619_x000D_
A_24_P916223	2.25218	A	6.67897	P	0.0464945	21.5079	down	NA	Homo sapiens cDNA clone IMAGE:40132534. [BC141943]	TTGCCCTAAGGCTCACCAAGCCCAGAACAAACCTAAGTTAGCAAGACCTGTGTAGCCCCA	75289195	chr15	75289136	-	false	hs|15q24.2	NA	NA	BC141943	NA	chr15:75289195-75289136	NA	NA	THC2576998	Hs.374180_x000D_
A_24_P636130	3.91575	P	5.4269	P	0.350831	2.85037	down	lnc-KLHL25-2	HY051169 RIKEN full-length enriched human cDNA library, testis Homo sapiens cDNA clone H04D181E10, mRNA sequence [HY051169]	AAATGTCCATAGAGCATTTGGAAACAAGCAATGAGAGCAGAGGTATCCGGTGTATCCCAA	86292344	chr15	86292285	-	false	hs|15q25.3	NA	NA	HY051169	lnc-KLHL25-2:1	chr15:86292344-86292285	NA	NA	THC2612250	Hs.743010_x000D_
A_32_P55916	3.83549	P	2.77075	A	2.09178	2.09178	up	LOC100132005	Homo sapiens cDNA FLJ35343 fis, clone PROST2015932. [AK092662]	AGAAGCCTTTGCTAATTTTCCCAAGTTGGCCTAAGAGTCCACTGTGAACTGCAGCAGAAA	38148978	chr6	38148919	+	false	hs|6p21.2	NA	100132005	AK092662	uncharacterized LOC100132005	chr6:38148919-38148978	NA	NA	THC2481872	Hs.116233_x000D_
A_24_P102434	4.25864	P	3.01552	A	2.36708	2.36708	up	KIAA0922	Homo sapiens KIAA0922 (KIAA0922), transcript variant 2, mRNA [NM_015196]	ACACACTGAAAAACACAATTGTTTTCAGTAATCCTTCTTCAGAATGTAGTATGAAGGAGG	154525399	chr4	154525340	+	false	hs|4q31.3	ENST00000409663	23240	NM_015196	KIAA0922	chr4:154525340-154525399	GO:0016021	NM_015196	THC2495266	Hs.732450_x000D_
A_23_P2901	4.94215	P	3.43066	A	2.85104	2.85104	up	NA	Homo sapiens cDNA FLJ20034 fis, clone COL00195. [AK000041]	CTTGATTCCAGTTGTAAGCCATTTCAGTTACTATAACTTTAAAATAGGCTTTTGACTGGG	95926910	chr14	95926851	-	false	hs|14q32.13	NA	NA	AK000041	NA	chr14:95926910-95926851	NA	NA	NA	Hs.675410_x000D_
A_23_P139986	4.05788	P	1.55553	A	5.66609	5.66609	up	OXGR1	Homo sapiens oxoglutarate (alpha-ketoglutarate) receptor 1 (OXGR1), mRNA [NM_080818]	ATCAGATCCATGAAGCTTACATCGTTTCTAGACCATTAGCTGCTCTGAACACCTTTGGTA	97639181	chr13	97639122	-	false	hs|13q32.1	ENST00000543457	27199	NM_080818	oxoglutarate (alpha-ketoglutarate) receptor 1	chr13:97639181-97639122	GO:0007186|GO:0005886|GO:0004930|GO:0016021	NM_080818	THC2481217	Hs.352218_x000D_
A_32_P4700	3.25644	A	4.92827	P	0.313854	3.18619	down	NA	zv09g10.s1 Soares_NhHMPu_S1 Homo sapiens cDNA clone IMAGE:753186 3', mRNA sequence [AA400465]	TTAAACCGTATTTCAAAATGCATATTCCAGCAATTACCTTTGAGATAGTTACTGGGACTG	147711307	chr6	147711248	-	false	hs|6q24.3	NA	NA	AA400465	NA	chr6:147711307-147711248	NA	NA	NA	Hs.599446_x000D_
A_23_P218858	4.14365	P	1.48952	A	6.29463	6.29463	up	ABI3BP	Homo sapiens ABI family, member 3 (NESH) binding protein (ABI3BP), mRNA [NM_015429]	CCCACCATAAATGTTACAATATCTGAATATGCTTTGTCAAACTATCCCTTTATGCAATCG	100468645	chr3	100468586	-	false	hs|3q12.2	ENST00000284322	25890	NM_015429	ABI family, member 3 (NESH) binding protein	chr3:100468645-100468586	GO:0031012|GO:0030198|GO:0010811|GO:0005518|GO:0005614|GO:0008201|GO:0005615	NM_015429	THC2483291	Hs.477015_x000D_
A_24_P932266	6.18171	P	1.552	A	24.756	24.756	up	NA	NA	AGCTCTATCTGAAATTTGTTGTGTTAGATTTGGGTTTCAAAACACAACCCATGTGGCAAA	73220898	chr5	73220839	-	false	hs|5q13.2	NA	NA	NA	NA	chr5:073220898-073220839	NA	NA	NA	NA_x000D_
A_23_P399921	4.21454	P	2.92267	A	2.44846	2.44846	up	SEC61A2	Sec61 alpha 2 subunit (S. cerevisiae) [Source:HGNC Symbol;Acc:HGNC:17702] [ENST00000304267]	TGTTCCTGTTTTATGAAAAAAGCCGAGAGAGGCTACAGAACCTGTTTGATGTGATAGCTA	12211466	chr10	12211407	+	false	hs|10p13	ENST00000304267	55176	BC026179	Sec61 alpha 2 subunit (S. cerevisiae)	chr10:12211407-12211466	GO:0008150|GO:0003674|GO:0002474|GO:0042590|GO:0005789|GO:0043022|GO:0002479|GO:0016021|GO:0015031	NA	THC2480196	Hs.112955_x000D_
A_24_P357572	4.43574	P	5.55091	P	0.461637	2.1662	down	ANKRD42	Homo sapiens ankyrin repeat domain 42 (ANKRD42), transcript variant 4, mRNA [NM_182603]	GTGGAAGATGGAGTAATCAATATTAATGAGCGTGCTGATAATGGATCAACTCCTATGCAT	82938910	chr11	82938851	+	false	hs|11q14.1	ENST00000393392	338699	NM_182603	ankyrin repeat domain 42	chr11:82938851-82938910	GO:1900017|GO:0051092|GO:0051059|GO:0005634	NM_182603	THC2527650	Hs.503438_x000D_
A_24_P408047	11.4256	P	10.0064	P	2.67444	2.67444	up	PLEKHA4	Homo sapiens pleckstrin homology domain containing, family A (phosphoinositide binding specific) member 4 (PLEKHA4), transcript variant 1, mRNA [NM_020904]	CTATGGCCAAAGTTTGGTTTTCTCAACACTGTCTAAATTTGGATTAAAACTTTGAACTTT	49340415	chr19	49340356	-	false	hs|19q13.33	ENST00000263265	57664	NM_020904	pleckstrin homology domain containing, family A (phosphoinositide binding specific) member 4	chr19:49340415-49340356	GO:0008150|GO:0005545|GO:0005737|GO:0016020|GO:0005575	NM_020904	THC2716396	Hs.9469_x000D_
A_32_P186364	3.64489	A	5.3352	P	0.309861	3.22726	down	lnc-C14orf37-1	Homo sapiens cDNA clone IMAGE:5276765. [BC031314]	TTCACGGTCCTCGGCATTGCTTCTTGTAATTTTTCCATCCCAAAGGAGAGCTACTGTACT	58460375	chr14	58460316	-	false	hs|14q23.1	NA	NA	BC031314	lnc-C14orf37-1:1	chr14:58460375-58460316	NA	NA	THC2623770	Hs.26766_x000D_
A_24_P226541	3.84271	P	4.84334	P	0.49978	2.00088	down	STX1A	Homo sapiens syntaxin 1A (brain) (STX1A), transcript variant 1, mRNA [NM_004603]	GGTAGACTATGTGGAGAGGGCCGTGTCTGACACCAAGAAGGCCGTCAAGTACCAGAGCAA	73115129	chr7	73115070	-	false	hs|7q11.23	ENST00000480126	6804	NM_004603	syntaxin 1A (brain)	chr7:73115129-73115070	GO:0005515|GO:0030054|GO:0042641|GO:0006886|GO:0045921|GO:0001948|GO:0017156|GO:0030672|GO:0031629|GO:0030674|GO:0032028|GO:0046982|GO:2000463|GO:0019904|GO:0010807|GO:0009629|GO:0019855|GO:0017022|GO:0001956|GO:0044267|GO:0048306|GO:0043005|GO:0016081|GO:0043008|GO:0005886|GO:0007268|GO:0031201|GO:0044281|GO:0007269|GO:0005829|GO:0000149|GO:0019900|GO:0030141|GO:0048278|GO:0070044|GO:0005576|GO:…	NM_004603	THC2569116	Hs.647024_x000D_
A_23_P339691	2.44854	A	5.89434	P	0.0917723	10.8965	down	LCE1E	Homo sapiens late cornified envelope 1E (LCE1E), mRNA [NM_178353]	ACCAAGGGACTGAAATAGCATTGAGAAATATTTTTCTTTCAAATTCTGGTTCCTTTCACC	152760633	chr1	152760574	+	false	hs|1q21.3	ENST00000368770	353135	NM_178353	late cornified envelope 1E	chr1:152760574-152760633	GO:0031424	NM_178353	NA	Hs.250236_x000D_
A_23_P388871	4.10458	P	5.45971	P	0.390899	2.5582	down	HIST4H4	Homo sapiens histone cluster 4, H4 (HIST4H4), mRNA [NM_175054]	ACAGTGGGCAGCCCGATTTTCTGCTGAGTAGGCGCTGTGATTTCAGAATGTCTGGGCGAG	14924065	chr12	14924006	-	false	hs|12p12.3	ENST00000539745	121504	NM_175054	histone cluster 4, H4	chr12:14924065-14924006	GO:0005515|GO:0010467|GO:0006325|GO:0005634|GO:0045653|GO:0000723|GO:0000183|GO:0000786|GO:0070062|GO:0035574|GO:0035575|GO:0046982|GO:0006334|GO:0006335|GO:0005576|GO:0006336|GO:0000228|GO:0003677|GO:0032776|GO:0034080|GO:0043234|GO:0016020|GO:0045814|GO:0040029|GO:0005654|GO:0000278	NM_175054	THC2626281	Hs.745457_x000D_
A_23_P416395	6.95111	P	8.38449	P	0.370261	2.7008	down	STC2	Homo sapiens stanniocalcin 2 (STC2), mRNA [NM_003714]	GAGGACCAAGTATAGTAAAATGCTGACATCTAAAACTAAATAAATAGAAAACACCAGGCC	172742046	chr5	172741987	-	false	hs|5q35.1	ENST00000265087	8614	NM_003714	stanniocalcin 2	chr5:172742046-172741987	GO:0048471|GO:0005794|GO:0005783|GO:0007566|GO:0006874|GO:0071456|GO:0043434|GO:0033280|GO:2001256|GO:0005615|GO:0042803|GO:0030968|GO:0046697|GO:0005179|GO:0040015|GO:0046885|GO:0010629|GO:0019899|GO:0006979|GO:0020037	NM_003714	THC2601517	Hs.233160_x000D_
A_23_P161458	3.06622	A	4.82205	P	0.296102	3.37722	down	OLAH	Homo sapiens oleoyl-ACP hydrolase (OLAH), transcript variant 2, mRNA [NM_001039702]	GGATCTGAAGACATAGCAAAGGACATGGAAGCCTGGAAAGATGTAACCAGTGGAAATGCT	15115114	chr10	15113846	+	false	hs|10p13	ENST00000378217	55301	NM_001039702	oleoyl-ACP hydrolase	chr10:15113846-15115114	GO:0016295|GO:0004320|GO:0006633|GO:0016296	NM_001039702	THC2474328	Hs.24309_x000D_
A_24_P60887	3.8121	P	5.14538	P	0.396865	2.51975	down	ANGPT1	Homo sapiens angiopoietin 1 (ANGPT1), transcript variant 1, mRNA [NM_001146]	AACCGAGCCTATTCACAGTATGACAGATTCCACATAGGAAATGAAAAGCAAAACTATAGG	108296968	chr8	108276579	-	false	hs|8q23.1	ENST00000522400	284	NM_001146	angiopoietin 1	chr8:108296968-108276579	GO:0051897|GO:0005886|GO:0072012|GO:0050731|GO:0002040|GO:0050900|GO:0005615|GO:0030154|GO:0002740|GO:0043524|GO:0007171|GO:0033138|GO:0031398|GO:0070374|GO:0043122|GO:0070062|GO:0030097|GO:0030971|GO:0043066|GO:0048014|GO:0032680|GO:2000446|GO:0031589|GO:0043393|GO:0005576|GO:0014068|GO:0001701|GO:0050918|GO:0045785|GO:0010595|GO:0043536|GO:0005902|GO:0007162|GO:0007596|GO:0001936|GO:0034394|GO:…	NM_001146	THC2733026	Hs.369675_x000D_
A_23_P401472	6.61511	P	1.85355	A	27.125	27.125	up	CHRM3	Homo sapiens cholinergic receptor, muscarinic 3 (CHRM3), mRNA [NM_000740]	CCAGAAGAGCGTGGACGATGGAGGCAGTTTTCCAAAAAGCTTCTCCAAGCTTCCCATCCA	240072040	chr1	240071981	+	false	hs|1q43	ENST00000615928	1131	NM_000740	cholinergic receptor, muscarinic 3	chr1:240071981-240072040	GO:0005515|GO:0030054|GO:0005886|GO:0008283|GO:0044281|GO:0030425|GO:0032279|GO:0006939|GO:0016323|GO:0045987|GO:0008144|GO:0045211|GO:0042166|GO:0004872|GO:0043679|GO:0046541|GO:0007213|GO:0016907|GO:0007399|GO:0007165|GO:0006112|GO:0050796|GO:0007186|GO:0005887|GO:0004435|GO:0003056|GO:0006464	NM_000740	THC2475996	Hs.7138_x000D_
A_32_P125056	5.5603	P	4.44116	P	2.17217	2.17217	up	NA	NA	TCAAGCAACTACAGTGATGTTTGAGCTGAAACTTGAAGCTAAATGGGAAACATTCCCAGG	NA	NA	NA	NA	false	NA	NA	NA	NA	NA	NA	NA	NA	NA	NA_x000D_
A_24_P247044	7.37302	P	8.6716	P	0.406526	2.45986	down	ZNF492	Homo sapiens zinc finger protein 492 (ZNF492), mRNA [NM_020855]	TGATGCATGAGGTAGGTGTTCCGAGTAATATTCTGCATTATATTGAGAGACAAATTTTGT	22849527	chr19	22849470	+	false	hs|19p12	ENST00000456783	57615	NM_020855	zinc finger protein 492	chr19:22849470-22849527	GO:0006355|GO:0005634|GO:0003677|GO:0046872|GO:0006351	NM_020855	THC2508834	Hs.232108_x000D_
A_23_P113572	9.52355	P	8.50254	P	2.02935	2.02935	up	CD19	Homo sapiens CD19 molecule (CD19), transcript variant 2, mRNA [NM_001770]	TACATGCCAGTGACACTTCCAGTCCCCTTTGTATTCCTTAAATAAACTCAATGAGCTCTT	28950659	chr16	28950600	+	false	hs|16p11.2	ENST00000611258	930	NM_001770	CD19 molecule	chr16:28950600-28950659	GO:0050853|GO:0048011|GO:0005886|GO:0048015|GO:0043234|GO:0006968|GO:0007173|GO:0005887|GO:0008543|GO:0045087|GO:0050776|GO:0005057|GO:0051281|GO:0007166|GO:0009897|GO:0038095|GO:0070062	NM_001770	THC2473305	Hs.652262_x000D_
A_23_P452	7.79246	P	4.45209	P	10.1287	10.1287	up	DDR2	Homo sapiens discoidin domain receptor tyrosine kinase 2 (DDR2), transcript variant 1, mRNA [NM_001014796]	CATTTGTCCTGACTCTGTGTATAAGCTGATGCTCAGCTGCTGGAGAAGAGATACGAAGAA	162749981	chr1	162749922	+	false	hs|1q23.3	ENST00000367921	4921	NM_001014796	discoidin domain receptor tyrosine kinase 2	chr1:162749922-162749981	GO:0005515|GO:0003416|GO:0005886|GO:0005518|GO:0048146|GO:0035988|GO:0010715|GO:0051091|GO:0016324|GO:0010763|GO:0046777|GO:0030198|GO:0030199|GO:0045860|GO:0090091|GO:0007155|GO:0070062|GO:0030500|GO:0018108|GO:0038063|GO:0005524|GO:0031214|GO:0038062|GO:0045669|GO:0007165|GO:0001503|GO:0005887|GO:0004714|GO:0005925	NM_001014796	THC2463707	Hs.593833_x000D_
A_32_P852607	5.97645	P	7.50429	P	0.346798	2.88353	down	DYRK1A	dual-specificity tyrosine-(Y)-phosphorylation regulated kinase 1A [Source:HGNC Symbol;Acc:HGNC:3091] [ENST00000462274]	TGGAATCGGGGCCCGGGGACTGCGGTATTTGCCGGGGAGGGGGCTGTCGCCTCCCCGGCC	38739738	chr21	38739679	+	false	hs|21q22.13	ENST00000462274	1859	AB015282	dual-specificity tyrosine-(Y)-phosphorylation regulated kinase 1A	chr21:38739679-38739738	GO:0005515|GO:0005634|GO:0043621|GO:0042802|GO:0046777|GO:0018105|GO:0000381|GO:0018107|GO:0048156|GO:0018108|GO:0005524|GO:0007399|GO:0090312|GO:0004672|GO:0016607|GO:0004674|GO:0030529|GO:0007623|GO:0043518|GO:0006468|GO:0005654|GO:0004712|GO:0004713|GO:0000278|GO:0004715	NA	NP080608	Hs.368240_x000D_
A_24_P53595	1.54086	A	4.00625	P	0.181069	5.52274	down	GNAS	Homo sapiens GNAS complex locus (GNAS), transcript variant 4, mRNA [NM_016592]	TAGAGTACGAGGAAGAGTTCGACTACGAGACCGAGAGCGAGACCGAGTCCGAAATCGAGT	57415522	chr20	57415463	+	false	hs|20q13.32	ENST00000453292	2778	NM_016592	GNAS complex locus	chr20:57415463-57415522	GO:0005515|GO:0007608|GO:0009306|GO:0051216|GO:0005159|GO:0007606|GO:0031224|GO:0031698|GO:0048701|GO:0048589|GO:0001894|GO:0006833|GO:0070062|GO:0071107|GO:0007565|GO:0031683|GO:0006184|GO:0060348|GO:0001958|GO:0032320|GO:0071870|GO:0007189|GO:0030133|GO:0048471|GO:0005886|GO:0031852|GO:0030819|GO:0003924|GO:0005634|GO:0044281|GO:0071380|GO:0046872|GO:0030425|GO:0007191|GO:0005829|GO:0007190|GO:…	NM_016592	NP103802	Hs.125898_x000D_
A_24_P931443	4.30566	P	2.68638	A	3.07222	3.07222	up	GPR68	Homo sapiens G protein-coupled receptor 68 (GPR68), transcript variant 2, mRNA [NM_003485]	TACTGTCAAGAGTTGTATTTTTGTATTGTCCTTTTTGCCAAGTCTACATGTGTTGACTCT	91698988	chr14	91698929	-	false	hs|14q32.11	ENST00000535815	8111	NM_003485	G protein-coupled receptor 68	chr14:91698988-91698929	GO:0006954|GO:0045656|GO:0007186|GO:0005886|GO:2001206|GO:0035774|GO:0005887|GO:0004930|GO:0071467	NM_003485	THC2472682	Hs.8882_x000D_
A_24_P912041	1.71958	A	7.52947	P	0.0178259	56.0983	down	NA	NA	TGACAATGGTGGTATTATCAGTATCAGCGGTGGCAGTCAAGGCGTGATGCTGGACCCAGA	7237109	chr17	7237050	+	false	hs|17p13.1	ENST00000429771	NA	NA	NA	chr17:7237050-7237109	NA	NA	NA	NA_x000D_
A_32_P176819	6.31354	P	4.93953	P	2.5919	2.5919	up	CMAHP	Homo sapiens cytidine monophospho-N-acetylneuraminic acid hydroxylase, pseudogene (CMAHP), transcript variant 1, non-coding RNA [NR_002174]	GATTATATATGCTAGGTCTGATTCTGAAGATACAAGAATTCAATGGTGGAATTTGTCTCC	25081609	chr6	25081550	-	false	hs|6p22.3	ENST00000471416	8418	NR_002174	cytidine monophospho-N-acetylneuraminic acid hydroxylase, pseudogene	chr6:25081609-25081550	GO:0008150|GO:0005737|GO:0051537|GO:0046381|GO:0030338|GO:0055114	NR_002174	THC2474734	Hs.484918_x000D_
A_24_P162532	2.62784	A	7.24168	P	0.0408408	24.4853	down	PPM1K	protein phosphatase, Mg2+/Mn2+ dependent, 1K [Source:HGNC Symbol;Acc:HGNC:25415] [ENST00000513546]	CAGTCTTCAGTTGGAATACATAAGGATAGAGATTGTTTGCATTTCACAGCGAAGGAACTG	89197392	chr4	89197333	-	false	hs|4q22.1	ENST00000513546	152926	XM_005262775	protein phosphatase, Mg2+/Mn2+ dependent, 1K	chr4:89197392-89197333	GO:0006470|GO:0005759|GO:0004722|GO:0046872	XM_005262775	THC2699056	Hs.43744_x000D_
A_24_P920795	5.36819	P	1.4806	A	14.8006	14.8006	up	TMEM223	transmembrane protein 223 [Source:HGNC Symbol;Acc:HGNC:28464] [ENST00000527073]	CACGGAGGGAGTTCCCCTATTATATTGACCGTACACGAAATCTAGACTTGTGACCAAAGT	62539111	chr11	62539101	-	false	hs|11q12.3	ENST00000527073	79064	NA	transmembrane protein 223	chr11:62539111-62539101	GO:0016021	NA	THC2529417	NA_x000D_
A_24_P174294	6.78816	P	1.48544	A	39.471	39.471	up	LRRTM4	Homo sapiens leucine rich repeat transmembrane neuronal 4 (LRRTM4), transcript variant 2, mRNA [NM_024993]	GCTGGATGTAAATTGTTCTTTTCTTGGTAATGTTGATCATTATGTGCAAAGACTGACTAC	77744277	chr2	77744218	-	false	hs|2p12	ENST00000409088	80059	NM_024993	leucine rich repeat transmembrane neuronal 4	chr2:77744277-77744218	GO:0030054|GO:0097113|GO:0045211|GO:0032281|GO:0043395	NM_024993	THC2476225	Hs.285782_x000D_
A_24_P288848	3.73697	P	1.50122	A	4.71007	4.71007	up	CXorf36	Homo sapiens chromosome X open reading frame 36 (CXorf36), transcript variant 1, mRNA [NM_176819]	TGGCAGGAGCTTGCTAAGCTCAAAATCAAAGAAAGGTTCAGCAAGGCTGTCAGGGTGTCC	45010026	chrX	45009967	-	false	hs|Xp11.3	ENST00000477281	79742	NM_176819	chromosome X open reading frame 36	chrX:45010026-45009967	GO:0005576	NM_176819	THC2479149	Hs.98321_x000D_
A_24_P587443	6.44986	P	7.79533	P	0.393527	2.54112	down	NA	AF396935 seven-span membrane protein FIRE {Mus musculus} (exp=-1; wgp=0; cg=0), partial (5%) [THC2662725]	CCCTTTCCGCATCCCACTAAACCACTTTTTATATTCCATTCGAACCTGGAAATTTGAGTG	6954725	chr19	6954666	+	false	hs|19p13.2	NA	NA	NA	NA	chr19:006954666-006954725	NA	NA	THC2662725	NA_x000D_
A_23_P301105	2.37401	A	4.31064	P	0.261225	3.82812	down	SLFN13	Homo sapiens schlafen family member 13 (SLFN13), mRNA [NM_144682]	GCTTTCAGTAGAAGTTAATATTAGAAACCCAAATCTGGTTCTGAAAGTGTGTATCAGATG	33766904	chr17	33766845	-	false	hs|17q12	ENST00000533791	146857	NM_144682	schlafen family member 13	chr17:33766904-33766845	GO:0005622|GO:0005524	NM_144682	THC2474262	Hs.462833_x000D_
A_32_P50587	1.54624	A	5.32541	P	0.0728377	13.7291	down	NA	Q5BZZ9_SCHJA (Q5BZZ9) SJCHGC04398 protein (Fragment), partial (28%) [THC2732175]	GAGACAAAGACCAGAAGAGCAACCTTGGAAAGAGCTAAATATTCCGATGTTCCAGCATTT	45898329	chr21	45898270	+	false	hs|21q22.3	ENST00000617205	NA	NA	NA	chr21:45898270-45898329	NA	NA	THC2732175	NA_x000D_
A_23_P54770	6.75433	P	1.98386	A	27.2932	27.2932	up	APOBR	Homo sapiens apolipoprotein B receptor (APOBR), mRNA [NM_018690]	GCAGGCAAAACCAGACGTCTGGGAATACCGTGAACTTAAGGAGTCTGATTCTCCGACACA	28510029	chr16	28509970	+	false	hs|16p11.2	ENST00000564831	55911	NM_018690	apolipoprotein B receptor	chr16:28509970-28510029	GO:0034361|GO:0016020|GO:0005886|GO:0030229|GO:0034362|GO:0006869|GO:0042627|GO:0006641|GO:0006898|GO:0008203	NM_018690	THC2474004	Hs.200333_x000D_
A_23_P134704	7.50721	P	5.39832	P	4.31359	4.31359	up	NA	NA	CCCCCATCAGGTTGCCAAAAATTAGAATAGGTTTTGTGTTTTTTGGTGTTGTTTGTTTGA	129080763	chr8	129080704	+	false	hs|8q24.21	NA	NA	NA	NA	chr8:129080704-129080763	NA	NA	NA	NA_x000D_
A_23_P106663	3.41863	A	5.70378	P	0.205165	4.87414	down	CKLF-CMTM1	Homo sapiens CKLF-CMTM1 readthrough (CKLF-CMTM1), transcript variant 1, mRNA [NM_001204099]	TAATCGTGTGTTGCATCGATGCGTTTGTGGTCACCACGAAGATGAGGACCAACTTGAAAA	66612812	chr16	66612753	+	false	hs|16q21	ENST00000479381	100529251	NM_001204099	CKLF-CMTM1 readthrough	chr16:66612753-66612812	NA	NM_001204099	NP813866	Hs.698621_x000D_
A_23_P167298	3.389	A	6.26839	P	0.135899	7.35838	down	C4orf17	Homo sapiens chromosome 4 open reading frame 17 (C4orf17), mRNA [NM_032149]	GATCAGCAAAACCAGTGTCAGCAAGGAGTATACAAGAATACAACCTCTGTCCCCAAAGAG	100463237	chr4	100463178	+	false	hs|4q23	ENST00000477187	84103	NM_032149	chromosome 4 open reading frame 17	chr4:100463178-100463237	NA	NM_032149	NP499845	Hs.97501_x000D_
A_24_P613856	4.66051	P	3.20927	A	2.73443	2.73443	up	NA	DB314869 DFNES2 Homo sapiens cDNA clone DFNES2006346 3', mRNA sequence [DB314869]	AAACAGGTACAAAATATTGAAATGACCAACGTTACATGATTTCAAGGGTTGTCCTTTCTG	28869250	chr13	28869191	-	false	hs|13q12.2	NA	NA	DB314869	NA	chr13:28869250-28869191	NA	NA	NA	Hs.714549_x000D_
A_24_P460529	1.50759	A	4.56828	P	0.11985	8.34373	down	NA	NA	AGCTCTCAAGTGAGCACCTGAAATTACCTTTTTATTCAACACGAGCTTCTTGAGAGAGGC	29056559	chr17	29056501	-	false	hs|17q11.2	NA	NA	NA	NA	chr17:029056559-029056501	NA	NA	NA	NA_x000D_
A_24_P303145	6.04581	P	7.7556	P	0.305704	3.27114	down	ANKH	Homo sapiens ANKH inorganic pyrophosphate transport regulator (ANKH), mRNA [NM_054027]	TACATGTCGCTTTTAAGGAAGTGCTCTTTATGTATCTAACAGATGGAAGTTTTTGCATTG	14705088	chr5	14705029	-	false	hs|5p15.2	ENST00000284268	56172	NM_054027	ANKH inorganic pyrophosphate transport regulator	chr5:14705088-14705029	GO:0030500|GO:0001501|GO:0005886|GO:0005887|GO:0019867|GO:0035435|GO:0015114|GO:0007626|GO:0005315|GO:0016021|GO:0030504|GO:0030505	NM_054027	THC2567807	Hs.156727_x000D_
A_32_P169455	2.38499	A	7.69152	P	0.0252684	39.5751	down	DAZ2	Homo sapiens deleted in azoospermia 2 (DAZ2), transcript variant 2, mRNA [NM_001005785]	TATAATTATCAGGCATTTCCTGCTTATCCAAGTTCACCATTTCAGGTCACCACTGGATAT	25419054	chrY	25416683	+	false	hs|Yq11.223	ENST00000624525	57055	NM_001005785	deleted in azoospermia 2	chrY:25416683-25419054	GO:0007338|GO:0005737|GO:0000166|GO:0003723|GO:0007275|GO:0005634|GO:0007283|GO:0030154	NM_001005785	NP1474039	Hs.592257_x000D_
A_32_P48156	1.54714	A	6.99844	P	0.0228557	43.7527	down	NA	AB003177 proteasome subunit p27 {Homo sapiens} (exp=-1; wgp=0; cg=0), partial (9%) [THC2666580]	ATCACCATCCTACTCGTGAAGCCCATGAAAGCCACATGGTATCCCTGATGAAAAATTGAA	10904937	chr8	10904878	-	false	hs|8p23.1	NA	NA	NA	NA	chr8:010904937-010904878	NA	NA	THC2666580	NA_x000D_
A_23_P98744	5.65037	P	6.89205	P	0.422879	2.36474	down	OR52K2	Homo sapiens olfactory receptor, family 52, subfamily K, member 2 (OR52K2), mRNA [NM_001005172]	GGTGTTGGACCTGCTCCTTGTTATCCTGTCTTATATCTTTATTCTTCAGGCAGTTCTACT	4471255	chr11	4471196	+	false	hs|11p15.4	ENST00000325719	119774	NM_001005172	olfactory receptor, family 52, subfamily K, member 2	chr11:4471196-4471255	GO:0050911|GO:0004984|GO:0007186|GO:0005886|GO:0004930|GO:0016021	NM_001005172	NP1461838	Hs.553568_x000D_
A_23_P87653	1.44765	A	5.733	P	0.0512838	19.4993	down	KRT6A	Homo sapiens keratin 6A, type II (KRT6A), mRNA [NM_005554]	GTGAGGAGTGCAGGCTGAATGGCGAAGGCGTTGGACAAGTCAACATCTCTGTGGTGCAGT	52882124	chr12	52881728	-	false	hs|12q13.13	ENST00000330722	3853	NM_005554	keratin 6A, type II	chr12:52882124-52881728	GO:0005515|GO:0008284|GO:0016020|GO:0042060|GO:0005200|GO:0005634|GO:0045095|GO:0002009|GO:0030154|GO:0070062	NM_005554	THC2576517	Hs.700779_x000D_
A_23_P97598	3.70455	P	2.58494	A	2.17288	2.17288	up	AMIGO1	Homo sapiens adhesion molecule with Ig-like domain 1 (AMIGO1), mRNA [NM_020703]	AGGTGTGGGTGACACCAAGTAATGAACGGGTGCTAGATGAGGTGACCAATGGCACAGTGA	110050639	chr1	110050580	-	false	hs|1p13.3	ENST00000369862	57463	NM_020703	adhesion molecule with Ig-like domain 1	chr1:110050639-110050580	GO:0030424|GO:0007413|GO:0005886|GO:0007420|GO:0042552|GO:0050772|GO:0016021|GO:0007409|GO:0007156|GO:0007157	NM_020703	THC2477148	Hs.726479_x000D_
A_24_P41811	4.39347	P	3.15043	A	2.36695	2.36695	up	FAM230B	Homo sapiens family with sequence similarity 230, member B (non-protein coding) (FAM230B), long non-coding RNA [NR_108107]	TCTGATGATGGGGATTTGTAGGACTTTAAAAAGCACTCATGTTTCCATCCTCACTGTTGA	21541250	chr22	21540729	+	false	hs|22q11.21	ENST00000619172	642633	NR_108107	family with sequence similarity 230, member B (non-protein coding)	chr22:21540729-21541250	NA	NR_108107	THC2474661	Hs.631667_x000D_
A_24_P45446	10.6622	P	9.00347	P	3.15742	3.15742	up	GBP4	Homo sapiens guanylate binding protein 4 (GBP4), mRNA [NM_052941]	AGGGGACACAGGCTTCTTAAAACAACCCGGCTTCCTCACCCTATGTCCTTTATTTACAAA	89647795	chr1	89647736	-	false	hs|1p22.2	ENST00000471938	115361	NM_052941	guanylate binding protein 4	chr1:89647795-89647736	GO:0005737|GO:0008152|GO:0003924|GO:0005634|GO:0005525	NM_052941	THC2713394	Hs.409925_x000D_
A_32_P213615	4.11983	P	6.26439	P	0.226165	4.42155	down	NA	Homo sapiens cDNA FLJ39459 fis, clone PROST2011439. [AK096778]	TCTCAAGCTACTAATTTAGCCAAACTTGGCATCAGCTATCTCTGGTCTTAGTACATGAGG	12422411	chr8	12422352	+	false	hs|8p23.1	NA	NA	AK096778	NA	chr8:12422352-12422411	NA	NA	THC2537948	Hs.649066_x000D_
A_24_P65851	3.60155	A	5.25029	P	0.318917	3.13561	down	PPP4R1L	Homo sapiens protein phosphatase 4, regulatory subunit 1-like (pseudogene) (PPP4R1L), non-coding RNA [NR_003505]	CGAATAGGAGTTCTTAGACACCTGTATGATTTTCTAAAGTTGCTTCATGAAGACAAGAGG	56814335	chr20	56813347	-	false	hs|20q13.32	ENST00000493688	55370	NR_003505	protein phosphatase 4, regulatory subunit 1-like (pseudogene)	chr20:56814335-56813347	GO:0008150|GO:0003674|GO:0005575	NR_003505	NP319687	Hs.473179_x000D_
A_32_P84092	6.12706	P	5.01547	P	2.16084	2.16084	up	NA	NA	TAATCCAAAACCTGGCTTTGAACCAGGGAGGCATACAATTTCGTAATTAATTTTTTAACC	115975052	chr3	115974993	-	false	hs|3q13.31	NA	NA	NA	NA	chr3:115975052-115974993	NA	NA	THC2686940	NA_x000D_
A_24_P63380	1.64377	A	8.18686	P	0.0107234	93.2539	down	BMPR1B	Homo sapiens bone morphogenetic protein receptor, type IB (BMPR1B), transcript variant 2, mRNA [NM_001203]	ATCCTTTGGGAGGTTGCTAGGAGATGTGTATCAGGAGGTATAGTGGAAGAATACCAGCTT	96073816	chr4	96070038	+	false	hs|4q22.3	ENST00000512312	658	NM_001203	bone morphogenetic protein receptor, type IB	chr4:96070038-96073816	GO:0005515|GO:0031290|GO:0060041|GO:0005886|GO:0001654|GO:0045597|GO:0046332|GO:0042698|GO:0009953|GO:0046872|GO:0006954|GO:0004702|GO:0002063|GO:0060350|GO:0035108|GO:0005025|GO:0023014|GO:0030501|GO:0030509|GO:0005524|GO:0030166|GO:0045669|GO:0043235|GO:0001501|GO:0005887|GO:0004674|GO:0001502|GO:0004675|GO:0001550|GO:0061036|GO:0006468	NM_001203	THC2478414	Hs.598475_x000D_
A_24_P90637	4.95328	P	6.36878	P	0.374879	2.66753	down	SOCS4	Homo sapiens suppressor of cytokine signaling 4 (SOCS4), transcript variant 1, mRNA [NM_199421]	TTTTTCTAAGCCTACAGCATCTTGATTCATAGTATAATTCCTGAAGTATGCTGAATGGAC	55514129	chr14	55514070	+	false	hs|14q22.3	ENST00000339298	122809	NM_199421	suppressor of cytokine signaling 4	chr14:55514070-55514129	GO:0035556|GO:0005737|GO:0016567|GO:0007175|GO:0019221|GO:0032436|GO:0004860|GO:0046426|GO:0040008	NM_199421	THC2600938	Hs.744302_x000D_
A_24_P378202	5.2263	P	1.4602	A	13.6053	13.6053	up	ARL11	Homo sapiens ADP-ribosylation factor-like 11 (ARL11), mRNA [NM_138450]	GATGCACTTCCGCTGCTTAAGATCAGAAACAGGCTGAGTCTAGAGAGATTCCAGGACCAC	50205024	chr13	50204965	+	false	hs|13q14.2	ENST00000282026	115761	NM_138450	ADP-ribosylation factor-like 11	chr13:50204965-50205024	GO:0005622|GO:0005515|GO:0007264|GO:0002244|GO:0005525	NM_138450	THC2478099	Hs.558599_x000D_
A_32_P208713	5.2331	P	6.25384	P	0.492865	2.02895	down	NA	NA	GTCAGGTGTGCTGGCCCTCAATGACCAACACAACAAAGATAAATTTATTGTTTTCTGAGA	23520016	chr19	23519957	+	false	hs|19p12	NA	NA	NA	NA	chr19:023519957-023520016	NA	NA	NA	NA_x000D_
A_24_P918964	1.65311	A	6.03604	M	0.0479299	20.8638	down	B4GALNT4	Homo sapiens cDNA clone IMAGE:5247129, with apparent retained intron. [BC035906]	TGAGGGGAAGGTTGAAAGCCACAAAATCAAAACTGCTTAAGGTCCTAGAATGCCACAAAA	379051	chr11	378992	+	false	hs|11p15.5	NA	338707	BC035906	beta-1,4-N-acetyl-galactosaminyl transferase 4	chr11:378992-379051	GO:0032580|GO:0008152|GO:0016021|GO:0033842|GO:0008376	NA	THC2500293	NA_x000D_
A_32_P85405	2.85416	A	6.62114	P	0.0734555	13.6137	down	NA	PREDICTED: Homo sapiens uncharacterized LOC101929544 (LOC101929544), ncRNA [XR_241746]	CCACTGACTCAGAAGACCTGCATCTAAGGAATTGGCTGTTCTTATCCTTAAGAATGATGA	17441723	chr5	17441664	+	false	hs|5p15.1	ENST00000505844	NA	XR_241746	NA	chr5:17441664-17441723	NA	XR_241746	THC2714968	NA_x000D_
A_23_P69383	11.85	P	10.6773	P	2.25426	2.25426	up	PARP9	Homo sapiens poly (ADP-ribose) polymerase family, member 9 (PARP9), transcript variant 1, mRNA [NM_031458]	TTTTTAGTGGCATGCAGGCTATACCTCAGTATTTGTGGACATGCACCCAGGAATATGTAC	122247356	chr3	122247297	-	false	hs|3q21.1	ENST00000489652	83666	NM_031458	poly (ADP-ribose) polymerase family, member 9	chr3:122247356-122247297	GO:0005515|GO:0005737|GO:0016477|GO:0016020|GO:0005634|GO:0060330|GO:0006302|GO:0005829|GO:0003950	NM_031458	NP1159658	Hs.518200_x000D_
A_23_P102058	3.75725	P	1.95745	A	3.4817	3.4817	up	MATN3	Homo sapiens matrilin 3 (MATN3), mRNA [NM_002381]	TCATATAACTGAGATGAATGTAATTTTGAACTGTTTAACACTTTTTGTTTTTTGCTTATT	20192429	chr2	20192370	-	false	hs|2p24.1	ENST00000407540	4148	NM_002381	matrilin 3	chr2:20192429-20192370	GO:0005515|GO:0001501|GO:0030198|GO:0005578|GO:0005576|GO:0005201	NM_002381	THC2472842	Hs.656199_x000D_
A_24_P236753	1.87635	A	4.4326	P	0.170017	5.88178	down	DOC2B	Homo sapiens double C2-like domains, beta (DOC2B), mRNA [NM_003585]	ACGAGACCCTCACTTACTACGGGATCACAGATGAAGACATGATCCGCAAGACCCTGCGGA	11929	chr17	11331	-	false	hs|17p13.3	ENST00000343572	8447	NM_003585	double C2-like domains, beta	chr17:11929-11331	GO:0005544|GO:0005215|GO:0005737|GO:0008104|GO:0005886|GO:0048791|GO:0045956|GO:0031340|GO:0031201|GO:0032024|GO:0008021	NM_003585	THC2481597	Hs.551705_x000D_
A_23_P82642	6.90201	P	8.68425	P	0.290733	3.43958	down	LANCL2	Homo sapiens LanC lantibiotic synthetase component C-like 2 (bacterial) (LANCL2), mRNA [NM_018697]	GCCACAAAAAATTCCGATCTGGGAATTACCCATCATCATTAAGCAATGAAACAGACCGGC	55479723	chr7	55479664	+	false	hs|7p11.2	ENST00000476479	55915	NM_018697	LanC lantibiotic synthetase component C-like 2 (bacterial)	chr7:55479664-55479723	GO:0009789|GO:0005886|GO:0070273|GO:0005634|GO:0032266|GO:0003824|GO:0005525|GO:0005524|GO:0005829|GO:0005737|GO:0008152|GO:0030864|GO:0010314|GO:0045892	NM_018697	THC2466918	Hs.706612_x000D_
A_23_P202810	4.85188	P	3.53753	A	2.48691	2.48691	up	OVOL1	Homo sapiens ovo-like zinc finger 1 (OVOL1), mRNA [NM_004561]	CTGTATTCTGAAAGTCACATAGCACACAGTAATGTTATCTGGAAGCTCTGTTTTTGTTTA	65564578	chr11	65564519	+	false	hs|11q13.1	ENST00000335987	5017	NM_004561	ovo-like zinc finger 1	chr11:65564519-65564578	GO:0006366|GO:0051729|GO:0001822|GO:0000981|GO:0005634|GO:0000122|GO:0007283|GO:0000978|GO:0046872|GO:0009913|GO:0001078|GO:0007010|GO:0007498	NM_004561	THC2471083	Hs.134434_x000D_
A_32_P10231	4.69897	P	3.65973	A	2.05514	2.05514	up	NA	NA	AAAGGGGCCAGATTTTTCCTAATAACAGTCCCAACATGCACTTGGCAGTGTTTATGTCTA	52777314	chr4	52777255	-	false	hs|4q12	NA	NA	NA	NA	chr4:052777314-052777255	NA	NA	NA	NA_x000D_
A_24_P383609	7.74676	P	8.98399	P	0.424189	2.35744	down	NANOS1	Homo sapiens nanos homolog 1 (Drosophila) (NANOS1), mRNA [NM_199461]	TACAGCTCCTTATCGTTCTATGTACCAGGTATTTTATTACTGAACTAGCAACTAGCCTTT	120790926	chr10	120790867	+	false	hs|10q26.11	ENST00000340087	340719	NM_199461	nanos homolog 1 (Drosophila)	chr10:120790867-120790926	GO:0017148|GO:0005515|GO:0048471|GO:0005737|GO:0016477|GO:1900153|GO:0003723|GO:0010631|GO:0008270|GO:0030371	NM_199461	THC2473015	Hs.591918_x000D_
A_24_P211832	1.59323	A	5.80465	P	0.0539803	18.5253	down	FLJ35700	Homo sapiens cDNA FLJ35700 fis, clone SPLEN2019985. [AK093019]	CCTTATTTTAAAATTAATCCAGTTGGTGATGAGGAAGTAATGTATTGCTTTTCACAGATG	134218070	chr6	134218011	+	false	hs|6q23.2	NA	285736	AK093019	uncharacterized protein FLJ35700	chr6:134218011-134218070	NA	NA	THC2484033	Hs.78061_x000D_
A_24_P185368	6.73018	P	1.44736	A	38.9303	38.9303	up	ZSCAN4	Homo sapiens zinc finger and SCAN domain containing 4 (ZSCAN4), mRNA [NM_152677]	TGCCCCAAGGTCTTTAAGTATCTCTGTCACTTATTAGCTCACCAGAGAAGACACAGGAAT	58189979	chr19	58189920	+	false	hs|19q13.43	ENST00000612521	201516	NM_152677	zinc finger and SCAN domain containing 4	chr19:58189920-58189979	GO:0006355|GO:0003700|GO:0010833|GO:0003677|GO:0046872|GO:0006351|GO:0000784	NM_152677	THC2481758	Hs.469663_x000D_
A_23_P58228	2.51376	A	4.08616	P	0.336251	2.97397	down	ODAM	Homo sapiens odontogenic, ameloblast asssociated (ODAM), mRNA [NM_017855]	AGAAGAGAAGGACAAGACTGACAGCCTAAGGGAACCATAAGAAGTTGCCCTGATCATTCA	71068922	chr4	71068625	+	false	hs|4q13.3	ENST00000510847	54959	NM_017855	odontogenic, ameloblast asssociated	chr4:71068625-71068922	GO:0005737|GO:0042475|GO:0043205|GO:0005634|GO:0005576|GO:0031214	NM_017855	THC2649992	Hs.143811_x000D_
A_24_P921421	2.92267	A	4.24108	P	0.400975	2.49392	down	NA	NA	ACAAAAAAGTTACCAATGAAGCGCAGGGTGTCGAGGCGACAACACCGTTCGTGCCCACGA	NA	NA	NA	NA	false	NA	NA	NA	NA	NA	NA	NA	NA	NA	NA_x000D_
A_32_P132300	3.09564	A	7.33546	P	0.0529282	18.8935	down	NA	Synthetic construct Homo sapiens gateway clone IMAGE:100021839 3' read MS4A6A mRNA. [CU692741]	AGGGAAGTCAGAGTAAGCCTGTTTCCACCGCAGCACAGCAGTGAGCACAGCTAGGCAGAA	59940563	chr11	59940504	+	false	hs|11q12.2	NA	NA	CU692741	NA	chr11:59940504-59940563	NA	NA	NA	NA_x000D_
A_32_P7176	4.37026	P	5.49679	P	0.458016	2.18333	down	NA	NA	GCGAAGAGCCCTATCGTATATGGTTAGAGAAGAATATTGAGTTTCCTACGTCTTAAAATG	109854699	chr1	109854640	+	false	hs|1p13.3	NA	NA	NA	NA	chr1:109854640-109854699	NA	NA	NA	NA_x000D_
A_24_P270496	1.51003	A	6.64257	M	0.028507	35.0791	down	NOVA1	Homo sapiens neuro-oncological ventral antigen 1 (NOVA1), transcript variant 3, mRNA [NM_006491]	TCCAGAGCTAATCAGAAGCATAATATCTCCTGGATATCATGAAGCAAGATATAAGAGAAG	26941540	chr14	26939652	-	false	hs|14q12	ENST00000344429	4857	NM_006491	neuro-oncological ventral antigen 1	chr14:26941540-26939652	GO:0008380|GO:0006396|GO:0051252|GO:0000398|GO:0003723|GO:0005730|GO:0007268|GO:0007626|GO:0005634|GO:0003729|GO:0043231	NM_006491	THC2488530	Hs.31588_x000D_
A_24_P105733	1.46046	A	7.59039	P	0.0142793	70.0312	down	TNS1	Homo sapiens tensin 1 (TNS1), mRNA [NM_022648]	GACCTTGATGATGCTTTCAAAGATGATCGATTTCCAGAGTATGGCAAAGTGGAGTTTGTA	218749779	chr2	218747097	-	false	hs|2q35	ENST00000479185	7145	NM_022648	tensin 1	chr2:218749779-218747097	GO:0005515|GO:0010761|GO:0005737|GO:0009986|GO:0007044|GO:0003779|GO:0005856|GO:0005925	NM_022648	THC2633058	Hs.471381_x000D_
A_23_P404730	4.79348	P	5.8817	P	0.470341	2.12612	down	ARHGAP33	Homo sapiens Rho GTPase activating protein 33 (ARHGAP33), transcript variant 1, mRNA [NM_052948]	GACCACTACCCCAGGTTTCTAACTTTGTAACTTGCTTCTGATGTGGGTCCCTAACCTATA	36279482	chr19	36279423	+	false	hs|19q13.12	ENST00000007510	115703	NM_052948	Rho GTPase activating protein 33	chr19:36279423-36279482	GO:0005515|GO:0051056|GO:0005886|GO:0007264|GO:0035091|GO:0015031|GO:0032855|GO:0030675|GO:0005829	NM_052948	NP167021	Hs.515364_x000D_
A_24_P360499	5.33849	P	6.65999	P	0.400118	2.49926	down	ASAP1-IT1	Homo sapiens HSPC054 mRNA, complete cds. [AF161539]	TGTTCCTTTTAATGTAGCGCAGCTCCTATACTTCAGATTTAACTTTGAAATGTAGCATAG	131308157	chr8	131308096	-	false	hs|8q24.21	NA	29065	AF161539	ASAP1 intronic transcript 1 (non-protein coding)	chr8:131308157-131308096	NA	NA	THC2490392	Hs.639318_x000D_
A_23_P327996	6.26761	P	1.84575	A	21.4345	21.4345	up	TMEM169	Homo sapiens transmembrane protein 169 (TMEM169), transcript variant 3, mRNA [NM_138390]	GCCTATATATCATCTTAAAATTCCAGCAGATTATTTCTTTAAATTACCCCCTACTCTCCG	216965361	chr2	216965302	+	false	hs|2q35	ENST00000437356	92691	NM_138390	transmembrane protein 169	chr2:216965302-216965361	GO:0016021	NM_138390	THC2472136	Hs.334916_x000D_
A_32_P234336	1.4466	A	3.9422	P	0.177316	5.63965	down	NA	NA	TTGCTGATTGTCTTTTTAAATGACATTTTCTTCAACTCACTGAGGTTAAGACCAGTGATG	138283413	chrX	138283354	-	false	hs|Xq27.1	NA	NA	NA	NA	chrX:138283413-138283354	NA	NA	THC2695400	NA_x000D_
A_24_P367776	5.13151	P	3.00339	A	4.37147	4.37147	up	ACSM5	Homo sapiens acyl-CoA synthetase medium-chain family member 5, mRNA (cDNA clone IMAGE:4069865), complete cds. [BC016703]	TCATTTGCTTCTATAATGCGGTGGTAGTTATTAGAGCTACCATTCAGAGTACATGAAATA	20431035	chr16	20430976	+	false	hs|16p12.3	NA	54988	BC016703	acyl-CoA synthetase medium-chain family member 5	chr16:20430976-20431035	GO:0005759|GO:0006631|GO:0005525|GO:0005524|GO:0047760|GO:0046872	NA	THC2490989	Hs.659606_x000D_
A_23_P50638	10.4233	P	9.40894	P	2.02003	2.02003	up	LRG1	Homo sapiens leucine-rich alpha-2-glycoprotein 1 (LRG1), mRNA [NM_052972]	GTTTCATCCATCCATGCTTCCTAGAACACACGATGGGCTTTCCTTACCCATGCCCAAGGT	4537515	chr19	4537456	-	false	hs|19p13.3	ENST00000306390	116844	NM_052972	leucine-rich alpha-2-glycoprotein 1	chr19:4537515-4537456	GO:0008150|GO:0003674|GO:0016020|GO:0001938|GO:0050873|GO:0005576|GO:0005615|GO:0005160|GO:0045766|GO:0070062|GO:0030511	NM_052972	THC2464995	Hs.655559_x000D_
A_32_P133564	4.23386	P	2.51243	A	3.29764	3.29764	up	NA	Q9F8M7_CARHY (Q9F8M7) DTDP-glucose 4,6-dehydratase (Fragment), partial (11%) [THC2663970]	AATTCTAGGAGTGTGGGCCACTGTTCTGAGGTTGCTGCAGAGGAGCACTGCTGGAGAAAA	39077709	chr17	39077650	-	false	hs|17q21.2	NA	NA	NA	NA	chr17:039077709-039077650	NA	NA	THC2663970	NA_x000D_
A_23_P306859	5.13678	P	3.092	A	4.12611	4.12611	up	ZIC4	Homo sapiens Zic family member 4 (ZIC4), transcript variant 3, mRNA [NM_032153]	GCTTCAAAGGCGGCACACTTCACTACAGACACTCTATTAAGATACATTTGCGCTGACCTT	147106021	chr3	147105962	-	false	hs|3q24	ENST00000494569	84107	NM_032153	Zic family member 4	chr3:147106021-147105962	GO:0005634|GO:0003677|GO:0046872	NM_032153	THC2485127	Hs.415766_x000D_
A_24_P924351	7.45092	P	1.55272	A	59.6394	59.6394	up	NA	ALU1_HUMAN (P39188) Alu subfamily J sequence contamination warning entry, partial (13%) [THC2725167]	GCTCTTTAGCAGGCTTAAAGTCCTCTTTTTAGATCAATTATCATCTGAGAAAATGTGTTC	128460958	chr7	128460899	+	false	hs|7q32.1	NA	NA	NA	NA	chr7:128460899-128460958	NA	NA	THC2725167	NA_x000D_
A_23_P40225	1.52338	A	6.52862	P	0.0311369	32.1162	down	NA	NA	CAGAGTCAAAGAAGGAGTGGATGAAGGCGTACCTGTGAAATGCTCTTCAAAACGATGGTA	NA	NA	NA	NA	false	NA	NA	NA	NA	NA	NA	NA	NA	NA	NA_x000D_
A_32_P193695	9.05327	P	10.105	P	0.482391	2.07301	down	NA	Homo sapiens clone FLB9213 PRO2474 mRNA, complete cds. [AF130088]	CACTAGTCTTCCTCCATTACCGCTTAGAAAGATATGATTGTTTCTCCATTTACAAAATAG	135611736	chr7	135611677	+	false	hs|7q33	NA	NA	AF130088	NA	chr7:135611677-135611736	NA	NA	NA	Hs.602015_x000D_
A_23_P87421	9.9363	P	8.77446	P	2.23742	2.23742	up	PRSS23	Homo sapiens protease, serine, 23 (PRSS23), transcript variant 5, non-coding RNA [NR_120591]	CTGAGTTGAATGCTTCCAGGCAATCTAGGTATCTACTTTTAAACCAACCTATCGGGAGTC	86663645	chr11	86663586	+	false	hs|11q14.2	ENST00000532234	11098	NR_120591	protease, serine, 23	chr11:86663586-86663645	GO:0004252|GO:0006508|GO:0005634|GO:0070062	NR_120591	THC2620648	Hs.25338_x000D_
A_23_P76749	3.91284	P	2.47678	A	2.7058	2.7058	up	GALNT16	Homo sapiens polypeptide N-acetylgalactosaminyltransferase 16 (GALNT16), transcript variant 2, mRNA [NM_020692]	CCTGTTCTGTTTTTGCTTTTCCTCTTCTTGACCAAAGCATGTGCCACTAGCTGTCCTTGA	69821130	chr14	69821071	+	false	hs|14q24.1	ENST00000553471	57452	NM_020692	polypeptide N-acetylgalactosaminyltransferase 16	chr14:69821071-69821130	GO:0004653|GO:0000139|GO:0030246|GO:0006486|GO:0016021|GO:0046872|GO:0070062	NM_020692	THC2470572	Hs.21035_x000D_
A_24_P14393	3.99749	P	2.61763	A	2.60243	2.60243	up	RANBP3	RAN binding protein 3 [Source:HGNC Symbol;Acc:HGNC:9850] [ENST00000587411]	CACCTGGGGCAAAGACCTCATCATGTCCTTGACTGACATGGCTGGGGGTAAAGCTACCCA	5925284	chr19	5925225	-	false	hs|19p13.3	ENST00000587411	8498	Y08699	RAN binding protein 3	chr19:5925284-5925225	GO:0005515|GO:0005737|GO:0008536|GO:0070412|GO:0046907|GO:0005654|GO:0005634|GO:0015031	NA	THC2570752	NA_x000D_
A_23_P337270	7.05017	P	6.04153	P	2.01201	2.01201	up	NEK10	NIMA-related kinase 10 [Source:HGNC Symbol;Acc:HGNC:18592] [ENST00000383771]	TGTGCTGGAGTATATGACAGCTGCGGTACTTGAGGGCTTCATTGCCAGAACACATTATAT	27152608	chr3	27152549	-	false	hs|3p24.1	ENST00000383771	152110	XM_006712997	NIMA-related kinase 10	chr3:27152608-27152549	GO:0004672|GO:0043406|GO:0004674|GO:0006468|GO:0070372|GO:0005524|GO:0046872|GO:0031954	XM_006712997	THC2478712	Hs.506115_x000D_
A_24_P916674	4.64114	P	5.68463	P	0.485152	2.06121	down	NA	hn02f06.x1 NCI_CGAP_Thy6 Homo sapiens cDNA clone IMAGE:3020963 3', mRNA sequence [BE045290]	ATGGAGATGTCGAAATATTTGTAGAAATGTCTTAACCTGCAATGATAACTGCCATCACAC	13001732	chr11	13001673	+	false	hs|11p15.2	NA	NA	BE045290	NA	chr11:13001673-13001732	NA	NA	THC2494087	Hs.710527_x000D_
A_23_P54681	6.2062	P	5.20365	P	2.00354	2.00354	up	TOX3	Homo sapiens TOX high mobility group box family member 3 (TOX3), transcript variant 2, mRNA [NM_001146188]	TATGTGAATCAAACTGTTTAATGAATCCTGGGACATACTGATGACTATAAACTGGCCTCT	52472865	chr16	52472806	-	false	hs|16q12.1	ENST00000219746	27324	NM_001146188	TOX high mobility group box family member 3	chr16:52472865-52472806	GO:0051219|GO:0034056|GO:0005515|GO:0043524|GO:0003682|GO:0006915|GO:0006338|GO:0005634|GO:0045893|GO:0042803|GO:0006351	NM_001146188	THC2606484	Hs.460789_x000D_
A_32_P112712	4.13077	P	8.00947	P	0.067982	14.7098	down	NA	NA	TTGTTCTAAGGGAGTGGAAGGTCTTTATTAAGATAACCCTGAGAAATAAAAGTCTGCCTT	93959378	chr12	93959319	-	false	hs|12q22	NA	NA	NA	NA	chr12:093959378-093959319	NA	NA	THC2755690	NA_x000D_
A_32_P148948	8.19753	P	6.38166	P	3.52071	3.52071	up	NA	zh90g02.s1 Soares_fetal_liver_spleen_1NFLS_S1 Homo sapiens cDNA clone IMAGE:428594 3' similar to SW:DCE_MOUSE P21271 GLUTAMATE DECARBOXYLASE ;, mRNA sequence [AA004908]	GAATTCCAGATTGAGACACGCTGGGATGTGGATTGAGTCCATGGTTAGAGAAGATGGATT	47352915	chr18	47352856	+	false	hs|18q21.1	NA	NA	AA004908	NA	chr18:47352856-47352915	NA	NA	NA	Hs.700876_x000D_
A_24_P106502	7.0087	P	4.18365	P	7.0864	7.0864	up	PRICKLE4	Homo sapiens prickle homolog 4 (Drosophila) (PRICKLE4), mRNA [NM_013397]	TGTGGCCAGGCCCTGATAAACCTCATCTACTTCTACCATGATGGACAACTCTACTGCGGC	41753230	chr6	41753171	+	false	hs|6p21.1	ENST00000394259	29964	NM_013397	prickle homolog 4 (Drosophila)	chr6:41753171-41753230	GO:0008150|GO:0003674|GO:0008270|GO:0005634	NM_013397	THC2668572	Hs.715653_x000D_
A_24_P188246	4.10642	P	5.99324	P	0.270403	3.69819	down	NA	Homo sapiens PRO1900 mRNA, complete cds. [AF118081]	TAGCACTTCCTAGTAGGATAGACAGTCCTTTCTAGATACTGTAACTTTTTTCTGTACCGC	36561766	chr19	36561707	+	false	hs|19q13.12	NA	NA	AF118081	NA	chr19:36561707-36561766	NA	NA	NA	NA_x000D_
A_32_P60076	5.93265	P	8.32931	P	0.189904	5.26583	down	NA	dr03g04.y1 NIH_MGC_3 Homo sapiens cDNA clone IMAGE:2847174 3', mRNA sequence [AW328034]	TTTAGATGATCCCAATTTTGTTGGCAACATCCAAAGCATCGTAACCAGGAGCCAGTCGAA	161146973	chr3	161146914	+	false	hs|3q26.1	ENST00000602890	NA	AW328034	NA	chr3:161146914-161146973	NA	NA	THC2509970	Hs.655367_x000D_
A_23_P202275	5.03617	P	6.61956	P	0.333697	2.99673	down	PRAP1	Homo sapiens proline-rich acidic protein 1 (PRAP1), transcript variant 1, mRNA [NM_145202]	TGCTGTTCCCTGTCCAGAAGCCGAAACTCTTGACCACCGAGGAGAAGCCACGAGGTCAGG	135165623	chr10	135165564	+	false	hs|10q26.3	ENST00000368554	118471	NM_145202	proline-rich acidic protein 1	chr10:135165564-135165623	GO:0005576	NM_145202	THC2554551	Hs.15951_x000D_
A_32_P40673	2.28027	A	6.40234	P	0.0574294	17.4127	down	NA	NA	CATCACACTTGATATTAGGACAGCCTACCTACTTGTTTGAGTGTCACAGCCTGATATGTA	13294814	chr18	13294755	+	false	hs|18p11.21	NA	NA	NA	NA	chr18:013294755-013294814	NA	NA	NA	NA_x000D_
A_23_P166207	6.75625	P	1.50966	A	37.9646	37.9646	up	ABCC13	Homo sapiens ATP-binding cassette, sub-family C (CFTR/MRP), member 13, pseudogene (ABCC13), transcript variant A, non-coding RNA [NR_003087]	ATTAACTTGATGTCAGCAACTCATGGACTTGACAGCAAACCTCAATCTCCTCTGGTCTGC	15671869	chr21	15671810	+	false	hs|21q11.2	ENST00000481582	150000	NR_003087	ATP-binding cassette, sub-family C (CFTR/MRP), member 13, pseudogene	chr21:15671810-15671869	GO:0042626|GO:0016021|GO:0055085|GO:0005524	NR_003087	THC2490973	Hs.366575_x000D_
A_23_P30358	3.75642	P	1.54849	A	4.62012	4.62012	up	PSD2	Homo sapiens pleckstrin and Sec7 domain containing 2 (PSD2), mRNA [NM_032289]	ATCCTCTCTATTGTTTAAATAGATTACTGTAGTTTGGCCAGGAATTTGGCGTCAGTGGTA	139223488	chr5	139223429	+	false	hs|5q31.2	ENST00000274710	84249	NM_032289	pleckstrin and Sec7 domain containing 2	chr5:139223429-139223488	GO:0043547|GO:0005802|GO:0005086|GO:0030054|GO:0005543|GO:0030182|GO:0043025|GO:0032012|GO:0016021|GO:0016192|GO:0030425	NM_032289	THC2471693	Hs.21963_x000D_
A_23_P165598	5.066	P	1.6816	A	10.4426	10.4426	up	DAPL1	Homo sapiens death associated protein-like 1 (DAPL1), mRNA [NM_001017920]	AAAGCTTTCCATAGGCGTGCTGCACTTGCTTGGTAAATTAAACAGCTTTTGTATCTTCCC	159672460	chr2	159672401	+	false	hs|2q24.1	ENST00000621326	92196	NM_001017920	death associated protein-like 1	chr2:159672401-159672460	GO:0006915|GO:0030154	NM_001017920	THC2520102	Hs.59761_x000D_
A_23_P380754	2.54869	A	5.05827	P	0.175607	5.69453	down	PRSS1	Homo sapiens protease, serine, 1 (trypsin 1) (PRSS1), mRNA [NM_002769]	ACAGGAAGACTCTGAACAATGACATCATGTTAATCAAGCTCTCCTCACGTGCAGTAATCA	142459782	chr7	142459723	+	false	hs|7q34	ENST00000485223	5644	NM_002769	protease, serine, 1 (trypsin 1)	chr7:142459723-142459782	GO:0009235|GO:0004252|GO:0007586|GO:0006767|GO:0005576|GO:0072562|GO:0044281|GO:0046872|GO:0022617|GO:0006766|GO:0030198|GO:0006508|GO:0070062	NM_002769	THC2552130	Hs.449281_x000D_
A_24_P58910	5.78105	P	1.74029	A	16.4585	16.4585	up	NA	Homo sapiens HSFE-1 mRNA, partial cds. [AF072164]	GGCTGGAAGAAACCACAAAAATACCCTGGTTGACAGTAAGAATCAGTCCCATTGATGATA	91770880	chr9	91770821	-	false	hs|9q22.1	NA	NA	AF072164	NA	chr9:91770880-91770821	NA	NA	NP083958	Hs.667154_x000D_
A_32_P24656	5.79409	P	8.20791	P	0.187658	5.32884	down	ANAPC1	Homo sapiens anaphase promoting complex subunit 1 (ANAPC1), mRNA [NM_022662]	GATTTTTAAAGTCTTTGAACTGTGGTGGTATAGGTGAAGTGACTAAGCCCAAAAATGCCA	112526574	chr2	112526515	-	false	hs|2q13	ENST00000341068	64682	NM_022662	anaphase promoting complex subunit 1	chr2:112526574-112526515	GO:0007094|GO:0007067|GO:0070979|GO:0005680|GO:0051437|GO:0005654|GO:0051436|GO:0000278|GO:0031145|GO:0051439|GO:0051301|GO:0005829	NM_022662	THC2606487	Hs.436527_x000D_
A_23_P111766	7.47167	P	3.20647	A	19.2289	19.2289	up	NA	NA	CATAGCTGCCAACAGCTAAAGCCCCCAGTATCTCTTCAGTCTCTATACCAATTAAAGTGA	142460911	chr7	142460853	+	false	hs|7q34	NA	NA	NA	NA	chr7:142460853-142460911	NA	NA	NA	NA_x000D_
A_23_P54488	4.78062	P	3.74487	A	2.05019	2.05019	up	ACSBG1	Homo sapiens acyl-CoA synthetase bubblegum family member 1 (ACSBG1), transcript variant 1, mRNA [NM_015162]	AGAGTTGGGTCCCACGATGAAACTGAAACGGCTCACAGTTTTGGAGAAGTACAAAGGTAT	78465942	chr15	78463820	-	false	hs|15q25.1	ENST00000560124	23205	NM_015162	acyl-CoA synthetase bubblegum family member 1	chr15:78465942-78463820	GO:0000038|GO:0005737|GO:0001676|GO:0001552|GO:0005783|GO:0042552|GO:0016023|GO:0051384|GO:0031957|GO:0005524|GO:0004467	NM_015162	THC2464083	Hs.655760_x000D_
A_23_P76267	2.34756	A	5.73709	P	0.0954221	10.4798	down	TMEM119	Homo sapiens transmembrane protein 119 (TMEM119), mRNA [NM_181724]	AATCAGCCACATTAATTGGGAATCATATGTCACAGGTCATTTGTGGGGCAAACATCACTG	108984860	chr12	108984801	-	false	hs|12q23.3	ENST00000392806	338773	NM_181724	transmembrane protein 119	chr12:108984860-108984801	GO:0008150|GO:0003674|GO:0005783|GO:0016021|GO:0005575|GO:0001649	NM_181724	THC2621345	Hs.449718_x000D_
A_23_P108342	8.5686	P	7.51905	P	2.06989	2.06989	up	ZNF571	Homo sapiens zinc finger protein 571 (ZNF571), transcript variant 2, mRNA [NM_016536]	AAGACTTTAGATGTCCTTCACAACTTACTCAACATACAAGGCTTCATAATTGAGAAAGCC	38055552	chr19	38055493	-	false	hs|19q13.12	ENST00000358744	51276	NM_016536	zinc finger protein 571	chr19:38055552-38055493	GO:0006355|GO:0003700|GO:0005634|GO:0003677|GO:0046872|GO:0006351	NM_016536	THC2478580	Hs.590944_x000D_
A_32_P115438	4.0842	P	1.566	A	5.72866	5.72866	up	LOC100128239	Homo sapiens uncharacterized LOC100128239 (LOC100128239), long non-coding RNA [NR_027276]	CAGCAGAGACCAGAGAATCACCACTTTTGGAGGGTGATTTTACCTTGTGAGAACAGAGCA	133910995	chr11	133910936	+	false	hs|11q25	ENST00000533922	100128239	NR_027276	uncharacterized LOC100128239	chr11:133910936-133910995	NA	NR_027276	THC2499518	Hs.423734_x000D_
A_32_P27220	1.72181	A	4.17213	P	0.18297	5.46538	down	lnc-OSBPL10-1	Homo sapiens cDNA clone IMAGE:5259414. [BC035064]	ATAAATCGAGGGTATCTTTGATTCACAGTGAAGGCATTTCTGCTGATCTGTTCCAAGACA	32279061	chr3	32279002	-	false	hs|3p22.3	NA	NA	BC035064	lnc-OSBPL10-1:1	chr3:32279061-32279002	NA	NA	THC2608325	Hs.452702_x000D_
A_24_P115424	1.70293	A	7.80745	P	0.014533	68.8088	down	SPAG11B	Homo sapiens sperm associated antigen 11B (SPAG11B), transcript variant A, mRNA [NM_016512]	ATGTTCCACCGGGAATTAGAAATACCATCTGCCATATGCAGCAAGGGATCTGCAGACTTT	7308419	chr8	7308360	-	false	hs|8p23.1	ENST00000398462	10407	NM_016512	sperm associated antigen 11B	chr8:7308419-7308360	GO:0003674|GO:0005576|GO:0007283	NM_016512	THC2486543	Hs.2717_x000D_
A_32_P63734	6.36685	P	2.01794	A	20.3776	20.3776	up	NA	NA	AATGTTGTGCACTCTTCTCTTGCCACAAGCCACAAAAGGAACAGCCAAACAGAATCTGTT	111746160	chr7	111746101	-	false	hs|7q31.1	NA	NA	NA	NA	chr7:111746160-111746101	NA	NA	NA	NA_x000D_
A_24_P186943	8.45114	P	10.4074	P	0.257693	3.88059	down	ELN	Homo sapiens elastin (ELN), transcript variant 1, mRNA [NM_000501]	TGGACTTGGAGTTGGTGCTGGTGTTCCTGGACTTGGAGTTGGTGCTGGTGTTCCTGGCTT	73474823	chr7	73474764	+	false	hs|7q11.23	ENST00000320399	2006	NM_000501	elastin	chr7:73474764-73474823	GO:0005515|GO:0022617|GO:0007585|GO:0030198|GO:0008283|GO:0008015|GO:0005578|GO:0009887|GO:0005576|GO:0071953|GO:0005201	NM_000501	NP414382	Hs.647061_x000D_
A_23_P391443	7.06127	P	5.85806	P	2.30251	2.30251	up	PPM1H	Homo sapiens protein phosphatase, Mg2+/Mn2+ dependent, 1H (PPM1H), mRNA [NM_020700]	AGCACAGAATTTTATGTGAGGAACTCAGATTTTTGAAGACTTAACAATTGCAGAGAAAGG	63038580	chr12	63038521	-	false	hs|12q14.1	ENST00000228705	57460	NM_020700	protein phosphatase, Mg2+/Mn2+ dependent, 1H	chr12:63038580-63038521	GO:0005737|GO:0016311|GO:0005634|GO:0004721	NM_020700	THC2724616	Hs.435479_x000D_
A_24_P930677	2.14976	A	6.77014	P	0.0406562	24.5965	down	NA	NA	CCTATCTCACTCTGGACACCATATCCCTTTCCAGACAACTGATCTCATTATATAAAATAG	NA	NA	NA	NA	false	NA	NA	NA	NA	NA	NA	NA	NA	NA	NA_x000D_
A_23_P316215	3.02983	A	6.37013	P	0.098735	10.1281	down	WDR26	WD repeat domain 26 [Source:HGNC Symbol;Acc:HGNC:21208] [ENST00000479778]	TTGAGAGTTCTGTATTGGATTTCGATTATGACTATCTCATTAGAAACCTTCATTAGAGGC	224617558	chr1	224617499	-	false	hs|1q42.12	ENST00000479778	80232	AF130049	WD repeat domain 26	chr1:224617558-224617499	GO:0005737|GO:0005654	NA	THC2484207	NA_x000D_
A_23_P48868	7.26897	P	6.22457	P	2.06251	2.06251	up	RASL12	Homo sapiens RAS-like, family 12 (RASL12), mRNA [NM_016563]	GGTTTGGGTGCCTGTTTTTCGAGGTCTCTGCCTGTCTGGACTTTGAGCACGTGCAGCATG	65347574	chr15	65347515	-	false	hs|15q22.31	ENST00000220062	51285	NM_016563	RAS-like, family 12	chr15:65347574-65347515	GO:0006184|GO:0016020|GO:0007264|GO:0005525	NM_016563	THC2648404	Hs.27018_x000D_
A_24_P348265	5.98771	P	1.50678	A	22.3303	22.3303	up	FCAR	Homo sapiens Fc fragment of IgA, receptor for (FCAR), transcript variant 3, mRNA [NM_133271]	TGAAGTTTTGGAATGAGACTGATCCTGAGTTCGTCATTGACCACATGGACGCAAACAAGG	55396859	chr19	55396800	+	false	hs|19q13.42	ENST00000614052	2204	NM_133271	Fc fragment of IgA, receptor for	chr19:55396800-55396859	GO:0006955|GO:0019862|GO:0005886|GO:0005887|GO:0005576	NM_133271	NP088350	Hs.659872_x000D_
A_24_P85574	6.49284	P	5.39979	P	2.13325	2.13325	up	F2	Homo sapiens coagulation factor II (thrombin) (F2), mRNA [NM_000506]	AGGAGGCCTTCGAGGCTCTGGAGTCCTCCACGGCTACGGATGTGTTCTGGGCCAAGTACA	46742094	chr11	46741375	+	false	hs|11p11.2	ENST00000311907	2147	NM_000506	coagulation factor II (thrombin)	chr11:46741375-46742094	GO:0005515|GO:0010544|GO:0008284|GO:0005886|GO:0004252|GO:0030307|GO:0008360|GO:1900738|GO:0072562|GO:0050900|GO:0005615|GO:0006508|GO:0051281|GO:0070062|GO:0005796|GO:0051480|GO:0005509|GO:0005102|GO:0009611|GO:0051918|GO:0030168|GO:0005576|GO:0007275|GO:0014068|GO:0006953|GO:0045861|GO:0048712|GO:0017187|GO:0032967|GO:0030193|GO:0030194|GO:0007596|GO:0007597|GO:0001934|GO:0005788|GO:2000379|GO:…	NM_000506	THC2628597	Hs.655207_x000D_
A_24_P378019	13.5906	P	12.2509	P	2.53107	2.53107	up	IRF7	Homo sapiens interferon regulatory factor 7 (IRF7), transcript variant d, mRNA [NM_004031]	CAACAGCCTCTATGACGACATCGAGTGCTTCCTTATGGAGCTGGAGCAGCCCGCCTAGAA	612702	chr11	612643	-	false	hs|11p15.5	ENST00000330243	3665	NM_004031	interferon regulatory factor 7	chr11:612702-612643	GO:0005515|GO:0032479|GO:0034142|GO:0016064|GO:0006366|GO:0000982|GO:0019221|GO:0045351|GO:0005634|GO:0005829|GO:0002756|GO:0005737|GO:0060337|GO:0045655|GO:0045944|GO:0032481|GO:0034138|GO:0032607|GO:0060333|GO:0032608|GO:0032728|GO:0032727|GO:0000122|GO:2000110|GO:0002224|GO:0009615|GO:0003677|GO:0000979|GO:0039530|GO:0006974|GO:0002819|GO:0045087|GO:0050776|GO:0034124|GO:0060340|GO:0019043|GO:…	NM_004031	THC2666539	Hs.166120_x000D_
A_32_P174365	3.82508	P	2.58216	A	2.36677	2.36677	up	SATB2	Homo sapiens SATB homeobox 2 (SATB2), transcript variant 2, mRNA [NM_015265]	CTGTCATATAATATCTATTTGGAAGAAGAAACTTTCTCTTGTAGTGCCTCTTGACAAAGC	200134506	chr2	200134447	-	false	hs|2q33.1	ENST00000260926	23314	NM_015265	SATB homeobox 2	chr2:200134506-200134447	GO:0005515|GO:0005667|GO:0051216|GO:0071310|GO:0048704|GO:0000122|GO:0006351|GO:0016363|GO:0043565|GO:0009880|GO:0005737|GO:0000118|GO:0002076|GO:0045944|GO:0003682|GO:0060021|GO:0005654|GO:0006338|GO:0021902|GO:0001764	NM_015265	THC2503815	Hs.516617_x000D_
A_24_P144082	5.40484	P	3.89815	A	2.84157	2.84157	up	C9orf131	Homo sapiens mRNA for FLJ00273 protein. [AK090398]	ACCCAGTCCTCATTTGGAGATCAGTATTCCCTCATTCTACATCTAGAATCCATGGTCACT	35042691	chr9	35042632	-	false	hs|9p13.3	NA	138724	AK090398	chromosome 9 open reading frame 131	chr9:35042691-35042632	NA	NA	THC2699832	NA_x000D_
A_24_P931554	3.87547	P	2.73026	A	2.21178	2.21178	up	NA	NA	TAGCCCTTGAGAAAGAGTCGCTGTGGATCTGCTGGGCAACCAAAGTCATTTTCTTGGCAT	29863474	chr17	29863415	-	false	hs|17q11.2	NA	NA	NA	NA	chr17:029863474-029863415	NA	NA	NA	NA_x000D_
A_23_P43119	1.91047	A	5.06069	P	0.112638	8.87796	down	PSKH2	Homo sapiens protein serine kinase H2 (PSKH2), mRNA [NM_033126]	GACATGTGGGCTCTTGGTGTGATCACATATGCTTTACTTAGCGGATTCCTGCCTTTTGAT	87076316	chr8	87076257	-	false	hs|8q21.3	ENST00000276616	85481	NM_033126	protein serine kinase H2	chr8:87076316-87076257	GO:0004674|GO:0006468|GO:0005524	NM_033126	NP384707	Hs.680136_x000D_
A_32_P67143	7.53807	P	1.47963	A	66.6457	66.6457	up	NA	CCDC26 long non-coding RNA [Source:HGNC Symbol;Acc:HGNC:28416] [ENST00000520048]	TTTAGGGCTAAGATCTTGTTGTGTTCAGCCACAAATGATGGCCAGCAGTGAGGAATCTGT	130364886	chr8	130364827	-	false	hs|8q24.21	ENST00000520048	NA	BC026098	NA	chr8:130364886-130364827	NA	NA	THC2489830	Hs.679457_x000D_
A_24_P929083	6.31692	P	1.48432	A	28.4943	28.4943	up	MAGI2-AS3	Homo sapiens MAGI2 antisense RNA 3 (MAGI2-AS3), transcript variant 2, long non-coding RNA [NR_038344]	CCCTACCTTCACACTTCCTGCTATAAAAGCATTGCTATTATAAGGTTAATCTGCAGAAAC	79100269	chr7	79100210	+	false	hs|7q21.11	NA	100505881	NR_038344	MAGI2 antisense RNA 3	chr7:79100210-79100269	NA	NR_038344	THC2528386	Hs.31474_x000D_
A_32_P160537	3.22714	A	4.41111	P	0.440139	2.27201	down	NA	Homo sapiens cDNA FLJ41616 fis, clone CTONG3003553. [AK123610]	GCAACAAATTAGCTACTGGCTTTGTAAGATAGTAAGTTAGGAATTTCACAGTCATGTCTC	191860677	chr3	191860618	+	false	hs|3q28	NA	NA	AK123610	NA	chr3:191860618-191860677	NA	NA	NA	Hs.390250_x000D_
A_32_P122793	7.25257	P	6.07478	P	2.2623	2.2623	up	MORC2-AS1	Homo sapiens MORC2 antisense RNA 1 (MORC2-AS1), long non-coding RNA [NR_026920]	AGCCAGGAGCTGAAATGGCTCCGGCTTAGCAACCCAGTATGGCCAAAGTGGAAAGGTTCT	31322519	chr22	31322460	+	false	hs|22q12.2	NA	150291	NR_026920	MORC2 antisense RNA 1	chr22:31322460-31322519	NA	NR_026920	THC2464538	Hs.592202_x000D_
A_24_P558141	5.12903	P	6.1353	P	0.497833	2.00871	down	NA	NA	AACCCTGTGCTGTGGCATAACCTCTCTACATTTTCCCATGAGCTGTGCTGATCAAACTAA	NA	NA	NA	NA	false	NA	NA	NA	NA	NA	NA	NA	NA	NA	NA_x000D_
A_24_P915149	5.17268	P	3.40234	A	3.41135	3.41135	up	NA	NA	ATGCTGAATGCTATCATTTCTTTCTAACATATTTAGCATTAATAAAAAGTGAGTATTCTG	36883703	chr17	36883647	-	false	hs|17q12	NA	NA	NA	NA	chr17:036883703-036883647	NA	NA	THC2544493	NA_x000D_
A_24_P917729	4.11404	P	2.86765	A	2.37247	2.37247	up	AGK	acylglycerol kinase [Source:HGNC Symbol;Acc:HGNC:21869] [ENST00000492693]	TTTAAAGCTCATCTCCAAGTTCAACTGATCCATATCATGTACACTGTTATATTCCATGAG	141293459	chr7	141293400	+	false	hs|7q34	ENST00000492693	55750	BC009775	acylglycerol kinase	chr7:141293400-141293459	GO:0005739|GO:0031966|GO:0003951|GO:0004143|GO:0047620|GO:0046834|GO:0046486|GO:0046513|GO:0005524|GO:0007205|GO:0001729|GO:0043231	NA	THC2487914	Hs.743318_x000D_
A_32_P213948	7.38256	P	6.33996	P	2.05993	2.05993	up	NA	NA	ACACCCATTCATTAACAGGCTTTATGAATCCTAAAGTAAAGACAGTGACCCACTGCTGTT	1944311	chr17	1944252	-	false	hs|17p13.3	NA	NA	NA	NA	chr17:001944311-001944252	NA	NA	NA	NA_x000D_
A_24_P269140	4.36241	P	2.89839	A	2.75875	2.75875	up	NA	t-complex 10-like 2 [Source:HGNC Symbol;Acc:HGNC:21254] [ENST00000473271]	AGAAATTGCAAAGGAAAAGACATTCTCTCCCCTATTTAGGAAACTTGGTTAGAGCAGCAC	167610365	chr6	167610306	+	false	hs|6q27	ENST00000473271	NA	U03399	NA	chr6:167610306-167610365	NA	NA	THC2479240	Hs.351_x000D_
A_32_P54553	8.58174	P	7.50799	P	2.1049	2.1049	up	USP41	ubiquitin specific peptidase 41 [Source:HGNC Symbol;Acc:HGNC:20070] [ENST00000454608]	ATATGATCCGGATGAAGGACTCCTTGATTTGCCTTGACTGTGCCATGGAGAGTAGCAGAA	20723843	chr22	20723784	-	false	hs|22q11.21	ENST00000454608	373856	XM_006726833	ubiquitin specific peptidase 41	chr22:20723843-20723784	GO:0004197|GO:0019785|GO:0016579|GO:0004843|GO:0061136|GO:0043161|GO:0005634	XM_006726833	THC2632026	Hs.38260_x000D_
A_32_P58374	3.72974	P	4.96204	P	0.425639	2.34941	down	NA	NA	ACAGCAGCTTGGTAGCCAAAGCGGCCTTGGAGACCCTGGCTTCGGATCCGGTCCTGGCCG	116698211	chr10	116698152	-	false	hs|10q25.3	NA	NA	NA	NA	chr10:116698211-116698152	NA	NA	NA	NA_x000D_
A_23_P144326	4.93606	P	1.48011	A	10.9735	10.9735	up	ASB5	Homo sapiens ankyrin repeat and SOCS box containing 5 (ASB5), mRNA [NM_080874]	CAGATATTAAAGCTGCTTTTGGGTAAAACAGGTTTCCACCAGTATTTTCCCTGAGCTAGA	177135110	chr4	177135051	-	false	hs|4q34.2	ENST00000296525	140458	NM_080874	ankyrin repeat and SOCS box containing 5	chr4:177135110-177135051	GO:0035556|GO:0016567	NM_080874	THC2472591	Hs.591712_x000D_
A_32_P121326	4.25061	P	1.4846	A	6.80224	6.80224	up	NA	NA	CTGTTTGAAAAGGACGGCTTGCAGAGTTGCAGCAAAAGTCATTTCTGGGCAGACGATAAT	153986169	chr7	153986110	+	false	hs|7q36.2	NA	NA	NA	NA	chr7:153986110-153986169	NA	NA	THC2701970	NA_x000D_
A_24_P494600	3.32445	A	8.04106	P	0.0380329	26.293	down	NA	ALU1_HUMAN (P39188) Alu subfamily J sequence contamination warning entry, partial (5%) [THC2662033]	TGTCAACTACTCTGAGAATGCAAAATTCTTGTTTTAAAATGTGTATCTTACAACTCCTTC	51844290	chr1	51844231	-	false	hs|1p32.3	NA	NA	NA	NA	chr1:051844290-051844231	NA	NA	THC2662033	NA_x000D_
A_32_P151589	3.10372	A	4.18036	P	0.474132	2.10912	down	NA	Homo sapiens SMARCA2 mRNA, partial sequence. [AY295762]	CGATACACATTGGTAACATAGGAGATCAGGGTGACAAAAGAAGCCATCCAATACACTATA	2193473	chr9	2193414	-	false	hs|9p24.3	NA	NA	AY295762	NA	chr9:2193473-2193414	NA	NA	NA	Hs.298990_x000D_
A_23_P6066	5.23598	P	2.95195	A	4.87034	4.87034	up	CPXM1	Homo sapiens carboxypeptidase X (M14 family), member 1 (CPXM1), transcript variant 1, mRNA [NM_019609]	TCACGCCCACACCAGATGATGCTGTGTTTCGCTGGCTCAGCACTGTCTATGCTGGCAGTA	2776406	chr20	2776347	-	false	hs|20p13	ENST00000380605	56265	NM_019609	carboxypeptidase X (M14 family), member 1	chr20:2776406-2776347	GO:0006508|GO:0008270|GO:0005615|GO:0004181	NM_019609	THC2769779	Hs.659346_x000D_
A_23_P425766	1.66571	A	4.72949	P	0.119595	8.36157	down	KLHL32	Homo sapiens kelch-like family member 32 (KLHL32), transcript variant 1, mRNA [NM_052904]	GGTATATTGTGTTCCATGGGTCTTTAGAGCATTCTTTGTACACTTTTTCTAATCAGCACT	97587457	chr6	97587398	+	false	hs|6q16.1	ENST00000536676	114792	NM_052904	kelch-like family member 32	chr6:97587398-97587457	NA	NM_052904	THC2485402	Hs.45056_x000D_
A_24_P403799	1.54215	A	7.50543	P	0.0160278	62.3917	down	NRIP2	Homo sapiens nuclear receptor interacting protein 2 (NRIP2), mRNA [NM_031474]	CAGACTTCACCTATTCAGCATTCTTTCTGATTTCTAGAACTATCCACCTCATTAGGCCTT	2935550	chr12	2935491	-	false	hs|12p13.33	ENST00000337508	83714	NM_031474	nuclear receptor interacting protein 2	chr12:2935550-2935491	GO:0005737|GO:0006508|GO:0005634|GO:0004190|GO:0000122|GO:0006351	NM_031474	THC2472937	Hs.530816_x000D_
A_23_P368681	7.94042	P	5.77878	P	4.47421	4.47421	up	GIMAP2	Homo sapiens GTPase, IMAP family member 2 (GIMAP2), mRNA [NM_015660]	ATGACCAAGTGAAGGAACTAATGGACTGTATTGAGGATCTGTTGATGGAGAAAAATGGTG	150390008	chr7	150389949	+	false	hs|7q36.1	ENST00000223293	26157	NM_015660	GTPase, IMAP family member 2	chr7:150389949-150390008	GO:0005811|GO:0005737|GO:0016021|GO:0005525	NM_015660	THC2472957	Hs.647071_x000D_
A_23_P36795	6.40045	P	5.3937	P	2.00939	2.00939	up	SYT1	Homo sapiens synaptotagmin I (SYT1), transcript variant 1, mRNA [NM_005639]	AAAGTAGCTCTCCATTATCACCTTTATACAAAATGTACATCCTGTGAATTCTGTTCCAGA	79843881	chr12	79843822	+	false	hs|12q21.2	ENST00000393240	6857	NM_005639	synaptotagmin I	chr12:79843822-79843881	GO:0060201|GO:0005515|GO:0070083|GO:0043005|GO:0005516|GO:0005215|GO:0005513|GO:0030054|GO:0005886|GO:0031340|GO:0031201|GO:0007268|GO:0031045|GO:0060203|GO:0007269|GO:0042802|GO:0005544|GO:0005545|GO:0030276|GO:0000149|GO:0017157|GO:0051260|GO:0030672|GO:0017075|GO:0048278|GO:0051966|GO:0005509|GO:0005546|GO:0008022|GO:0060076|GO:0014047|GO:0016079|GO:0008021|GO:0042734|GO:0042584|GO:0045956|GO:…	NM_005639	THC2627085	Hs.310545_x000D_
A_23_P252023	1.67133	A	4.8351	P	0.111586	8.96167	down	SSX2	Homo sapiens synovial sarcoma, X breakpoint 2 (SSX2), transcript variant 2, mRNA [NM_175698]	ACTTCTCTAAGGAAGAGTGGGAAAAGATGAAAGCCTCAGAGAAAATCTTCTATGTGTATA	52782346	chrX	52782287	+	false	hs|Xp11.22	ENST00000456455	6757	NM_175698	synovial sarcoma, X breakpoint 2	chrX:52782287-52782346	GO:0005515|GO:0006355|GO:0005634|GO:0003676|GO:0006351	NM_175698	THC2648673	Hs.661107_x000D_
A_32_P3600	3.65034	P	4.91052	P	0.41749	2.39527	down	NA	HSU02629 smooth muscle myosin alkali light chain {Homo sapiens} (exp=-1; wgp=0; cg=0), partial (10%) [THC2587763]	GGAAAGTTGCTGAGACAAGAAAGCCTAGGGAAACTTTAGGCTAGATACAAAATTCACACA	56555296	chr12	56555237	-	false	hs|12q13.2	NA	NA	NA	NA	chr12:056555296-056555237	NA	NA	THC2587763	NA_x000D_
A_24_P128354	3.77282	P	1.50759	A	4.8073	4.8073	up	NA	ALU1_HUMAN (P39188) Alu subfamily J sequence contamination warning entry, partial (20%) [THC2482340]	CATCATAATATTTTCGAGCACGAACGATTTGCTGTCGATTTTCTTTTATCTTTGATTGGG	62530799	chr17	62530740	-	false	hs|17q23.3	NA	NA	NA	NA	chr17:062530799-062530740	NA	NA	THC2482340	NA_x000D_
A_23_P148858	7.11636	P	8.1179	P	0.499466	2.00214	down	NA	Homo sapiens neuronal thread protein AD7c-NTP mRNA, complete cds. [AF010144]	TTTTTTGTATTTTTAGTAGAGATGGGGTTCACCATGTTCGCCAGGTTGATCTTGATCTCT	24032321	chr1	24032291	-	false	hs|1p36.11	ENST00000366398	NA	AF010144	NA	chr1:24032321-24032291	NA	NA	THC2486804	NA_x000D_
A_23_P318800	6.26784	P	4.03992	A	4.68459	4.68459	up	SSTR2	Homo sapiens somatostatin receptor 2 (SSTR2), mRNA [NM_001050]	AGTAAGCAGGACAAATCCCGGCTGAATGAGACCACGGAGACCCAGAGGACCCTCCTCAAT	71166544	chr17	71166485	+	false	hs|17q25.1	ENST00000357585	6752	NM_001050	somatostatin receptor 2	chr17:71166485-71166544	GO:0005515|GO:0043005|GO:0008285|GO:0005886|GO:0007584|GO:0007586|GO:0007267|GO:0007268|GO:0021549|GO:0007283|GO:0030165|GO:0030432|GO:0007193|GO:0071385|GO:0004994|GO:0005737|GO:0006937|GO:0042594|GO:0042923|GO:0005887|GO:0007187|GO:0007218|GO:0071392|GO:0030900	NM_001050	THC2470588	Hs.514451_x000D_
A_24_P127641	10.9704	P	9.59777	P	2.58942	2.58942	up	C5orf56	Homo sapiens chromosome 5 open reading frame 56 (C5orf56), long non-coding RNA [NR_045116]	TATATCGTAGGTGGCTTTAATACGTGTTATTTGCTCATCTGTATTTCTTACTCTTTGCAC	131811674	chr5	131811615	+	false	hs|5q31.1	ENST00000378953	441108	NR_045116	chromosome 5 open reading frame 56	chr5:131811615-131811674	NA	NR_045116	THC2637908	Hs.658288_x000D_
A_32_P25639	4.29854	P	2.20838	A	4.25796	4.25796	up	TRAPPC3L	Homo sapiens trafficking protein particle complex 3-like (TRAPPC3L), mRNA [NM_001139444]	GCCTTGGAAATGGTTCATTTGGCGGCTGATGTTACATTCTTGCAAGACAGACTAAAAGGT	116821655	chr6	116818189	-	false	hs|6q22.1	ENST00000368602	100128327	NM_001139444	trafficking protein particle complex 3-like	chr6:116821655-116818189	GO:0005794|GO:0005783|GO:0016192	NM_001139444	THC2498066	Hs.134795_x000D_
A_24_P246825	4.92901	P	3.69089	A	2.35892	2.35892	up	NA	NA	TTCTTGCCCTAAACAAGCAAAGAAAATGCAGAGGTCTCATCCTTAAGACTCAGAAGCTAA	48035743	chr6	48035684	-	false	hs|6p12.3	NA	NA	NA	NA	chr6:048035743-048035684	NA	NA	THC2677796	NA_x000D_
A_23_P361381	4.41541	P	3.07527	A	2.53176	2.53176	up	DMC1	Homo sapiens DNA meiotic recombinase 1 (DMC1), transcript variant 1, mRNA [NM_007068]	AATAACTGCTGGAGGAATTGGGGATGCCAAGGAGTAGGTGGTGAATTGATGCAAATTGCT	38916061	chr22	38916002	-	false	hs|22q13.1	ENST00000216024	11144	NM_007068	DNA meiotic recombinase 1	chr22:38916061-38916002	GO:0005515|GO:0000781|GO:0000794|GO:0005694|GO:0007286|GO:0005634|GO:0007292|GO:0007283|GO:0001556|GO:0003677|GO:0005524|GO:0007129|GO:0001541|GO:0007126|GO:0007141|GO:0008094|GO:0007131	NM_007068	THC2479543	Hs.339396_x000D_
A_23_P67569	6.59905	P	3.68678	A	7.52801	7.52801	up	LPPR3	Homo sapiens lipid phosphate phosphatase-related protein type 3 (LPPR3), transcript variant 1, mRNA [NM_024888]	AGCGACGTGGACCAGGAGGAGCCGCGGTTCGGGGCCGTGGCCACCGTCAACCTGGCCACG	812797	chr19	812738	-	false	hs|19p13.3	ENST00000359894	79948	NM_024888	lipid phosphate phosphatase-related protein type 3	chr19:812797-812738	GO:0016311|GO:0016021|GO:0008195	NM_024888	THC2633206	Hs.546439_x000D_
A_23_P378416	4.15321	P	3.04148	A	2.16105	2.16105	up	GPM6B	Homo sapiens glycoprotein M6B (GPM6B), transcript variant 2, mRNA [NM_001001996]	TGATTGCCTGATAACCAGTTTCAATGATGAAAATGAAAACAAGTGCTGAAGATGAAATGG	13792323	chrX	13792264	-	false	hs|Xp22.2	ENST00000356942	2824	NM_001001996	glycoprotein M6B	chrX:13792323-13792264	GO:0030501|GO:0005886|GO:0015031|GO:0051893|GO:0030154|GO:2000009|GO:0007399|GO:0003674|GO:0085029|GO:0001503|GO:0032956|GO:0051612|GO:0045121|GO:0016021	NM_001001996	THC2466323	Hs.495710_x000D_
A_24_P71341	4.74094	P	3.63271	A	2.15582	2.15582	up	FMO5	Homo sapiens flavin containing monooxygenase 5 (FMO5), transcript variant 1, mRNA [NM_001461]	TGACTATCCAATCCCAGATCATTATCCCAACTTCATGCATAATGCCCAGGTCCTGGAGTA	146687435	chr1	146687376	-	false	hs|1q21.1	ENST00000533848	2330	NM_001461	flavin containing monooxygenase 5	chr1:146687435-146687376	GO:0050661|GO:0008150|GO:0004499|GO:0050660|GO:0005789|GO:0016021|GO:0055114	NM_001461	THC2708052	Hs.642706_x000D_
A_23_P104741	4.54025	P	2.73836	A	3.48675	3.48675	up	KIRREL3	Homo sapiens kin of IRRE like 3 (Drosophila) (KIRREL3), transcript variant 1, mRNA [NM_032531]	TCCACGAGAAGAGAGGAAGTATATCTACACCTCAACCCTCCTAGTCACCACCTGAAATAA	126293470	chr11	126293411	-	false	hs|11q24.2	ENST00000525144	84623	NM_032531	kin of IRRE like 3 (Drosophila)	chr11:126293470-126293411	GO:0030097|GO:0005515|GO:0030424|GO:0072102|GO:0005886|GO:0043198|GO:0048812|GO:0021740|GO:0005576|GO:0016021|GO:0001764|GO:0002121	NM_032531	NP1136546	Hs.376015_x000D_
A_24_P365349	5.39008	P	4.34549	P	2.06277	2.06277	up	CACNG7	Homo sapiens calcium channel, voltage-dependent, gamma subunit 7 (CACNG7), mRNA [NM_031896]	CCTGGCTCTGTTATTTACCGTGTATCATATGTAAATATCGACAGAAACTTCAATAAACTT	54446958	chr19	54446899	+	false	hs|19q13.42	ENST00000391767	59284	NM_031896	calcium channel, voltage-dependent, gamma subunit 7	chr19:54446899-54446958	GO:0005245|GO:0032281|GO:2000311|GO:0070588|GO:0006816|GO:0005891	NM_031896	THC2724078	Hs.631597_x000D_
A_23_P21207	7.31433	P	5.83259	P	2.79285	2.79285	up	UBA7	Homo sapiens ubiquitin-like modifier activating enzyme 7 (UBA7), mRNA [NM_003335]	ATTCCACCGGTCAACCGTGCCCAGAGCAAGCGAATTGTGGGCCAGATTATCCCAGCCATT	49845476	chr3	49845325	-	false	hs|3p21.31	ENST00000333486	7318	NM_003335	ubiquitin-like modifier activating enzyme 7	chr3:49845476-49845325	GO:0004842|GO:0016567|GO:0032020|GO:0019221|GO:0004839|GO:0005634|GO:0005524|GO:0005829|GO:0019941|GO:0045087|GO:0032480|GO:0006464|GO:0019782	NM_003335	THC2710395	Hs.16695_x000D_
A_24_P194524	5.18437	P	6.38472	P	0.435169	2.29796	down	CD99L2	Homo sapiens CD99 molecule-like 2 (CD99L2), transcript variant 1, mRNA [NM_031462]	ACAAGGATCTTGAAGACATAGTAGGGGTGGAGAATACAAACCTGACAAGGGTAAAGGTGA	149934820	chrX	149934788	-	false	hs|Xq28	ENST00000418547	83692	NM_031462	CD99 molecule-like 2	chrX:149934820-149934788	GO:0005886|GO:0016021|GO:0007155|GO:0005925	NM_031462	THC2517022	Hs.522805_x000D_
A_32_P149254	4.4684	P	2.691	A	3.42808	3.42808	up	NA	Q5ABE7_CANAL (Q5ABE7) Potential MATE family drug/sodium antiporter, partial (4%) [THC2625001]	GCTGTACTGATACAGACAAAATGTTATTATTATGGGAAGGGATAACTCCCTTGTAAAACC	133104064	chr2	133104005	-	false	hs|2q21.2	ENST00000608279	NA	NA	NA	chr2:133104064-133104005	NA	NA	THC2625001	NA_x000D_
A_32_P54186	8.30552	P	5.77992	P	5.75816	5.75816	up	METTL14	methyltransferase like 14 [Source:HGNC Symbol;Acc:HGNC:29330] [ENST00000388822]	CCTGTACAGATTTTTATAACTGTTGTTATCATAAGAGAATGGCTACATCATTATCCTGCC	119636387	chr4	119636328	+	false	hs|4q26	ENST00000388822	57721	NA	methyltransferase like 14	chr4:119636328-119636387	GO:0061157|GO:0019827|GO:0003723|GO:0080009|GO:0005654|GO:0005634|GO:0016422	NA	THC2668629	NA_x000D_
A_24_P768824	1.45363	A	4.06986	P	0.163093	6.13147	down	NA	NA	ACCTTATAGATCTTGTGATGACACAAGTTAACCACTTGTGGGTATTTGGATCTCAGTGTT	10762853	chr12	10762794	-	false	hs|12p13.2	NA	NA	NA	NA	chr12:010762853-010762794	NA	NA	THC2535767	NA_x000D_
A_32_P761454	3.62984	P	1.47665	A	4.44812	4.44812	up	LINC00308	Homo sapiens long intergenic non-protein coding RNA 308 (LINC00308), long non-coding RNA [NR_038400]	CATGAGTGAATAAGCAACGATGAGTGTTAGGCTGTTTATTCAGATACCCTCACGCCACTG	23487350	chr21	23487212	+	false	hs|21q21.1	ENST00000419431	54143	NR_038400	long intergenic non-protein coding RNA 308	chr21:23487212-23487350	NA	NR_038400	THC2487910	Hs.352631_x000D_
A_23_P318890	4.73689	P	3.33644	A	2.63985	2.63985	up	OR1F1	Homo sapiens olfactory receptor, family 1, subfamily F, member 1 (OR1F1), mRNA [NM_012360]	AACAGGTACTTGAAAGGGGCTCTGAAAAAAGTAGTTGGCAGGGTGGTGTTTTCTGTCTGA	3255185	chr16	3255126	+	false	hs|16p13.3	ENST00000304646	4992	NM_012360	olfactory receptor, family 1, subfamily F, member 1	chr16:3255126-3255185	GO:0050911|GO:0007165|GO:0004984|GO:0007186|GO:0005886|GO:0004930|GO:0016021	NM_012360	THC2603233	Hs.664502_x000D_
A_24_P399490	7.99062	P	6.70117	P	2.44434	2.44434	up	KLK10	Homo sapiens kallikrein-related peptidase 10 (KLK10), transcript variant 1, mRNA [NM_002776]	GCTGTCTACACCCAGATCTGCAAATACATGTCCTGGATCAATAAAGTCATACGCTCCAAC	51518118	chr19	51518059	-	false	hs|19q13.41	ENST00000601467	5655	NM_002776	kallikrein-related peptidase 10	chr19:51518118-51518059	GO:0007049|GO:0004252|GO:0006508|GO:0008236|GO:0005576	NM_002776	NP837646	Hs.275464_x000D_
A_23_P423957	6.33702	P	8.00663	P	0.314338	3.18129	down	FBXL18	Homo sapiens F-box and leucine-rich repeat protein 18 (FBXL18), mRNA [NM_024963]	GCTGGCCAACCTGGGCATGATGGGGAAGGTGGTGTACATGCCCGCGCTCTCAGACATGTT	5540208	chr7	5540149	-	false	hs|7p22.1	ENST00000415009	80028	NM_024963	F-box and leucine-rich repeat protein 18	chr7:5540208-5540149	NA	NM_024963	THC2475863	Hs.623974_x000D_
A_23_P71328	7.77129	P	6.58513	P	2.27546	2.27546	up	MATN2	Homo sapiens matrilin 2 (MATN2), transcript variant 2, mRNA [NM_030583]	GAGCCCACAAACAAGCATCTCTTCTATGCCGAAGACTTCAGCACAATGGATGAGATAAGT	99042814	chr8	99042755	+	false	hs|8q22.2	ENST00000521952	4147	NM_030583	matrilin 2	chr8:99042755-99042814	GO:0031012|GO:0005515|GO:0008150|GO:0003674|GO:0031104|GO:0008347|GO:0007411|GO:0005509|GO:0005578|GO:0001764|GO:0048678|GO:0005604	NM_030583	NP1159433	Hs.189445_x000D_
A_23_P95125	5.49836	P	7.19075	P	0.309415	3.23191	down	NA	NA	CACACTGGGACTTGCAAAAAGGGACACTAAGAGACAAGGACTGAGTGGAATCCTGGAGAA	NA	NA	NA	NA	false	NA	NA	NA	NA	NA	NA	NA	NA	NA	NA_x000D_
A_24_P311679	7.86051	P	1.54164	A	79.8301	79.8301	up	DKK2	Homo sapiens dickkopf WNT signaling pathway inhibitor 2 (DKK2), mRNA [NM_014421]	CACATCCCGGCTCTGGATGGTACTCGGCACAGAGATCGAAACCACGGTCATTACTCAAAC	107845819	chr4	107845760	-	false	hs|4q25	ENST00000510534	27123	NM_014421	dickkopf WNT signaling pathway inhibitor 2	chr4:107845819-107845760	GO:0090263|GO:0007275|GO:0016055|GO:0090090|GO:0005615	NM_014421	NP304920	Hs.211869_x000D_
A_24_P79241	8.66754	P	7.40221	P	2.40383	2.40383	up	UBOX5	Homo sapiens U-box domain containing 5 (UBOX5), transcript variant 1, mRNA [NM_014948]	TTTCTTAATTGAAAGACTTCCCCCAAAAGGAAGTGGTCTTTTCACTACCCTTGCCAGAAA	3088346	chr20	3088287	-	false	hs|20p13	ENST00000217173	22888	NM_014948	U-box domain containing 5	chr20:3088346-3088287	GO:0000209|GO:0016604|GO:0016874|GO:0034450|GO:0008270|GO:0005634|GO:0031625	NM_014948	THC2609472	Hs.654646_x000D_
A_23_P14754	7.12984	P	1.53824	A	48.2215	48.2215	up	HAPLN3	Homo sapiens hyaluronan and proteoglycan link protein 3 (HAPLN3), mRNA [NM_178232]	TACTGCCCTCAAGGGGCGGGTGTACTACCTGGAGCACCCTGAGAAGCTGACGCTGACAGA	89422211	chr15	89421442	-	false	hs|15q26.1	ENST00000558770	145864	NM_178232	hyaluronan and proteoglycan link protein 3	chr15:89422211-89421442	GO:0001501|GO:0005540|GO:0005578|GO:0007417|GO:0007155|GO:0005615|GO:0005201	NM_178232	NP414353	Hs.447530_x000D_
A_23_P117912	8.55714	P	7.49902	P	2.08221	2.08221	up	RHOV	Homo sapiens ras homolog family member V (RHOV), mRNA [NM_133639]	GCTGAATTAGGACCCTTCCTTGGCACAGGGGTGAGAAAGAGCTTGGGGAACGCTTGGCAT	41164924	chr15	41164865	-	false	hs|15q15.1	ENST00000220507	171177	NM_133639	ras homolog family member V	chr15:41164924-41164865	GO:0005515|GO:0051056|GO:0005886|GO:0007264|GO:0005525|GO:0046872|GO:0010008|GO:0005829	NM_133639	NP1201175	Hs.447901_x000D_
A_24_P913078	3.86714	P	1.59097	A	4.84389	4.84389	up	NA	NA	TAGTTTTGGAAAGTATAAAAATTTACCAAGATTATTAACAAGTAGTTACATACTTGATTT	6893078	chr10	6893019	+	false	hs|10p14	NA	NA	NA	NA	chr10:006893019-006893078	NA	NA	NA	NA_x000D_
A_23_P361654	1.4614	A	6.28393	P	0.0353406	28.2961	down	NA	immunoglobulin kappa variable 1D-16 [Source:HGNC Symbol;Acc:HGNC:5748] [ENST00000492446]	TCAGGGTATTAGCAGCTGGTTAGCCTGGTATCAGCAGAAACCAGAGAAAGCCCCTAAGTC	90139432	chr2	90139373	+	false	hs|2p11.2	ENST00000492446	NA	BC073764	NA	chr2:90139373-90139432	NA	NA	THC2551789	Hs.449609_x000D_
A_24_P316634	5.96066	P	1.53484	A	21.4933	21.4933	up	FGR	Homo sapiens FGR proto-oncogene, Src family tyrosine kinase (FGR), transcript variant 2, mRNA [NM_001042747]	TGAAGAGTGGTACTTTGGAAAGATTGGGAGAAAGGATGCAGAGAGGCAGCTGCTTTCACC	27948075	chr1	27943754	-	false	hs|1p36.11	ENST00000457296	2268	NM_001042747	FGR proto-oncogene, Src family tyrosine kinase	chr1:27948075-27943754	GO:0045859|GO:0005515|GO:0005886|GO:0050830|GO:0008360|GO:0005743|GO:0050715|GO:0015629|GO:0030154|GO:0005829|GO:0050764|GO:0005758|GO:0046777|GO:0043552|GO:0042127|GO:0071375|GO:0005856|GO:0038083|GO:0070062|GO:0034987|GO:0034988|GO:0030335|GO:0019901|GO:0032587|GO:0014068|GO:0018108|GO:0009615|GO:0005524|GO:0043306|GO:0031234|GO:0002768|GO:0016477|GO:0007229|GO:0007596|GO:0045087|GO:0045088|GO:…	NM_001042747	THC2647604	Hs.1422_x000D_
A_32_P225263	5.25339	P	1.55559	A	12.9762	12.9762	up	NA	Homo sapiens cDNA FLJ26433 fis, clone KDN01585, highly similar to Aldehyde dehydrogenase 7 (EC 1.2.1.5). [AK129943]	TAAACACCTTTTTCTACAGTACAATTCAGAGAATAAATAGAGGCACACGGCTATAACTTC	67787219	chr11	67787160	+	false	hs|11q13.2	NA	NA	AK129943	NA	chr11:67787160-67787219	NA	NA	NP1157844	NA_x000D_
A_23_P250228	4.44225	P	3.38495	A	2.08103	2.08103	up	HYAL4	Homo sapiens hyaluronoglucosaminidase 4 (HYAL4), mRNA [NM_012269]	GAGCTGCAGGCATTGTTATTTGGGGAGACATGAATTTAACTGCATCCAAGGCCAACTGTA	123516817	chr7	123514855	+	false	hs|7q31.32	ENST00000476325	23553	NM_012269	hyaluronoglucosaminidase 4	chr7:123514855-123516817	GO:0030207|GO:0009986|GO:0005975|GO:0006027|GO:0004415|GO:0016021	NM_012269	THC2478433	Hs.28673_x000D_
A_24_P67096	9.42189	P	8.37718	P	2.06295	2.06295	up	ABCA5	Homo sapiens ATP-binding cassette, sub-family A (ABC1), member 5 (ABCA5), transcript variant 1, mRNA [NM_018672]	GAACTCAATCCTATGGACAAGTTTACTCTTTCTAATCTAATTCTTGGATATACTCCAGTG	67309347	chr17	67309288	-	false	hs|17q24.3	ENST00000592568	23461	NM_018672	ATP-binding cassette, sub-family A (ABC1), member 5	chr17:67309347-67309288	GO:0005215|GO:0033344|GO:0010745|GO:0005770|GO:0043691|GO:0005765|GO:0005524|GO:0005764|GO:0000139|GO:0008152|GO:0031902|GO:0034375|GO:0016021|GO:0016887	NM_018672	THC2638995	Hs.731824_x000D_
A_23_P92650	5.53196	P	1.83592	A	12.9604	12.9604	up	SLC25A2	Homo sapiens solute carrier family 25 (mitochondrial carrier; ornithine transporter) member 2 (SLC25A2), mRNA [NM_031947]	TAATTGTATTGAAATAGGAAAGTTGCTGCTCTTGCACTTGCTGGAATGTACAGGGTGGGC	140682338	chr5	140682279	-	false	hs|5q31.3	ENST00000239451	83884	NM_031947	solute carrier family 25 (mitochondrial carrier; ornithine transporter) member 2	chr5:140682338-140682279	GO:0034641|GO:0006810|GO:0005743|GO:0000050|GO:0044281|GO:0016021	NM_031947	THC2479226	Hs.97647_x000D_
A_23_P4286	12.1779	P	9.86331	P	4.97451	4.97451	up	XAF1	Homo sapiens XIAP associated factor 1 (XAF1), transcript variant 1, mRNA [NM_017523]	TTTAACACTGGCATTCCTGCCTACTTGCTGTGGTGGTCTTGTGAAAGGTGATGGGTTTTA	6676590	chr17	6676531	+	false	hs|17p13.1	ENST00000346752	54739	NM_017523	XIAP associated factor 1	chr17:6676531-6676590	GO:0005739|GO:0060337|GO:0031333|GO:0035456|GO:0019221|GO:0006915|GO:0008270|GO:0005634|GO:0005829	NM_017523	THC2515661	Hs.441975_x000D_
A_32_P217750	5.89412	P	4.58113	P	2.48456	2.48456	up	IL3RA	Homo sapiens interleukin 3 receptor, alpha (low affinity) (IL3RA), transcript variant 1, mRNA [NM_002183]	GAGATGCCTGTGTAATTTCGTCCGAAGCTGCCAGGAAGAAGAACAGAACTTTGTGTGTTT	1501546	chrX	1501487	+	false	hs|Xp22.33	ENST00000331035	3563	NM_002183	interleukin 3 receptor, alpha (low affinity)	chrX:1501487-1501546	GO:0038156|GO:0005886|GO:0004912|GO:0016021|GO:0036016	NM_002183	THC2474356	Hs.632790_x000D_
A_23_P398449	1.77745	A	4.17365	P	0.189964	5.26416	down	VNN3	Homo sapiens vanin 3 (VNN3), transcript variant 5, mRNA [NM_001291703]	ACATATCATTGTGACCCCAGAAGATGGAATCTATGGTTGGATCTTCACCAGGGAGAGCAT	133055517	chr6	133055458	-	false	hs|6q23.2	ENST00000448644	55350	NM_001291703	vanin 3	chr6:133055517-133055458	GO:0017159|GO:0008150|GO:0006807|GO:0005886|GO:0031225|GO:0005575	NM_001291703	THC2665159	Hs.183656_x000D_
A_24_P860842	4.09586	P	2.95707	A	2.20197	2.20197	up	NR6A1	Homo sapiens nuclear receptor subfamily 6, group A, member 1 (NR6A1), transcript variant 1, mRNA [NM_033334]	CATCTATGTCCAGTATCTGTGAAATGATGTTTTATCTGTGTGTCAGGATGAGAAACGGCA	127280897	chr9	127280838	-	false	hs|9q33.3	ENST00000487099	2649	NM_033334	nuclear receptor subfamily 6, group A, member 1	chr9:127280897-127280838	GO:0010467|GO:0005667|GO:0006367|GO:0007276|GO:0008283|GO:0003707|GO:0000122|GO:0007283|GO:0000978|GO:0003677|GO:0042803|GO:0043565|GO:0001077|GO:0045944|GO:0043401|GO:0005654|GO:0008270|GO:0004879|GO:0030522	NM_033334	THC2504069	Hs.586460_x000D_
A_24_P413286	3.88462	P	2.36185	A	2.87342	2.87342	up	NA	NA	GCACAAGACCCCTGGAGACACGACTGGGAGATTAAACGAACTGTGGGCTGACCCATCTGT	NA	NA	NA	NA	false	NA	NA	NA	NA	NA	NA	NA	NA	NA	NA_x000D_
A_32_P115796	5.06069	P	6.25492	P	0.43702	2.28822	down	GRIK2	Homo sapiens glutamate receptor, ionotropic, kainate 2 (GRIK2), transcript variant 1, mRNA [NM_021956]	CAATTAACAGAAACAGAACATTGCTACCCAATACTACCCTTACCTATGATACCCAGAAGA	102069955	chr6	102069896	+	false	hs|6q16.3	ENST00000421544	2898	NM_021956	glutamate receptor, ionotropic, kainate 2	chr6:102069896-102069955	GO:0030054|GO:0005886|GO:0005234|GO:0007268|GO:0032839|GO:0051402|GO:0006886|GO:0019228|GO:0030425|GO:0042803|GO:0046328|GO:0043524|GO:0043525|GO:0034220|GO:0045211|GO:0043195|GO:0048169|GO:0015277|GO:0006810|GO:0043204|GO:0001662|GO:0031625|GO:0031624|GO:0051967|GO:0060079|GO:0006874|GO:0035249|GO:0050804|GO:0014069|GO:0007215|GO:0030165|GO:0042734|GO:0035235|GO:0060080|GO:0032983|GO:0005887|GO:…	NM_021956	THC2486564	Hs.98262_x000D_
A_32_P221832	7.92984	P	5.24569	P	6.42699	6.42699	up	NA	NA	TCTTTTGTCATAAGCATATCGAACTATGGCCACCATGTCTAAGTCATCCAAAGCATGAAT	217001897	chr2	217001838	-	false	hs|2q35	NA	NA	NA	NA	chr2:217001897-217001838	NA	NA	NA	NA_x000D_
A_24_P45980	5.31293	P	4.14126	P	2.25272	2.25272	up	DLX2	Homo sapiens distal-less homeobox 2 (DLX2), mRNA [NM_004405]	TGCAAAAATGTGTTTAAATTATCTTTTTTAAAACCTATTCAGGATTATTAGCCTGGACTT	172964557	chr2	172964498	-	false	hs|2q31.1	ENST00000234198	1746	NM_004405	distal-less homeobox 2	chr2:172964557-172964498	GO:0045746|GO:0003727|GO:0003700|GO:0051216|GO:0021544|GO:0005634|GO:0009954|GO:0000122|GO:0048701|GO:0043565|GO:0021766|GO:0021772|GO:0007420|GO:0045944|GO:0003682|GO:0048715|GO:0042475|GO:0048755|GO:0021893|GO:0021882	NM_004405	THC2476720	Hs.419_x000D_
A_32_P156628	4.0364	P	2.23187	A	3.49313	3.49313	up	NA	NA	AGAAAAGTCGTTGATGTTGGAGGTTTCATGGAATCCAGTTAGACGTCGGGCATTGTCCAG	182353782	chr1	182353723	+	false	hs|1q25.3	NA	NA	NA	NA	chr1:182353723-182353782	NA	NA	NA	NA_x000D_
A_23_P207089	7.80361	P	2.67019	A	35.1006	35.1006	up	SHBG	Homo sapiens sex hormone-binding globulin (SHBG), transcript variant 1, mRNA [NM_001040]	TCAGCTGAAGCTGAGTATGTCCAGGGTGGTCTTGAGCCAAGGGTCGAAGATGAAGGCCCT	7536194	chr17	7536135	+	false	hs|17p13.1	ENST00000570527	6462	NM_001040	sex hormone-binding globulin	chr17:7536135-7536194	GO:0007285|GO:0005576|GO:0005497|GO:0070062	NM_001040	THC2479643	Hs.632235_x000D_
A_23_P65659	4.33631	P	3.1003	A	2.35545	2.35545	up	ATP10A	Homo sapiens ATPase, class V, type 10A (ATP10A), mRNA [NM_024490]	TTTTCCCCACACAACTTCAGCTGGCACGTCAGTTGACCAGGAAGTCCCCCAGGAGATGCA	25925092	chr15	25925033	-	false	hs|15q12	ENST00000555815	57194	NM_024490	ATPase, class V, type 10A	chr15:25925092-25925033	GO:0005515|GO:0000287|GO:0005886|GO:0005783|GO:0008360|GO:0055085|GO:0005524|GO:0006886|GO:0045332|GO:0034220|GO:0004012|GO:0008152|GO:0005789|GO:0016021	NM_024490	THC2473865	Hs.659258_x000D_
A_32_P110942	4.06012	P	2.45789	A	3.03612	3.03612	up	NA	NA	ATAAGGCACTTTACGGTTTTCATATTGGACAGTGAGGTACACAGGATATATTTCTAGGGT	110802643	chr13	110802584	+	false	hs|13q34	NA	NA	NA	NA	chr13:110802584-110802643	NA	NA	NA	NA_x000D_
A_32_P76427	6.93105	P	2.48364	A	21.8174	21.8174	up	LOC101928087	PREDICTED: Homo sapiens uncharacterized LOC101928087 (LOC101928087), ncRNA [XR_242444]	GAGACCTCATGAGACAGCTCATGATGGAAGTGAGACTGAGTTGCAGTGAACCCTGTCACT	143721954	chr8	143721895	+	false	hs|8q24.3	NA	101928087	XR_242444	uncharacterized LOC101928087	chr8:143721895-143721954	NA	XR_242444	THC2665328	Hs.126101_x000D_
A_32_P178635	7.57717	P	3.08294	A	22.5371	22.5371	up	NA	Homo sapiens, clone IMAGE:4344826, mRNA. [BC033590]	AGACACATTTCTCCTACCACGAGTAATCAAAAACACTATGAAACTGTAATATGGGCCGGG	60704002	chr17	60703943	-	false	hs|17q23.2	NA	NA	BC033590	NA	chr17:60704002-60703943	NA	NA	THC2493536	Hs.597585_x000D_
A_23_P48295	6.07243	P	4.44882	P	3.08146	3.08146	up	CDADC1	Homo sapiens cytidine and dCMP deaminase domain containing 1 (CDADC1), transcript variant 1, mRNA [NM_030911]	ACTGTGATTAGAAAGGGAAAAATAGGCATTTCCACAGTACTATTAAGAGAGGCATGATAA	49867561	chr13	49867502	+	false	hs|13q14.2	ENST00000251108	81602	NM_030911	cytidine and dCMP deaminase domain containing 1	chr13:49867502-49867561	GO:0016787|GO:0008152|GO:0008270	NM_030911	THC2464682	Hs.388220_x000D_
A_23_P500300	9.1035	P	7.77713	P	2.50771	2.50771	up	TRIM15	Homo sapiens tripartite motif containing 15 (TRIM15), mRNA [NM_033229]	AGCCAGCGGGCTTTCGGGGAAAAAAAAGAAAAAGACATCTAAAATAAAATGTTTAAACTG	30140462	chr6	30140403	+	false	hs|6p22.1	ENST00000376688	89870	NM_033229	tripartite motif containing 15	chr6:30140403-30140462	GO:0005622|GO:0051091|GO:0051092|GO:0007500|GO:0045087|GO:1900246|GO:0032481|GO:0008270	NM_033229	THC2475001	Hs.591789_x000D_
A_23_P364792	7.68054	P	1.47969	A	73.5602	73.5602	up	TXLNGY	Homo sapiens taxilin gamma pseudogene, Y-linked (TXLNGY), transcript variant 2, non-coding RNA [NR_045129]	ACATCAAGACTCAAATTGCAGTGCCACAAGTAATAAACATTTATTGGAAGATGAAGAAGG	21749247	chrY	21749188	+	false	hs|Yq11.222	ENST00000447520	246126	NR_045129	taxilin gamma pseudogene, Y-linked	chrY:21749188-21749247	GO:0019905	NR_045129	THC2647034	Hs.522863_x000D_
A_24_P732033	6.06237	P	4.81568	P	2.37297	2.37297	up	NA	ALU1_HUMAN (P39188) Alu subfamily J sequence contamination warning entry, partial (10%) [THC2530322]	GTGTGAACGTGAAGAATTGAGAAATATAGTGATCACATCAGTGTGTATTCATTCTGGTCA	67956305	chr11	67956246	-	false	hs|11q13.2	NA	NA	NA	NA	chr11:067956305-067956246	NA	NA	THC2530322	NA_x000D_
A_24_P712845	4.48101	P	1.63226	A	7.20374	7.20374	up	NA	NA	ACTTGGTTCCAATTCTCATGACATCCCACTTTTTGGGGATCCCTAGCCTTTGTCTTCCTT	257967	chr4	257908	+	false	hs|4p16.3	NA	NA	NA	NA	chr4:000257908-000257967	NA	NA	NA	NA_x000D_
A_24_P395317	6.78593	P	4.62524	P	4.47129	4.47129	up	DIS3	Homo sapiens DIS3 exosome endoribonuclease and 3'-5' exoribonuclease (DIS3), transcript variant 1, mRNA [NM_014953]	AGGTTTCAAGGTACAGTTATGGAGGAAAGAAGAAAATGACACATTGATAACACAGGTCTT	73330377	chr13	73330318	-	false	hs|13q22.1	ENST00000377767	22894	NM_014953	DIS3 exosome endoribonuclease and 3'-5' exoribonuclease	chr13:73330377-73330318	GO:0005515|GO:0016075|GO:0010467|GO:0090305|GO:0003723|GO:0006364|GO:0005730|GO:0043928|GO:0071034|GO:0000178|GO:0005829|GO:0043547|GO:0005085|GO:0004519|GO:0016020|GO:0000175|GO:0000176|GO:0005654|GO:0000288	NM_014953	THC2717509	Hs.744104_x000D_
A_23_P391946	6.46656	P	1.5482	A	30.2396	30.2396	up	C18orf15	Homo sapiens cDNA FLJ31338 fis, clone MAMGL1000184. [AK055900]	CATCTTACATCTTTTACTGTGATTAAAAATAAATGTCGTGGGGTTCACGTCCCACAGACC	13241926	chr18	13241867	+	false	hs|18p11.21	NA	147276	AK055900	chromosome 18 open reading frame 15	chr18:13241867-13241926	GO:0016021	NA	THC2487314	Hs.675872_x000D_
A_24_P284805	7.76241	P	4.69251	P	8.39713	8.39713	up	INPP5J	Homo sapiens inositol polyphosphate-5-phosphatase J (INPP5J), transcript variant 2, mRNA [NM_001284286]	CCAAGGGCCATGGAGACTTCATCCTGGGCTACTATAGTCACAACCACAGCATCCTCATCG	31529680	chr22	31529621	+	false	hs|22q12.2	ENST00000412277	27124	NM_001284286	inositol polyphosphate-5-phosphatase J	chr22:31529621-31529680	GO:0031115|GO:0017124|GO:0052658|GO:0043647|GO:0005886|GO:0006661|GO:0052659|GO:0044281|GO:0004445|GO:0001726|GO:0034485|GO:0005829|GO:0030426|GO:0005737|GO:0043198|GO:0033137|GO:0046856|GO:0010977|GO:0006644	NM_001284286	THC2633727	Hs.517549_x000D_
A_23_P156683	7.50129	P	3.86596	A	12.4264	12.4264	up	LTA	Homo sapiens lymphotoxin alpha (LTA), transcript variant 2, mRNA [NM_000595]	TCCCCACCAGTGGCATCTACTTCGTCTACTCCCAGGTGGTCTTCTCTGGGAAAGCCTACT	31541213	chr6	31541154	+	false	hs|6p21.33	ENST00000383303	4049	NM_000595	lymphotoxin alpha	chr6:31541154-31541213	GO:0032729|GO:0001666|GO:0002876|GO:0005164|GO:0043065|GO:0050830|GO:0007584|GO:0042493|GO:0048147|GO:0005102|GO:0007267|GO:0006915|GO:0060252|GO:0005125|GO:0005615|GO:0048535|GO:0007165|GO:0002925|GO:0016020|GO:0006959|GO:0032496|GO:0044130	NM_000595	THC2609500	Hs.36_x000D_
A_23_P37727	3.92967	P	1.47335	A	5.48815	5.48815	up	CX3CL1	chemokine (C-X3-C motif) ligand 1 [Source:HGNC Symbol;Acc:HGNC:10647] [ENST00000006053]	AGTAGGAAGACTTTGGAAAGACTTTTCCAACCCTCATCACCAACGTCTGTGCCATTTTGT	57418924	chr16	57418865	+	false	hs|16q21	ENST00000006053	6376	AB209037	chemokine (C-X3-C motif) ligand 1	chr16:57418865-57418924	GO:0005515|GO:0008009|GO:0005886|GO:0009986|GO:0030595|GO:0060055|GO:0030593|GO:0019221|GO:0005102|GO:0005576|GO:0006952|GO:0005615|GO:0050902|GO:0045766|GO:0051041|GO:0032914|GO:0006955|GO:0006935|GO:0050729|GO:2001240|GO:0048247|GO:0048246|GO:0016021|GO:0007155	NA	THC2463710	Hs.531668_x000D_
A_24_P911553	6.47295	P	1.55655	A	30.1983	30.1983	up	NA	NA	CCAGTATTTTCTGACCCTTTGTCTTTTCATTTAAAAGTATCTTTGAGAAGGTCCCTTATT	176903466	chr3	176903407	+	false	hs|3q26.32	NA	NA	NA	NA	chr3:176903407-176903466	NA	NA	NA	NA_x000D_
A_23_P355439	7.68655	P	5.52023	P	4.48877	4.48877	up	HIST1H2AA	Homo sapiens histone cluster 1, H2aa (HIST1H2AA), mRNA [NM_170745]	GGGCAGGCGCACCAGTGTATTTGGCGGCAGTGTTAGAGTATCTCACAGCAGAAATCCTTG	25726622	chr6	25726563	-	false	hs|6p22.2	ENST00000297012	221613	NM_170745	histone cluster 1, H2aa	chr6:25726622-25726563	GO:0046982|GO:0005634|GO:0000786|GO:0003677|GO:0070062	NM_170745	THC2483856	Hs.406739_x000D_
A_32_P142802	7.80186	P	1.65018	A	71.0951	71.0951	up	NA	NA	CCGCCGCAACCACATCCGAAGAAAGGGGTCAGGTATTCTAGGCGTACGGGGACTGATAAA	169261533	chr6	169261474	+	false	hs|6q27	NA	NA	NA	NA	chr6:169261474-169261533	NA	NA	THC2699446	NA_x000D_
A_23_P379649	6.08662	P	4.99576	P	2.13001	2.13001	up	BMF	Homo sapiens Bcl2 modifying factor (BMF), transcript variant 1, mRNA [NM_001003940]	CTGGTGGGGACTTTTGAGTCTTGAGGGGATAGCGGAAAAAGCTGAGCTCATAGGTGCCCA	40380509	chr15	40380450	-	false	hs|15q15.1	ENST00000397573	90427	NM_001003940	Bcl2 modifying factor	chr15:40380509-40380450	GO:0005515|GO:0032464|GO:0001669|GO:0005886|GO:2001234|GO:0043276|GO:0006915|GO:2001244|GO:0005741|GO:0016459|GO:0097193|GO:0005829|GO:1900740|GO:0090200	NM_001003940	THC2651021	Hs.591104_x000D_
A_24_P485012	6.45687	P	2.57328	A	14.7597	14.7597	up	NA	Homo sapiens cDNA clone IMAGE:3940218, partial cds. [BC017563]	ATGCAGCAGAAAACAGTGACTGCTATGCCTGCAGCAAGATGGAGACCAGAGTGCCCTGTA	18570291	chr19	18570232	-	false	hs|19p13.11	NA	NA	BC017563	NA	chr19:18570291-18570232	NA	NA	THC2778432	Hs.684452_x000D_
A_24_P376588	7.25266	P	1.46193	A	55.3582	55.3582	up	NA	NA	GAAAACTGAAGTTGAATCTTAAAATTTAATAAAGGCATCGATCTAGTCGGAACATGTGGG	138974876	chr5	138974817	-	false	hs|5q31.2	NA	NA	NA	NA	chr5:138974876-138974817	NA	NA	NA	NA_x000D_
A_23_P20017	5.98601	M	1.48114	A	22.7039	22.7039	up	NA	Homo sapiens PRO1598 mRNA, complete cds. [AF119849]	AGAGATTTTACAGAGGACACCAGGTATAAAGTAGAAACAACCACAGTGGGAAAGATACAC	103574715	chr7	103574656	-	false	hs|7q22.1	NA	NA	AF119849	NA	chr7:103574715-103574656	NA	NA	NA	NA_x000D_
A_24_P351466	6.10536	M	3.81665	A	4.8862	4.8862	up	KIAA1524	Homo sapiens KIAA1524 (KIAA1524), mRNA [NM_020890]	ACAAAAGAAAATATTAGTGAATTTAAAATAATTTTTATACTGCTGTAGCATAATTTCTAA	108269504	chr3	108269445	-	false	hs|3q13.13	ENST00000491772	57650	NM_020890	KIAA1524	chr3:108269504-108269445	GO:0005515|GO:2000179|GO:0005737|GO:0005886|GO:0016021|GO:0007283	NM_020890	THC2472444	Hs.591308_x000D_
A_23_P6130	8.20102	P	2.65496	A	46.7228	46.7228	up	PAX1	Homo sapiens paired box 1 (PAX1), transcript variant 1, mRNA [NM_006192]	ACCACTCCCAACGTGGTCAAGCACATCCGGGACTACAAGCAAGGAGACCCTGGCATCTTT	21687365	chr20	21687306	+	false	hs|20p11.22	ENST00000398485	5075	NM_006192	paired box 1	chr20:21687306-21687365	GO:0006366|GO:0008283|GO:0001756|GO:0043367|GO:0005634|GO:0048538|GO:0003677|GO:0001501|GO:0060017|GO:0043374|GO:0045944|GO:0060349|GO:0061056	NM_006192	THC2617535	Hs.122310_x000D_
A_24_P221858	1.59581	A	4.87656	P	0.102896	9.71859	down	PIWIL3	Homo sapiens piwi-like RNA-mediated gene silencing 3 (PIWIL3), transcript variant 1, mRNA [NM_001008496]	AAACCATCTCTCCTAACAATTTCACTCTAGCTTTCATTGTGGTGAAGAAACGAATAAACA	25120872	chr22	25119182	-	false	hs|22q11.23	ENST00000532537	440822	NM_001008496	piwi-like RNA-mediated gene silencing 3	chr22:25120872-25119182	GO:0051321|GO:0005737|GO:0003723|GO:0007275|GO:0031047|GO:0007283|GO:0030154|GO:0006417	NM_001008496	THC2484453	Hs.448343_x000D_
A_24_P915634	5.53219	P	1.55075	A	15.7955	15.7955	up	NA	NA	TGTATCCAGGTCAAGACAAAGTCCCCTGGGAATAAGATAGAGAATTTAGAAGTGGGTGTT	4691558	chr17	4691499	+	false	hs|17p13.2	NA	NA	NA	NA	chr17:004691499-004691558	NA	NA	NA	NA_x000D_
A_23_P200524	3.53663	A	5.01004	P	0.360131	2.77677	down	AK4	Homo sapiens adenylate kinase 4 (AK4), transcript variant 1, mRNA [NM_001005353]	TAACCTGGACTTCAATCCACCTCATGTACATGGTATTGATGACGTCACTGGTGAACCGTT	65690463	chr1	65684579	+	false	hs|1p31.3	ENST00000470888	205	NM_001005353	adenylate kinase 4	chr1:65684579-65690463	GO:0046033|GO:0046034|GO:0042493|GO:0004550|GO:0004017|GO:0009142|GO:0005525|GO:0046899|GO:0005524|GO:0001889|GO:0005739|GO:0006165|GO:0007420|GO:0005759|GO:0046039|GO:0006172|GO:0070062	NM_001005353	THC2461907	Hs.10862_x000D_
A_24_P75202	7.3909	P	1.4698	A	60.594	60.594	up	CSMD2	Homo sapiens CUB and Sushi multiple domains 2 (CSMD2), transcript variant 2, mRNA [NM_052896]	CACGACTACATAGAAATCCGGAATGGCCCCTATGAGACCAGCCGCATGATGGGAAGATTC	34076809	chr1	34076750	-	false	hs|1p35.1	ENST00000373380	114784	NM_052896	CUB and Sushi multiple domains 2	chr1:34076809-34076750	GO:0005886|GO:0016021	NM_052896	THC2478036	Hs.656915_x000D_
A_32_P90730	7.59717	P	1.47684	A	69.5669	69.5669	up	NA	BX110500 Soares_pregnant_uterus_NbHPU Homo sapiens cDNA clone IMAGp998G171156, mRNA sequence [BX110500]	ATTGAAAGGCCAATGACTGCTAATGACAGGCCAATGACTGCCATATGTTTCCCATTCTTC	79953360	chr6	79953301	+	false	hs|6q14.1	NA	NA	BX110500	NA	chr6:79953301-79953360	NA	NA	THC2653512	Hs.598014_x000D_
A_23_P422933	6.46696	P	5.2581	P	2.31154	2.31154	up	ARHGAP20	Homo sapiens Rho GTPase activating protein 20 (ARHGAP20), transcript variant 1, mRNA [NM_020809]	ACCATTCCTACTATCTGTGTTCCCTTAGATACTCCTGTAATTCTTAATGTGAATAGTTTG	110448123	chr11	110448064	-	false	hs|11q23.1	ENST00000524756	57569	NM_020809	Rho GTPase activating protein 20	chr11:110448123-110448064	GO:0043547|GO:0051056|GO:0007264|GO:0005829|GO:0005096	NM_020809	THC2472965	Hs.6136_x000D_
A_23_P28295	4.89554	P	1.64058	A	9.54641	9.54641	up	LRP2	Homo sapiens low density lipoprotein receptor-related protein 2 (LRP2), mRNA [NM_004525]	ACCAACTTTGAAAATCCAATCTATGCACAGATGGAGAACGAGCAAAAGGAAAGTGTTGCT	169985552	chr2	169985311	-	false	hs|2q31.1	ENST00000263816	4036	NM_004525	low density lipoprotein receptor-related protein 2	chr2:169985552-169985311	GO:0006629|GO:0005515|GO:0017124|GO:0005886|GO:0007603|GO:0005783|GO:0008283|GO:0030139|GO:0044281|GO:0031526|GO:0005765|GO:0005764|GO:0016324|GO:0008202|GO:0070062|GO:0005794|GO:0042359|GO:0005509|GO:0001523|GO:0006898|GO:0006897|GO:0043235|GO:0005905|GO:0006486|GO:0016021|GO:0030900|GO:0005768	NM_004525	THC2464471	Hs.657729_x000D_
A_23_P69941	6.25308	P	7.47956	P	0.427357	2.33996	down	EPB41L4A-AS2	Homo sapiens EPB41L4A antisense RNA 2 (head to head) (EPB41L4A-AS2), long non-coding RNA [NR_027706]	GCGACTTTTGATGGAGTTTCCTCTCATAGTGATTTGCCACAAAGGACCTTCTGTAGGAAG	111756556	chr5	111756497	+	false	hs|5q22.2	NA	54508	NR_027706	EPB41L4A antisense RNA 2 (head to head)	chr5:111756497-111756556	NA	NR_027706	THC2478301	Hs.591264_x000D_
A_23_P318881	3.27069	A	4.3735	P	0.46561	2.14772	down	SIAE	Homo sapiens sialic acid acetylesterase (SIAE), transcript variant 1, mRNA [NM_170601]	TCAGAGCAATGTTGCTAAATGACTGTTTCAGTATGATCAGAACTTAGATATAAGGATGGG	124506868	chr11	124506809	-	false	hs|11q24.2	ENST00000618733	54414	NM_170601	sialic acid acetylesterase	chr11:124506868-124506809	GO:0005975|GO:0002682|GO:0005764|GO:0005615|GO:0001681|GO:0070062	NM_170601	NP238978	Hs.10056_x000D_
A_24_P925413	3.92846	P	1.48217	A	5.45016	5.45016	up	CMYA5	Homo sapiens cardiomyopathy associated 5 (CMYA5), mRNA [NM_153610]	CCCCATTAGAGCTTAGAGATAGTAATGAAATAGGGAAGACACAAATTACACTTGGATCTA	79032089	chr5	79032030	+	false	hs|5q14.1	ENST00000446378	202333	NM_153610	cardiomyopathy associated 5	chr5:79032030-79032089	GO:0005515|GO:0048471|GO:0032513|GO:0043034|GO:0014733|GO:0070885|GO:0031430|GO:0042802	NM_153610	THC2601009	Hs.482625_x000D_
A_32_P43914	6.70174	P	5.67159	P	2.04225	2.04225	up	NA	NA	ACCCAACCTAAGCCAGCCAAGCTCTTCCAAGATCACCCAAACTCAAGTTGACCTGTAGAT	110962933	chr11	110962874	-	false	hs|11q23.1	ENST00000603154	NA	NA	NA	chr11:110962933-110962874	NA	NA	THC2712687	NA_x000D_
A_32_P17525	5.45755	P	1.46441	A	15.9241	15.9241	up	NA	Q9SI74_ARATH (Q9SI74) F23N19.12, partial (5%) [THC2664860]	AACTTCCTCTCATTTAACTTTCTTTAAGAGAAATAGACTACCTCACCCATAGTAATCTGG	66463512	chr4	66463453	-	false	hs|4q13.1	NA	NA	NA	NA	chr4:066463512-066463453	NA	NA	THC2664860	NA_x000D_
A_32_P379105	7.23253	P	4.64878	P	5.99495	5.99495	up	DDX53	Homo sapiens DEAD (Asp-Glu-Ala-Asp) box polypeptide 53 (DDX53), mRNA [NM_182699]	AGGAAAATTTCAACATAACGTGTGATGACTTGAAAAGTGGTGAAAAGCGTCTCATTCCAA	23018826	chrX	23018767	+	false	hs|Xp22.11	ENST00000327968	168400	NM_182699	DEAD (Asp-Glu-Ala-Asp) box polypeptide 53	chrX:23018767-23018826	GO:0003723|GO:0008152|GO:0004386|GO:0005634|GO:0005524	NM_182699	THC2483559	Hs.434416_x000D_
A_24_P268729	4.17284	P	2.90043	A	2.41564	2.41564	up	HEMK1	Homo sapiens HemK methyltransferase family member 1 (HEMK1), mRNA [NM_016173]	TCTGGCATACCCAAGTTCAGTAAATGTCTATCAGTAAGCTGATGGTACATGCATTTTCTA	50621399	chr3	50621340	+	false	hs|3p21.2	ENST00000448997	51409	NM_016173	HemK methyltransferase family member 1	chr3:50621340-50621399	GO:0006306|GO:0005739|GO:0006479|GO:0008276|GO:0008170|GO:0003677	NM_016173	THC2502773	Hs.517987_x000D_
A_32_P23145	7.46144	P	8.9661	P	0.352412	2.83759	down	NA	NA	AAGCAATTTGGTAAGTTTGAAAACCTAGCCCAAAACAAATTAATGACAAGTGGGTTTCTC	143538332	chr5	143538273	+	false	hs|5q31.3	NA	NA	NA	NA	chr5:143538273-143538332	NA	NA	NA	NA_x000D_
A_23_P71213	3.83336	P	5.63162	P	0.287522	3.478	down	ASZ1	Homo sapiens ankyrin repeat, SAM and basic leucine zipper domain containing 1 (ASZ1), transcript variant 1, mRNA [NM_130768]	ACAATTTGGAGAGCTATCTGAAGAGACAAAGTTGGAAATCAGTGGTGATGAGTTCCTCAA	117020033	chr7	117008754	-	false	hs|7q31.2	ENST00000450714	136991	NM_130768	ankyrin repeat, SAM and basic leucine zipper domain containing 1	chr7:117020033-117008754	GO:0010467|GO:0007165|GO:0005737|GO:0034587|GO:0071546|GO:0007275|GO:0031047|GO:0007283|GO:0004871|GO:0030154|GO:0043046|GO:0007140	NM_130768	THC2480692	Hs.352412_x000D_
A_23_P62793	5.30674	P	6.65105	P	0.393841	2.53909	down	PRO2012	Homo sapiens hypothetical protein PRO2012, mRNA (cDNA clone IMAGE:4995736). [BC019830]	GTGTTATTCAGCATCTTTTTGTATGTTTATTGACCATTGATGATTTGCCTGTTTGTGTCC	227237947	chr1	227237888	-	false	hs|1q42.13	NA	55478	BC019830	uncharacterized protein PRO2012	chr1:227237947-227237888	NA	NA	THC2484275	NA_x000D_
A_23_P139669	4.69212	P	1.46951	A	9.33472	9.33472	up	SLC2A3	Homo sapiens solute carrier family 2 (facilitated glucose transporter), member 3 (SLC2A3), mRNA [NM_006931]	ACGCTCATGACTGTTTCTTTGTTATTAAAGGATAACTATAATGGGATGAGCTTTGTCTGT	8077035	chr12	8075591	-	false	hs|12p13.31	ENST00000479059	6515	NM_006931	solute carrier family 2 (facilitated glucose transporter), member 3	chr12:8077035-8075591	GO:0005886|GO:0005975|GO:0006767|GO:0044281|GO:0055085|GO:0008645|GO:0019852|GO:0015758|GO:0006766|GO:0009405|GO:0016021|GO:0005355|GO:0070062	NM_006931	NP1402385	Hs.419240_x000D_
A_23_P30217	6.6722	P	4.4141	P	4.78363	4.78363	up	SCGB3A1	Homo sapiens secretoglobin, family 3A, member 1 (SCGB3A1), mRNA [NM_052863]	TGCTGGGGGCCCTGACAGTGTTTGGCTGAGCCGAGACTGGAGCATCTACACCTGAGGACA	180017604	chr5	180017200	-	false	hs|5q35.3	ENST00000512120	92304	NM_052863	secretoglobin, family 3A, member 1	chr5:180017604-180017200	GO:0030308|GO:0042127|GO:0005615|GO:0005125|GO:0070062	NM_052863	THC2608654	Hs.62492_x000D_
A_24_P826578	8.43056	P	7.0336	P	2.63345	2.63345	up	PARGP1	Homo sapiens poly (ADP-ribose) glycohydrolase pseudogene 1 (PARGP1), non-coding RNA [NR_029388]	TGAGGTGCTGGATCACAATGAATGTCTAATTATCACAGTGTCAGAGATGGCTTTGGATTC	51287118	chr10	51262156	-	false	hs|10q11.23	ENST00000440803	728407	NR_029388	poly (ADP-ribose) glycohydrolase pseudogene 1	chr10:51287118-51262156	NA	NR_029388	THC2543215	Hs.499594_x000D_
A_24_P592400	7.82629	P	5.78428	P	4.11818	4.11818	up	LOC100422737	Homo sapiens uncharacterized LOC100422737 (LOC100422737), long non-coding RNA [NR_033557]	TTGGCCAATGGAAGGAATTTCTTTTTTGGTAACAGACTCTGTGTGTACAGTTATGGGTCT	107165419	chr6	107165360	-	false	hs|6q21	ENST00000602621	100422737	NR_033557	uncharacterized LOC100422737	chr6:107165419-107165360	NA	NR_033557	THC2531067	Hs.634681_x000D_
A_24_P942760	4.73616	P	1.69052	A	8.25715	8.25715	up	NA	NA	CGCTAAGATTCTGATGAGTTCCTTTACCATTTTCAGTCACTTTCTAAAAGGGATTTAACT	59151695	chr15	59151636	-	false	hs|15q22.1	NA	NA	NA	NA	chr15:059151695-059151636	NA	NA	NA	NA_x000D_
A_32_P43034	7.68264	P	4.45762	P	9.35035	9.35035	up	NA	BX100437 Soares fetal liver spleen 1NFLS Homo sapiens cDNA clone IMAGp998I21111, mRNA sequence [BX100437]	ACACAAAAAACACCAGCCCTGGACAAGAGAATGGAAGAAGAGTTAGGAGATGCCCTTGAT	29352458	chr22	29352399	-	false	hs|22q12.1	NA	NA	BX100437	NA	chr22:29352458-29352399	NA	NA	THC2708089	Hs.624107_x000D_
A_24_P922981	4.19599	P	1.64253	A	5.8704	5.8704	up	NA	NA	ATCACTGTTGTCCCTAAGGCTTTACCTACAAGAAGACGCAAACGTCTTTGGATGGTGTGA	74538961	chr7	74538902	-	false	hs|7q11.23	NA	NA	NA	NA	chr7:074538961-074538902	NA	NA	THC2559114	NA_x000D_
A_23_P168167	5.55116	P	8.15046	P	0.165018	6.05994	down	FAXC	Homo sapiens failed axon connections homolog (Drosophila) (FAXC), mRNA [NM_032511]	ACAGTTTTTCCAGAACCCCAGACACAGATTTTACTGGACACTCACTCTTTGATTCGGATG	99729140	chr6	99729081	-	false	hs|6q16.2	ENST00000461803	84553	NM_032511	failed axon connections homolog (Drosophila)	chr6:99729140-99729081	GO:0016021	NM_032511	THC2673024	Hs.573245_x000D_
A_24_P338603	8.14831	P	6.66585	P	2.79425	2.79425	up	SKI	Homo sapiens v-ski avian sarcoma viral oncogene homolog (SKI), mRNA [NM_003036]	AAGCGTAACCTGCGGAAGGAGATCGAGCGTCTCCGCGCCGAGAACGAGAAGAAGATGAAA	2237575	chr1	2237516	+	false	hs|1p36.33	ENST00000378536	6497	NM_003036	SKI proto-oncogene	chr1:2237516-2237575	GO:0005515|GO:0010467|GO:0006367|GO:0060041|GO:0046332|GO:0048593|GO:0070207|GO:0017053|GO:0007179|GO:0031625|GO:0014902|GO:0005813|GO:0019901|GO:0003714|GO:0019904|GO:0001843|GO:0048741|GO:0032926|GO:0000122|GO:0030509|GO:0043234|GO:0060349|GO:0043388|GO:0008270|GO:0005654|GO:0043585|GO:0008285|GO:0008283|GO:0022011|GO:0048147|GO:0030177|GO:0005634|GO:0030326|GO:0060395|GO:0030514|GO:0005737|GO:…	NM_003036	THC2659701	Hs.656507_x000D_
A_24_P765795	4.6277	P	2.96445	A	3.16728	3.16728	up	lnc-IDH2-1	Homo sapiens cDNA FLJ31419 fis, clone NT2NE2000356. [AK055981]	TTTTTTCCCCTTTCTAACTTTCTTTCCCATACACTTATTTGAAATATTATCTCACGGTAA	90617994	chr15	90617935	-	false	hs|15q26.1	NA	NA	AK055981	lnc-IDH2-1:1	chr15:90617994-90617935	NA	NA	THC2544226	Hs.655249_x000D_
A_32_P56584	6.59859	P	5.44471	P	2.22511	2.22511	up	NA	Synthetic construct Homo sapiens gateway clone IMAGE:100016612 3' read POLR2K mRNA. [CU676215]	CCAATCTTTTAGTCCTTTTCTTGTACATTATTCTGTATCCACATTCTCTGCATCTGATTG	101164144	chr8	101164088	-	false	hs|8q22.2	NA	NA	CU676215	NA	chr8:101164144-101164088	NA	NA	NA	NA_x000D_
A_32_P449652	6.15439	P	1.49944	A	25.193	25.193	up	NA	Q9EQW3_MOUSE (Q9EQW3) Cis-AB transferase (Fragment), partial (22%) [THC2648557]	AGAGATCTGTGGTCTTGGTAAATAACAATGAGGAAATGTGAACTGATGAGGGAAGCTTCC	35357931	chr19	35357872	+	false	hs|19q13.11	NA	NA	NA	NA	chr19:035357872-035357931	NA	NA	THC2648557	NA_x000D_
A_23_P153616	6.32525	P	3.55956	A	6.80074	6.80074	up	MADCAM1	Homo sapiens mucosal vascular addressin cell adhesion molecule 1 (MADCAM1), transcript variant 1, mRNA [NM_130760]	CTTTCTGGACGGAACCACGTACTTTTTACATACATTGATTCATGTCTCACGTCTCCCTAA	505251	chr19	505192	+	false	hs|19p13.3	ENST00000346144	8174	NM_130760	mucosal vascular addressin cell adhesion molecule 1	chr19:505192-505251	GO:0005886|GO:0007568|GO:0050901|GO:0007165|GO:0006955|GO:0007160|GO:0016020|GO:0007229|GO:0030198|GO:0030216|GO:0050776|GO:0002687|GO:0043113|GO:0034113|GO:0016021|GO:0007155	NM_130760	THC2621878	Hs.102598_x000D_
A_24_P876734	5.95666	P	9.18557	M	0.10666	9.37558	down	HIVEP3	Homo sapiens human immunodeficiency virus type I enhancer binding protein 3 (HIVEP3), transcript variant 3, non-coding RNA [NR_038260]	TGTAGACAAATAAAAAGAAGAAAAAGCTACTTCCAAATCCTACTTACCCCAAAGACAAGA	42313215	chr1	42313156	-	false	hs|1p34.2	ENST00000491442	59269	NR_038260	human immunodeficiency virus type I enhancer binding protein 3	chr1:42313215-42313156	GO:0005737|GO:0005634|GO:0045893|GO:0035914|GO:0003677|GO:0046872|GO:0006351	NR_038260	THC2607583	Hs.648369_x000D_
A_32_P203232	3.45812	A	4.67698	P	0.42962	2.32764	down	NA	NA	AGCAAGTGCATTCTCTTGTGGGCTTAAGCCACAGTCAGTTGGTCCCAAGCCTGTCCGGTG	140719230	chr8	140719171	+	false	hs|8q24.3	NA	NA	NA	NA	chr8:140719171-140719230	NA	NA	THC2698534	NA_x000D_
A_23_P345183	4.07585	P	2.71221	A	2.57334	2.57334	up	NMNAT2	Homo sapiens nicotinamide nucleotide adenylyltransferase 2 (NMNAT2), transcript variant 1, mRNA [NM_015039]	ACCTGGGACACGAGTCTGTGAATAGTCGGTTTTCTCAGAATAATTTGAATCTGTTTTCTT	183220955	chr1	183220896	-	false	hs|1q25.3	ENST00000287713	23057	NM_015039	nicotinamide nucleotide adenylyltransferase 2	chr1:183220955-183220896	GO:0005802|GO:0005794|GO:0005770|GO:0019674|GO:0006767|GO:0045202|GO:0044281|GO:0005524|GO:0000139|GO:0000309|GO:0006766|GO:0004515|GO:0009435	NM_015039	THC2474542	Hs.497123_x000D_
A_24_P50091	1.87781	A	6.15389	P	0.0516145	19.3744	down	DNM1P46	Homo sapiens DNM1 pseudogene 46 (DNM1P46), non-coding RNA [NR_003260]	CAACAAGACCGTGTGGAACCTCATGGTTGGTGCGAAGCCCAAGACCATCATGCACATCAT	100341271	chr15	100341212	-	false	hs|15q26.3	ENST00000571780	196968	NR_003260	DNM1 pseudogene 46	chr15:100341271-100341212	GO:0072583|GO:0008152|GO:0003924	NR_003260	THC2593283	Hs.567763_x000D_
A_23_P9415	7.66165	P	9.74888	P	0.235332	4.24932	down	ACO1	Homo sapiens aconitase 1, soluble (ACO1), transcript variant 2, mRNA [NM_002197]	AATTATACCAGTGTTAAGTGACATAGATAAGAACTTTGCACACTTCAAATCAGAGCAGTG	32450604	chr9	32450545	+	false	hs|9p21.1	ENST00000541043	48	NM_002197	aconitase 1, soluble	chr9:32450545-32450604	GO:0005515|GO:0051539|GO:0005794|GO:0006099|GO:0005783|GO:0003723|GO:0003994|GO:0010040|GO:0009791|GO:0046872|GO:0006417|GO:0005829|GO:0005739|GO:0006879|GO:0006101|GO:0050892|GO:0005737|GO:0030350|GO:0070062	NM_002197	THC2474332	Hs.567229_x000D_
A_32_P196021	5.23745	P	3.44505	A	3.46392	3.46392	up	FGF7	Homo sapiens fibroblast growth factor 7 (FGF7), mRNA [NM_002009]	ACCTGATTCAAGGACTTTGTTAGCTAGGTTTTGAGGTCAGGCTTCAGTAACTGTAGTCTT	49778611	chr15	49778552	+	false	hs|15q21.2	ENST00000614567	2252	NA	fibroblast growth factor 7	chr15:49778552-49778611	GO:0008286|GO:0005515|GO:0010838|GO:0008284|GO:0051549|GO:0010463|GO:0050731|GO:0031069|GO:0060665|GO:0007173|GO:0060501|GO:0051781|GO:0008201|GO:0050679|GO:0048011|GO:0005794|GO:0031532|GO:0048015|GO:0009611|GO:0005576|GO:0005104|GO:0042056|GO:0050918|GO:0007165|GO:0008544|GO:0008543|GO:0034394|GO:0045087|GO:0061033|GO:0008083|GO:0038095|GO:0060445	NM_002009	THC2526036	Hs.567268_x000D_
A_23_P255457	3.79201	P	1.50997	A	4.86364	4.86364	up	CXorf51A	Homo sapiens chromosome X open reading frame 51A (CXorf51A), mRNA [NM_001144064]	GAAAACCTAAGAAAGCTAGAGGACCAATACTGCGTGGTCGTTATCACCGGCTGAAAGAAA	145891773	chrX	145891714	+	false	hs|Xq27.3	ENST00000438525	100129239	NM_001144064	chromosome X open reading frame 51A	chrX:145891714-145891773	NA	NM_001144064	THC2665655	Hs.592233_x000D_
A_32_P74964	3.72319	P	1.53088	A	4.57037	4.57037	up	FAXC	Homo sapiens failed axon connections homolog (Drosophila) (FAXC), mRNA [NM_032511]	AATGATGACCCCAATGTGAAGATGGCATTTCAGTGTTTATTTCTGGATCTATGAGTTACT	99721027	chr6	99720968	-	false	hs|6q16.2	ENST00000389677	84553	NM_032511	failed axon connections homolog (Drosophila)	chr6:99721027-99720968	GO:0016021	NM_032511	THC2496174	Hs.573245_x000D_
A_24_P520935	3.8312	P	1.62608	A	4.61112	4.61112	up	ZNF385D-AS1	Homo sapiens ZNF385D antisense RNA 1 (ZNF385D-AS1), long non-coding RNA [NR_046731]	CATGGCATTATTAATTGAAAAGGAAATATATTCCAGAAATCTATTCTGTTACCAGCTGTA	21620782	chr3	21620723	+	false	hs|3p24.3	NA	100874216	NR_046731	ZNF385D antisense RNA 1	chr3:21620723-21620782	NA	NR_046731	THC2620306	Hs.661720_x000D_
A_24_P912765	2.1323	A	5.03927	P	0.133326	7.5004	down	NA	Homo sapiens cDNA FLJ39799 fis, clone SPLEN2006785. [AK097118]	TAAACGGCTTTATCAGCTAAAGTCCTTGTTCATTCACTGAGTCTTTTGTATCTTTTAGGA	144084098	chr2	144084039	+	false	hs|2q22.2	NA	NA	AK097118	NA	chr2:144084039-144084098	NA	NA	THC2616267	Hs.683825_x000D_
A_23_P24149	4.57317	P	5.78584	P	0.431468	2.31767	down	SLC39A12	Homo sapiens solute carrier family 39 (zinc transporter), member 12 (SLC39A12), transcript variant 2, mRNA [NM_152725]	CCTGATGAATTTTATAAGCTCCCTAACTGCCTTCATGGGATTATACATTGGCCTTTCCGT	18292208	chr10	18292149	+	false	hs|10p12.33	ENST00000377371	221074	NM_152725	solute carrier family 39 (zinc transporter), member 12	chr10:18292149-18292208	GO:0007165|GO:0071578|GO:0048471|GO:0005886|GO:0005385|GO:0010975|GO:0031113|GO:0016021|GO:0031982	NM_152725	THC2464885	Hs.350895_x000D_
A_23_P51479	3.96671	P	1.51252	A	5.48006	5.48006	up	INSL5	Homo sapiens insulin-like 5 (INSL5), mRNA [NM_005478]	GCACTGATGGCTGTTCCATGACTGATTTGAGTGCTCTTTGCTAAGACAAGAGCAAATACC	67263739	chr1	67263680	-	false	hs|1p31.3	ENST00000304526	10022	NM_005478	insulin-like 5	chr1:67263739-67263680	GO:0008150|GO:0005179|GO:0005576|GO:0005575	NM_005478	THC2484384	Hs.251380_x000D_
A_32_P204959	4.80385	P	3.33592	A	2.76626	2.76626	up	NA	NA	ATGTCATAGACATTAAATATTTGTTGTAAAACTCTCCTTCCAGTATTTTGTATGTGTTTG	114308275	chr2	114308216	-	false	hs|2q13	NA	NA	NA	NA	chr2:114308275-114308216	NA	NA	THC2656116	NA_x000D_
A_23_P110204	2.91483	A	4.79741	P	0.271198	3.68735	down	CXCL5	Homo sapiens chemokine (C-X-C motif) ligand 5 (CXCL5), mRNA [NM_002994]	TTTGCTGTTATTTTATCTGCTATGCTATTGAAGTTTTGGCAATTGACTATAGTGTGAGCC	74863116	chr4	74863057	-	false	hs|4q13.3	ENST00000296027	6374	NM_002994	chemokine (C-X-C motif) ligand 5	chr4:74863116-74863057	GO:0008009|GO:0008284|GO:0070098|GO:0002446|GO:0007267|GO:0005576|GO:0045236|GO:0005615|GO:0002690|GO:0007165|GO:0006955|GO:0006954|GO:0006935|GO:0007186|GO:0060326|GO:0032496	NM_002994	THC2463029	Hs.89714_x000D_
A_24_P929231	7.05238	P	1.84499	A	36.9471	36.9471	up	NA	stem cell factor {alternatively spliced} [human, preimplantation embryos, blastocysts, mRNA Partial, 180 nt]. [S80491]	CAAGGAAAGACTGACAGCTTTGAAAGAGACCTGATAATGATGCAAGTAGGAACTTGCATG	88914087	chr12	88914028	-	false	hs|12q21.32	NA	NA	S80491	NA	chr12:88914087-88914028	NA	NA	THC2764084	Hs.661108_x000D_
[truncated: 907 more rows]
