# Supplementary material for: Posttranscriptional upregulation of HER3 by HER2 mRNA induces trastuzumab resistance in breast cancer
Source: Mol Cancer. 2018 Aug 2;17:113. doi: 10.1186/s12943-018-0862-5 (PMC6090962; doi:10.1186/s12943-018-0862-5)
Supplement: Supplementary file 2 — Table S2. Gene-set enrichment analysis in T47D cells transfected with HER2–3’UTR or control vector. (XLSX 37 kb) [file 12943_2018_862_MOESM2_ESM.xlsx]

## Sheet: BH150790_kegg
ID	Description	GeneRatio	BgRatio	pvalue	p.adjust	qvalue	geneID	Count
hsa05168	Herpes simplex infection	50/1071	185/6997	2.31172e-05	0.0035783	0.00329416	ALYREF/TAF6L/SRSF8/CSNK2A2/TICAM1/FOS/DDX58/POU2F3/HLA-B/HLA-C/HLA-DMB/HLA-DOA/HLA-DPA1/HLA-DRB4/HLA-E/HLA-F/HLA-G/HMGN1/IFIT1/IFNAR2/IFNB1/IL6/IRF7/JAK2/LTA/MYD88/NFKBIA/OAS1/OAS2/OAS3/PML/CYCS/POLR2A/PTPN11/CCL5/IFIH1/SP100/STAT1/STAT2/TLR3/TNF/TRAF1/USP7/CASP8/TNFSF14/TNFRSF14/PER3/PER2/SOCS3/CLOCK	50
hsa04668	TNF signaling pathway	34/1071	110/6997	2.49359e-05	0.0035783	0.00329416	MAP3K8/ATF6B/CSF1/CSF2/JAG1/PGAM5/MLKL/FOS/CXCL1/CXCL3/BIRC2/BIRC3/IL6/CXCL10/LTA/NFKBIA/PIK3R2/MAPK13/MAP2K6/PTGS2/CCL5/CCL20/CXCL5/CX3CL1/NOD2/TNF/TNFAIP3/TRAF1/CASP8/CASP10/TRADD/CFLAR/SOCS3/CREB5	34
hsa05164	Influenza A	45/1071	175/6997	0.000208514	0.0199478	0.0183639	HNRNPUL1/NLRP3/TICAM1/DDX58/SLC25A6/HLA-DMB/HLA-DOA/HLA-DPA1/HLA-DRB4/IFNAR2/IFNB1/IL6/CXCL10/IRF7/JAK2/CIITA/MX1/MYD88/NFKBIA/OAS1/OAS2/OAS3/PIK3R2/PLG/PML/CYCS/PRKCA/PRKCB/MAPK13/MAP2K6/PRSS3/TMPRSS4/CCL5/IFIH1/STAT1/STAT2/TLR3/TNF/DDX39B/CASP1/CASP9/TNFSF10/SOCS3/IL33/RSAD2	45
hsa04610	Complement and coagulation cascades	21/1071	69/6997	0.00107772	0.06927	0.0637696	MASP2/CD55/F2/F7/FGG/CFH/CFI/KLKB1/CD46/SERPINE1/SERPINA5/PLAUR/PLG/PROC/BDKRB2/CFB/C1R/C1S/C4BPA/C5AR1/CD59	21
hsa04064	NF-kappa B signaling pathway	26/1071	93/6997	0.00120679	0.06927	0.0637696	MALT1/CSNK2A2/TICAM1/ERC1/DDX58/BIRC2/BIRC3/IL1R1/IRAK1/LBP/LTA/LTBR/MYD88/NFKBIA/PLCG2/PRKCB/PTGS2/RELB/CCL19/TNF/TNFAIP3/TRAF1/CARD11/TRADD/TNFSF14/CFLAR	26
hsa05416	Viral myocarditis	18/1071	59/6997	0.00232262	0.0964036	0.0887486	CD55/DAG1/ABL2/HLA-B/HLA-C/HLA-DMB/HLA-DOA/HLA-DPA1/HLA-DRB4/HLA-E/HLA-F/HLA-G/MYH7/CYCS/CCND1/CASP8/CASP9/EIF4G3	18
hsa04060	Cytokine-cytokine receptor interaction	58/1071	265/6997	0.00235131	0.0964036	0.0887486	CCR7/CSF1/CSF2/IFNLR1/FLT3LG/TNFRSF13B/GH1/IFNL1/CXCL1/CXCL3/IL19/IFNAR2/IFNB1/IL1R1/IL1RAP/IL2RB/IL2RG/IL3RA/IL6/IL6ST/IL7R/IL15RA/TNFRSF9/IL17A/INHBA/INHBC/CXCL10/LTA/LTBR/CCL3L3/KITLG/MPL/IL22/PDGFRA/IL23A/IL20RA/TNFRSF19/IL22RA1/EDA2R/CCL3/CCL5/CCL17/CCL19/CCL20/CXCL11/CXCL5/CX3CL1/CRLF2/BMP2/BMPR1B/TNF/TNFSF4/TSLP/TNFSF14/TNFSF10/TNFRSF14/ACVR1/TNFRSF8	58
hsa05323	Rheumatoid arthritis	24/1071	90/6997	0.00362621	0.126016	0.116009	CSF1/CSF2/CTSK/CTSL/FOS/ATP6V1C2/ANGPT1/CXCL1/HLA-DMB/HLA-DOA/HLA-DPA1/HLA-DRB4/IL6/IL17A/CCL3L3/MMP1/ATP6V1D/IL23A/ATP6AP1/CCL3/CCL5/CCL20/CXCL5/TNF	24
hsa04621	NOD-like receptor signaling pathway	17/1071	57/6997	0.00395171	0.126016	0.116009	SUGT1/NLRP3/CXCL1/BIRC2/BIRC3/HSP90AA1/HSP90AB1/IL6/NFKBIA/MAPK13/CCL5/NOD2/TNF/TNFAIP3/CASP1/CASP8/RIPK2	17
hsa04612	Antigen processing and presentation	21/1071	77/6997	0.00473991	0.136035	0.125233	CTSL/CTSS/HLA-B/HLA-C/HLA-DMB/HLA-DOA/HLA-DPA1/HLA-DRB4/HLA-E/HLA-F/HLA-G/HSP90AA1/HSP90AB1/KIR2DS4/CIITA/NFYA/B2M/RFXAP/TNF/KLRC4/CD8A	21
hsa05410	Hypertrophic cardiomyopathy (HCM)	22/1071	83/6997	0.00564765	0.147352	0.135652	CACNG3/DAG1/ACE/EMD/IL6/ITGA2/ITGB3/ITGB8/MYH7/PRKAG2/PRKAG1/CACNG7/CACNG6/RYR2/ACTC1/TNF/TNNC1/TPM3/CACNA1C/CACNA1S/CACNB2/CACNB4	22
hsa00750	Vitamin B6 metabolism	4/1071	6/6997	0.00632129	0.151184	0.139179	PSAT1/AOX1/PNPO/PDXK	4
hsa00061	Fatty acid biosynthesis	6/1071	13/6997	0.008271	0.16282	0.149891	ACSL3/FASN/ACSBG1/ACACA/ACSL5/OLAH	6
hsa04620	Toll-like receptor signaling pathway	26/1071	106/6997	0.00835559	0.16282	0.149891	MAP3K8/TICAM1/CTSK/FOS/IFNAR2/IFNB1/IL6/CXCL10/IRAK1/IRF5/IRF7/LBP/CCL3L3/MYD88/NFKBIA/PIK3R2/MAPK13/MAP2K6/CCL3/CCL5/CXCL11/STAT1/TLR1/TLR3/TNF/CASP8	26
hsa05166	HTLV-I infection	54/1071	258/6997	0.00850973	0.16282	0.149891	CDKN1A/ADCY1/POLD3/CHEK2/FZD10/ADCY7/CREM/CSF2/EGR1/FOS/SLC25A6/HLA-B/HLA-C/HLA-DMB/HLA-DOA/HLA-DPA1/HLA-DRB4/HLA-E/HLA-F/HLA-G/IL1R1/IL2RB/IL2RG/IL6/IL15RA/LTA/LTBR/MSX2/MYBL1/ATF3/NFATC2/NFKBIA/PDGFRA/PIK3R2/POLD2/POLE/CCND1/RELB/ANAPC1/TLN1/TNF/WNT6/WNT8A/WNT10B/WNT11/ZFP36/FOSL1/FZD4/TLN2/RANBP3/CD3E/BUB3/TP53INP1/CDC20	54
hsa04726	Serotonergic synapse	27/1071	112/6997	0.00925815	0.166068	0.152881	TPH2/CYP2C19/CYP2J2/HTR3C/CYP4X1/GNAO1/GNAS/GNG3/GNG4/GNG11/HTR3E/HTR1E/HTR6/APP/ITPR1/KCND2/MAOB/PRKCA/PRKCB/PTGS1/PTGS2/SLC6A4/TPH1/TRPC1/CACNA1C/CACNA1S/PLA2G4C	27
hsa04640	Hematopoietic cell lineage	22/1071	88/6997	0.0116207	0.183534	0.16896	CD24/CSF1/CSF2/CD55/DNTT/FLT3LG/ANPEP/HLA-DRB4/IL1R1/IL3RA/IL6/IL7R/ITGA2/ITGB3/KITLG/TNF/CD2/CD3E/CD8A/CD19/CD36/CD59	22
hsa05142	Chagas disease (American trypanosomiasis)	25/1071	104/6997	0.0124232	0.183534	0.16896	ADCY1/TICAM1/ACE/FOS/GNA15/GNAO1/GNAS/IFNB1/IL6/IRAK1/CCL3L3/MYD88/NFKBIA/SERPINE1/PIK3R2/PPP2R1B/PPP2R2C/MAPK13/BDKRB2/CCL3/CCL5/TNF/CASP8/CFLAR/CD3E	25
hsa00250	Alanine, aspartate and glutamate metabolism	11/1071	35/6997	0.0125121	0.183534	0.16896	AGXT/FOLH1/IL4I1/GLS2/GLUD1/ASNS/ASPA/RIMKLB/ALDH5A1/DDO/GFPT2	11
hsa05162	Measles	31/1071	136/6997	0.0127898	0.183534	0.16896	CDK6/CSNK2A2/DOK1/DDX58/IFNAR2/IFNB1/IL2RB/IL2RG/IL6/IRAK1/IRF7/JAK2/CD46/MSN/MX1/MYD88/NFKBIA/OAS1/OAS2/OAS3/PIK3R2/CCND1/IFIH1/STAT1/STAT2/TACR1/TNFAIP3/TP73/TNFSF10/CD3E/RAB9A	31
hsa04145	Phagosome	34/1071	154/6997	0.0152704	0.208695	0.192123	CTSL/CTSS/CYBB/TUBB/FCAR/ATP6V1C2/HLA-B/HLA-C/HLA-DMB/HLA-DOA/HLA-DPA1/HLA-DRB4/HLA-E/HLA-F/HLA-G/RAB7B/ITGA2/ITGB3/MSR1/NCF2/OLR1/ATP6V1D/PIK3C3/ATP6AP1/SEC61A2/RAB5C/SFTPA1/C1R/TUBA4A/TUBA3C/HGS/CD36/SCARB1/MRC2	34
hsa05150	Staphylococcus aureus infection	15/1071	56/6997	0.0184645	0.240878	0.221751	MASP2/FCAR/FGG/CFH/HLA-DMB/HLA-DOA/HLA-DPA1/HLA-DRB4/CFI/PLG/PTAFR/CFB/C1R/C1S/C5AR1	15
hsa04724	Glutamatergic synapse	26/1071	114/6997	0.0212225	0.26482	0.243791	ADCY1/SLC38A3/ADCY7/GRIN3A/ADRBK2/SHANK2/GLS2/GNAO1/GNAS/GNG3/GNG4/GNG11/GRIA1/GRIA4/GRIK5/GRIN2B/GRM2/ITPR1/PRKCA/PRKCB/SLC1A3/TRPC1/CACNA1C/SLC38A1/PLA2G4C/HOMER2	26
hsa04940	Type I diabetes mellitus	12/1071	43/6997	0.0243645	0.291359	0.268224	HLA-B/HLA-C/HLA-DMB/HLA-DOA/HLA-DPA1/HLA-DRB4/HLA-E/HLA-F/HLA-G/HSPD1/LTA/TNF	12
hsa04713	Circadian entrainment	22/1071	95/6997	0.0274765	0.301806	0.277841	ADCY1/ADCY7/FOS/GNAO1/GNAS/GNG3/GNG4/GNG11/GRIA1/GRIA4/GRIN2B/ITPR1/RASD1/PRKCA/PRKCB/PRKG1/PRKG2/RYR1/RYR2/CACNA1C/PER3/PER2	22
hsa05160	Hepatitis C	29/1071	133/6997	0.0277841	0.301806	0.277841	OCLN/CDKN1A/CLDN23/TICAM1/DDX58/IFIT1/IFNAR2/IFNB1/IRF1/IRF7/LDLR/NFKBIA/OAS1/OAS2/OAS3/PDPK1/PIK3R2/PPARA/PPP2R1B/PPP2R2C/MAPK13/STAT1/STAT2/TLR3/TNF/TRADD/SOCS3/CLDN1/SCARB1	29
hsa05414	Dilated cardiomyopathy	21/1071	90/6997	0.0284663	0.301806	0.277841	CACNG3/ADCY1/ADCY7/DAG1/EMD/GNAS/ITGA2/ITGB3/ITGB8/MYH7/CACNG7/CACNG6/RYR2/ACTC1/TNF/TNNC1/TPM3/CACNA1C/CACNA1S/CACNB2/CACNB4	21
hsa04210	Apoptosis	20/1071	85/6997	0.0294445	0.301806	0.277841	DFFB/BIRC2/BIRC3/IL1R1/IL1RAP/IL3RA/IRAK1/MYD88/NFKBIA/NTRK1/PIK3R2/CYCS/PRKAR2A/TNF/CASP8/CASP9/CASP10/TRADD/TNFSF10/CFLAR	20
hsa04920	Adipocytokine signaling pathway	17/1071	70/6997	0.032163	0.318303	0.293028	CPT1A/ACSL3/ACSBG1/JAK2/NFKBIA/NFKBIE/PRKAG2/ACSL5/PPARA/PRKAG1/PTPN11/STK11/TNF/CAMKK1/TRADD/SOCS3/CD36	17
hsa05134	Legionellosis	14/1071	55/6997	0.0340369	0.32562	0.299764	HBS1L/EEF1A1/CXCL1/CXCL3/HSPD1/IL6/MYD88/NFKBIA/CYCS/SAR1A/TNF/CASP1/CASP8/CASP9	14
hsa04630	Jak-STAT signaling pathway	33/1071	158/6997	0.0353538	0.327201	0.301219	CDKN1A/SOCS4/CSF2/IFNLR1/GH1/IFNL1/IL19/AOX1/IFNAR2/IFNB1/IL2RB/IL2RG/IL3RA/IL6/IL6ST/IL7R/IL13RA2/IL15RA/JAK2/MPL/IL22/IL23A/PIK3R2/IL20RA/PTPN11/IL22RA1/CCND1/CRLF2/STAT1/STAT2/TSLP/SOCS2/SOCS3	33
hsa00562	Inositol phosphate metabolism	17/1071	71/6997	0.0364823	0.327201	0.301219	PIP5KL1/PLCH1/INPP5J/INPP5A/INPP5B/INPP5D/MTM1/PIK3C3/PLCG2/IMPAD1/PI4K2B/PIP5K1B/PLCD4/MTMR1/INPP4B/SYNJ2/PLCH2	17
hsa04514	Cell adhesion molecules (CAMs)	30/1071	142/6997	0.0377781	0.328555	0.302466	CDH2/CDH4/CDH5/OCLN/CDH15/CLDN23/VCAN/ALCAM/NLGN1/GLG1/CD274/ICOS/HLA-B/HLA-C/HLA-DMB/HLA-DOA/HLA-DPA1/HLA-DRB4/HLA-E/HLA-F/HLA-G/ICAM3/ITGB8/L1CAM/LRRC4/MADCAM1/CLDN1/CD2/CD8A/NRXN1	30
hsa05332	Graft-versus-host disease	11/1071	41/6997	0.0399672	0.33737	0.310581	HLA-B/HLA-C/HLA-DMB/HLA-DOA/HLA-DPA1/HLA-DRB4/HLA-E/HLA-F/HLA-G/IL6/TNF	11
hsa04727	GABAergic synapse	20/1071	88/6997	0.041231	0.338095	0.311248	ADCY1/SLC38A3/ADCY7/SLC32A1/GABARAPL1/GABRA1/GABRA3/GLS2/GNAO1/GNG3/GNG4/GNG11/PLCL1/PRKCA/PRKCB/GABRQ/CACNA1C/CACNA1S/SLC38A1/SLC38A5	20
hsa05340	Primary immunodeficiency	10/1071	37/6997	0.0467524	0.37272	0.343124	TNFRSF13B/ICOS/IL2RG/IL7R/CIITA/RFXAP/DCLRE1C/CD3E/CD8A/CD19	10
hsa05146	Amoebiasis	22/1071	101/6997	0.0510454	0.395947	0.364506	ADCY1/COL4A1/COL4A3/COL4A6/CSF2/FN1/GNA15/GNAS/CXCL1/RAB7B/IL1R1/IL6/LAMC2/SERPINB9/SERPINB13/PIK3R2/PRKCA/PRKCB/RAB5C/SERPINB3/SERPINB4/TNF	22
hsa03320	PPAR signaling pathway	16/1071	69/6997	0.0540407	0.40541	0.373218	APOA5/CPT1A/CYP7A1/FABP1/FABP3/ACSL3/ACSBG1/APOC3/SLC27A1/LPL/MMP1/OLR1/PDPK1/ACSL5/PPARA/CD36	16
hsa05330	Allograft rejection	10/1071	38/6997	0.0550905	0.40541	0.373218	HLA-B/HLA-C/HLA-DMB/HLA-DOA/HLA-DPA1/HLA-DRB4/HLA-E/HLA-F/HLA-G/TNF	10
hsa05132	Salmonella infection	19/1071	86/6997	0.0588291	0.422099	0.388582	WASF2/CSF2/KLC3/FLNA/FOS/CXCL1/CXCL3/RAB7B/IL6/LBP/CCL3L3/MYD88/MYH9/MYH10/PFN2/PKN1/MAPK13/CCL3/CASP1	19
hsa00760	Nicotinate and nicotinamide metabolism	8/1071	29/6997	0.0643083	0.443727	0.408492	NMNAT2/NNT/AOX1/NMNAT3/NT5C3A/NMRK1/NMNAT1/NAPRT	8
hsa04012	ErbB signaling pathway	19/1071	87/6997	0.0649356	0.443727	0.408492	CDKN1A/NRG3/NRG4/EIF4EBP1/ERBB2/ERBB3/ERBB4/EREG/SHC2/ABL2/NRG1/AREG/PIK3R2/PLCG2/PRKCA/PRKCB/RPS6KB2/BTC/NRG2	19
hsa04913	Ovarian steroidogenesis	12/1071	50/6997	0.0704847	0.469794	0.43249	ADCY1/ADCY7/CYP2J2/CYP11A1/FSHR/GNAS/HSD3B2/HSD17B1/LDLR/PTGS2/PLA2G4C/SCARB1	12
hsa00260	Glycine, serine and threonine metabolism	10/1071	40/6997	0.0745529	0.469794	0.43249	SARDH/AGXT/PHGDH/GNMT/PSAT1/MAOB/PSPH/BHMT/AOC3/CBS	10
hsa05033	Nicotine addiction	10/1071	40/6997	0.0745529	0.469794	0.43249	CHRNA4/CHRNB2/GRIN3A/SLC32A1/GABRA1/GABRA3/GRIA1/GRIA4/GRIN2B/GABRQ	10
hsa04020	Calcium signaling pathway	35/1071	180/6997	0.0756364	0.469794	0.43249	ADCY1/ADCY7/CHRM3/ADRA1D/EDNRA/EDNRB/ERBB2/ERBB3/ERBB4/GNA15/GNAS/SLC25A6/HTR6/ITPR1/ATP2B3/ATP2B4/P2RX5/PDGFRA/PHKA1/PLCG2/PRKCA/PRKCB/PTAFR/PTGFR/BDKRB2/RYR1/RYR2/TACR1/TNNC2/TNNC1/CACNA1C/CACNA1S/PLCD4/CCKAR/ORAI3	35
hsa04068	FoxO signaling pathway	27/1071	134/6997	0.076935	0.469794	0.43249	BCL2L11/CDKN1A/PLK4/GADD45G/FBXO32/SIRT1/SGK3/GABARAPL1/PRMT1/IL6/IL7R/PRKAG2/PDPK1/PIK3R2/PLK1/PRKAG1/MAPK13/CCND1/SGK1/SOD2/STK11/USP7/SETD7/CCNB3/TNFSF10/CCNG2/HOMER2	27
hsa05031	Amphetamine addiction	15/1071	67/6997	0.0786613	0.470329	0.432982	GRIN3A/ATF6B/SIRT1/FOS/GNAS/GRIA1/GRIA4/GRIN2B/MAOB/PRKCA/PRKCB/STX1A/CACNA1C/PPP1R1B/CREB5	15
hsa00590	Arachidonic acid metabolism	14/1071	62/6997	0.0824039	0.482651	0.444326	PTGES3/CYP2B6/CYP2C19/CYP2J2/PLA2G2D/GGT1/LTC4S/PLA2G3/PLA2G1B/PTGS1/PTGS2/PLA2G2F/PTGES2/PLA2G4C	14
hsa04710	Circadian rhythm	8/1071	31/6997	0.0898404	0.499594	0.459924	PRKAG2/PRKAG1/RORA/RORB/BHLHE40/PER3/PER2/CLOCK	8
hsa04550	Signaling pathways regulating pluripotency of stem cells	28/1071	142/6997	0.0902832	0.499594	0.459924	PCGF3/FZD10/ACVR1C/DUSP9/ESRRB/FGFR1/FGFR4/HOXB1/IL6ST/INHBA/INHBC/JAK2/NEUROG1/OTX1/PIK3R2/MAPK13/BMP2/BMPR1B/WNT6/WNT8A/WNT10B/WNT11/KAT6A/ESX1/AXIN2/FZD4/ACVR1/KLF4	28
hsa04911	Insulin secretion	18/1071	85/6997	0.0905188	0.499594	0.459924	ADCY1/ADCY7/CHRM3/ATF6B/PCLO/GNAS/KCNN3/PRKCA/PRKCB/RYR2/SNAP25/STX1A/ABCC8/CACNA1C/CACNA1S/CCKAR/CREB5/RIMS2	18
hsa04380	Osteoclast differentiation	26/1071	131/6997	0.093916	0.508564	0.468181	SIRPB1/LILRB4/LILRA3/CSF1/CTSK/CYBB/FOS/FOSL2/IFNAR2/IFNB1/IL1R1/ITGB3/NCF2/NFATC2/NFKBIA/PIK3R2/PLCG2/MAPK13/MAP2K6/RELB/STAT1/STAT2/TNF/CALCR/FOSL1/SOCS3	26
hsa05133	Pertussis	16/1071	75/6997	0.100794	0.531073	0.488902	NLRP3/TICAM1/FOS/IL6/IRAK1/IRF1/MYD88/IL23A/MAPK13/CXCL5/SFTPA1/TNF/C1R/C1S/C4BPA/CASP1	16
hsa04151	PI3K-Akt signaling pathway	61/1071	341/6997	0.101774	0.531073	0.488902	BCL2L11/CDK6/CDKN1A/THEM4/COL4A1/COL4A3/COL4A6/ATF6B/CSF1/EFNA3/EIF4B/EIF4EBP1/FGF5/FGF7/FGF13/FGFR1/FGFR4/FN1/SGK3/GH1/FGF22/GNG3/GNG4/GNG11/ANGPT1/ANGPT2/NR4A1/HSP90AA1/HSP90AB1/IFNAR2/IFNB1/IL2RB/IL2RG/IL3RA/IL6/IL7R/ITGA2/ITGB3/ITGB8/JAK2/LAMC2/KITLG/ANGPT4/PDGFRA/PDPK1/PIK3R2/PPP2R1B/PPP2R2C/PPP2R5C/PRKCA/PKN1/LPAR5/CCND1/RPS6KB2/SGK1/STK11/YWHAG/YWHAZ/CASP9/CD19/CREB5	61
hsa04925	Aldosterone synthesis and secretion	17/1071	81/6997	0.104505	0.53559	0.493061	ADCY1/ADCY7/ATF6B/CYP11A1/GNAS/NR4A1/HSD3B2/ITPR1/KCNK3/LDLR/NR4A2/PRKCA/PRKCB/CACNA1C/CACNA1S/SCARB1/CREB5	17
hsa04622	RIG-I-like receptor signaling pathway	15/1071	70/6997	0.106399	0.535727	0.493187	DDX58/TMEM173/IFNB1/CXCL10/IRF7/NFKBIA/MAPK13/IFIH1/TNF/DHX58/SIKE1/CASP8/CASP10/TRADD/ISG15	15
hsa05321	Inflammatory bowel disease (IBD)	14/1071	65/6997	0.11234	0.555891	0.51175	HLA-DMB/HLA-DOA/HLA-DPA1/HLA-DRB4/IL2RG/IL6/IL17A/MAF/IL22/IL23A/RORA/NOD2/STAT1/TNF	14
hsa05161	Hepatitis B	28/1071	146/6997	0.117434	0.571249	0.525888	CDK6/CDKN1A/ATF6B/TICAM1/FOS/DDX58/IFNB1/IL6/IRF7/MYD88/NFATC2/NFKBIA/PIK3R2/ATP6AP1/CYCS/PRKCA/PRKCB/CCND1/IFIH1/STAT1/STAT2/TLR3/TNF/YWHAZ/CASP8/CASP9/CASP10/CREB5	28
hsa05145	Toxoplasmosis	23/1071	118/6997	0.127608	0.606784	0.558602	GNAO1/HLA-DMB/HLA-DOA/HLA-DPA1/HLA-DRB4/BIRC2/BIRC3/IRAK1/JAK2/LAMC2/LDLR/CIITA/MYD88/NFKBIA/PDPK1/PIK3R2/CYCS/MAPK13/MAP2K6/STAT1/TNF/CASP8/CASP9	23
hsa04152	AMPK signaling pathway	24/1071	124/6997	0.128968	0.606784	0.558602	CPT1A/EEF2/EIF4EBP1/FASN/SIRT1/EEF2K/ACACA/HMGCR/RAB8A/PRKAG2/PDPK1/PFKFB2/PIK3R2/PPP2R1B/PPP2R2C/PPP2R5C/PRKAG1/CCND1/RPS6KB2/STK11/CAMKK1/AKT1S1/CD36/CREB5	24
hsa05152	Tuberculosis	33/1071	178/6997	0.134794	0.614908	0.56608	MALT1/CTSS/HLA-DMB/HLA-DOA/HLA-DPA1/HLA-DRB4/HSPD1/IFNB1/IL6/IRAK1/ITGAX/JAK2/LBP/CIITA/MYD88/NFYA/IL23A/PIK3C3/ATP6AP1/CYCS/MAPK13/RAB5C/RFXAP/NOD2/STAT1/TLR1/TNF/CASP8/CASP9/CASP10/TRADD/RIPK2/MRC2	33
hsa05140	Leishmaniasis	15/1071	73/6997	0.139376	0.614908	0.56608	FOS/HLA-DMB/HLA-DOA/HLA-DPA1/HLA-DRB4/IRAK1/JAK2/MYD88/NCF2/NFKBIA/PRKCB/MAPK13/PTGS2/STAT1/TNF	15
hsa04972	Pancreatic secretion	19/1071	96/6997	0.139471	0.614908	0.56608	ADCY1/ADCY7/CHRM3/CTRB1/PLA2G2D/GNAS/ITPR1/RAB8A/ATP2B3/ATP2B4/PLA2G3/PLA2G1B/PRKCA/PRKCB/PRSS3/RYR2/PLA2G2F/TRPC1/CCKAR	19
hsa00565	Ether lipid metabolism	10/1071	45/6997	0.139811	0.614908	0.56608	PLD4/PLD3/PLA2G2D/PLA2G3/PLA2G1B/PLA2G2F/UGT8/AGPS/PLA2G4C/PPAP2B	10
hsa00591	Linoleic acid metabolism	7/1071	29/6997	0.143729	0.614908	0.56608	CYP2C19/CYP2J2/PLA2G2D/PLA2G3/PLA2G1B/PLA2G2F/PLA2G4C	7
hsa05032	Morphine addiction	18/1071	91/6997	0.147926	0.614908	0.56608	ADCY1/ADCY7/SLC32A1/ADRBK2/GABRA1/GABRA3/GNAO1/GNAS/GNG3/GNG4/GNG11/GRK5/ARRB1/PDE3A/PDE4D/PRKCA/PRKCB/GABRQ	18
hsa00340	Histidine metabolism	6/1071	24/6997	0.149349	0.614908	0.56608	CARNMT1/AMDHD1/HAL/HNMT/MAOB/ASPA	6
hsa00534	Glycosaminoglycan biosynthesis - heparan sulfate / heparin	6/1071	24/6997	0.149349	0.614908	0.56608	EXT1/GLCE/HS6ST3/NDST1/NDST4/HS3ST1	6
hsa05412	Arrhythmogenic right ventricular cardiomyopathy (ARVC)	15/1071	74/6997	0.151506	0.614908	0.56608	CDH2/CACNG3/DAG1/EMD/ITGA2/ITGB3/ITGB8/CACNG7/CACNG6/RYR2/TCF7L2/CACNA1C/CACNA1S/CACNB2/CACNB4	15
hsa05143	African trypanosomiasis	8/1071	35/6997	0.155805	0.614908	0.56608	IDO2/IL6/IDO1/MYD88/PRKCA/PRKCB/TNF/APOL1	8
hsa05222	Small cell lung cancer	17/1071	86/6997	0.157016	0.614908	0.56608	CDK6/COL4A1/COL4A3/COL4A6/FHIT/FN1/BIRC2/BIRC3/ITGA2/LAMC2/NFKBIA/PIK3R2/CYCS/PTGS2/CCND1/TRAF1/CASP9	17
hsa04115	p53 signaling pathway	14/1071	69/6997	0.161002	0.614908	0.56608	CDK6/CDKN1A/GADD45G/CHEK2/SERPINE1/PMAIP1/CYCS/RPRM/CCND1/TP73/CASP8/CASP9/CCNB3/CCNG2	14
hsa04975	Fat digestion and absorption	9/1071	41/6997	0.165056	0.614908	0.56608	FABP1/PLA2G2D/MOGAT3/PLA2G3/PLA2G1B/PLA2G2F/PPAP2B/CD36/SCARB1	9
hsa04010	MAPK signaling pathway	45/1071	255/6997	0.165893	0.614908	0.56608	CACNG3/GADD45G/MAP4K1/DUSP10/MAP3K8/DUSP5/DUSP8/DUSP9/MECOM/FGF5/FGF7/FGF13/FGFR1/FGFR4/FLNA/MAPK8IP3/FOS/FGF22/NR4A1/IL1R1/STMN1/ARRB1/MAPT/NTRK1/NTRK2/PDGFRA/ZAK/PPM1A/PRKCA/PRKCB/MAPK13/MAP2K6/PTPRR/CACNG7/CACNG6/RELB/TNF/CACNA1C/CACNA1S/CACNB2/CACNB4/DUSP16/MAP4K3/PLA2G4C/MAP4K4	45
hsa05200	Pathways in cancer	68/1071	397/6997	0.166625	0.614908	0.56608	CDK6/CDKN1A/ADCY1/FZD10/ADCY7/COL4A1/COL4A3/COL4A6/DAPK1/EDNRA/EDNRB/ERBB2/MECOM/FGF5/FGF7/FGF13/FGFR1/FLT3LG/FN1/FOS/DAPK2/FGF22/GNAS/GNG3/GNG4/GNG11/BIRC2/BIRC3/HSP90AA1/HSP90AB1/IL6/ITGA2/LAMC2/KITLG/MMP1/NFKBIA/NTRK1/PDGFRA/SUFU/PIK3R2/PLCG2/PML/CYCS/PRKCA/PRKCB/LPAR5/PTGER2/PTGER4/PTGS2/RALGDS/CCND1/BDKRB2/BMP2/STAT1/TCF7L2/TPM3/TRAF1/WNT6/WNT8A/WNT10B/WNT11/AXIN2/FZD4/CASP8/CASP9/RUNX1/ARHG…	68
hsa04921	Oxytocin signaling pathway	29/1071	158/6997	0.166771	0.614908	0.56608	CDKN1A/CACNG3/ADCY1/ADCY7/EEF2/FOS/GNAO1/GNAS/EEF2K/ITPR1/NFATC2/PRKAG2/PIK3R2/PRKAG1/PRKCA/PRKCB/PTGS2/CACNG7/CACNG6/CCND1/RYR1/RYR2/TRPM2/CACNA1C/CACNA1S/CACNB2/CACNB4/CAMKK1/PLA2G4C	29
hsa00140	Steroid hormone biosynthesis	12/1071	58/6997	0.167118	0.614908	0.56608	CYP7A1/CYP11A1/HSD3B2/HSD17B1/HSD17B3/HSD17B12/UGT2B28/UGT1A8/UGT1A6/SRD5A1/UGT2B17/HSD17B6	12
hsa04725	Cholinergic synapse	21/1071	111/6997	0.174263	0.633081	0.582811	ADCY1/ADCY7/CHRM3/CHRNA3/CHRNA4/CHRNB2/FOS/GNAO1/GNG3/GNG4/GNG11/ITPR1/JAK2/KCNQ2/PIK3R2/PRKCA/PRKCB/SLC18A3/CACNA1C/CACNA1S/CREB5	21
hsa04390	Hippo signaling pathway	28/1071	154/6997	0.18548	0.653488	0.601598	FZD10/FRMD6/CRB1/BIRC2/AREG/NF2/SERPINE1/PPP2R1B/PPP2R2C/PRKCZ/PARD3/CCND1/BMP2/BMPR1B/SNAI2/TCF7L2/TP73/WNT6/WNT8A/WNT10B/WNT11/YWHAG/YWHAZ/FRMD1/AXIN2/FZD4/PARD6G/NKD1	28
hsa04261	Adrenergic signaling in cardiomyocytes	27/1071	148/6997	0.1858	0.653488	0.601598	CACNG3/ADCY1/ADCY7/ATF6B/CREM/ADRA1D/GNAS/MYH7/ATP2B3/ATP2B4/PIK3R2/PPP2R1B/PPP2R2C/PPP2R5C/PRKCA/MAPK13/CACNG7/CACNG6/RYR2/ACTC1/TNNC1/TPM3/CACNA1C/CACNA1S/CACNB2/CACNB4/CREB5	27
hsa00920	Sulfur metabolism	3/1071	10/6997	0.187708	0.653488	0.601598	CYCS/IMPAD1/SQRDL	3
hsa04672	Intestinal immune network for IgA production	10/1071	48/6997	0.189705	0.653488	0.601598	TNFRSF13B/ICOS/HLA-DMB/HLA-DOA/HLA-DPA1/HLA-DRB4/IL6/IL15RA/LTBR/MADCAM1	10
hsa04080	Neuroactive ligand-receptor interaction	48/1071	277/6997	0.191265	0.653488	0.601598	HRH3/CHRM3/CHRNA3/CHRNA4/CHRNB1/CHRNB2/GRIN3A/CRHR2/ADRA1D/EDNRA/EDNRB/F2/F2RL2/FSHR/GABRA1/GABRA3/GH1/GLRB/GRIA1/GRIA4/GRIK5/GRIN2B/GRM2/HTR1E/HTR6/P2RX5/RXFP3/PLG/AVPR2/GABRQ/PARD3/PRSS3/NMUR2/PTAFR/PTGER2/PTGER4/PTGFR/PTH1R/RXFP1/BDKRB2/SSTR2/SSTR3/TACR1/C5AR1/VIPR2/CALCR/CCKAR/GPR50	48
hsa04723	Retrograde endocannabinoid signaling	19/1071	101/6997	0.196049	0.654258	0.602306	ADCY1/ADCY7/SLC32A1/GABRA1/GABRA3/GNAO1/GNG3/GNG4/GNG11/GRIA1/GRIA4/ITPR1/PRKCA/PRKCB/GABRQ/MAPK13/PTGS2/CACNA1C/CACNA1S	19
hsa04933	AGE-RAGE signaling pathway in diabetic complications	19/1071	101/6997	0.196049	0.654258	0.602306	COL4A1/COL4A3/COL4A6/CYBB/EGR1/FN1/IL6/JAK2/SERPINE1/PIK3R2/PLCG2/PRKCA/PRKCB/PRKCZ/MAPK13/CCND1/STAT1/TNF/PLCD4	19
hsa04150	mTOR signaling pathway	12/1071	60/6997	0.198377	0.654418	0.602453	EIF4B/EIF4EBP1/PDPK1/PIK3R2/PRKCA/PRKCB/RRAGD/RPS6KB2/RRAGC/STK11/TNF/AKT1S1	12
hsa04931	Insulin resistance	20/1071	109/6997	0.221212	0.709725	0.653369	CPT1A/IL6/SLC27A1/NFKBIA/MLXIPL/PRKAG2/PDPK1/PIK3R2/PPARA/PRKAG1/PRKCB/PRKCZ/PTPN11/RPS6KB2/TNF/PPP1R3B/SOCS3/CD36/CREB5/GFPT2	20
hsa04066	HIF-1 signaling pathway	19/1071	103/6997	0.221421	0.709725	0.653369	CDKN1A/CYBB/EIF4EBP1/ENO1/ERBB2/ANGPT1/ANGPT2/HMOX1/IL6/LTBR/SERPINE1/ANGPT4/PDHA2/PGK1/PIK3R2/PLCG2/PRKCA/PRKCB/RPS6KB2	19
hsa02010	ABC transporters	9/1071	44/6997	0.222562	0.709725	0.653369	ABCB6/ABCC4/ABCA5/ABCA4/ABCC6/ABCD3/ABCG4/ABCC8/ABCG1	9
hsa04070	Phosphatidylinositol signaling system	18/1071	98/6997	0.235074	0.73333	0.6751	INPP5J/INPP5A/INPP5B/INPP5D/ITPR1/MTM1/PIK3C3/PIK3R2/PLCG2/IMPAD1/PI4K2B/PRKCA/PRKCB/PIP5K1B/PLCD4/MTMR1/INPP4B/SYNJ2	18
hsa04750	Inflammatory mediator regulation of TRP channels	18/1071	98/6997	0.235074	0.73333	0.6751	ADCY1/ADCY7/CYP2J2/GNAS/IL1R1/IL1RAP/ITPR1/NTRK1/PIK3R2/PLCG2/PRKCA/PRKCB/MAPK13/MAP2K6/PTGER2/PTGER4/BDKRB2/PLA2G4C	18
hsa05322	Systemic lupus erythematosus	24/1071	135/6997	0.242326	0.747824	0.688443	HIST4H4/HIST3H2BB/HIST1H2AA/GRIN2B/HLA-DMB/HLA-DOA/HLA-DPA1/HLA-DRB4/HIST2H2AB/H2AFB2/TRIM21/TNF/C1R/C1S/HIST1H2AJ/HIST1H2AB/HIST1H2AM/HIST2H2AC/HIST1H3H/HIST1H3B/HIST1H4E/HIST1H4G/HIST1H2AH/HIST1H2AG	24
hsa05205	Proteoglycans in cancer	35/1071	203/6997	0.245194	0.748624	0.689179	CDKN1A/FZD10/CTSL/EIF4B/ERBB2/ERBB3/ERBB4/ESR1/FGFR1/FLNA/FN1/ANK3/HOXD10/ITGA2/ITGB3/ITPR1/MSN/PDPK1/PIK3R2/PLAUR/PLCG2/PRKCA/PRKCB/MAPK13/PTPN11/CCND1/RPS6KB2/TFAP4/TNF/EZR/WNT6/WNT8A/WNT10B/WNT11/FZD4	35
hsa05034	Alcoholism	31/1071	179/6997	0.252901	0.764026	0.703358	GRIN3A/HIST4H4/HIST3H2BB/ATF6B/HIST1H2AA/SHC2/GNAO1/GNAS/GNG3/GNG4/GNG11/GRIN2B/HIST2H2AB/MAOB/H2AFB2/NTRK2/HIST1H2AJ/HIST1H2AB/HIST1H2AM/HIST2H2AC/HIST1H3H/HIST1H3B/HIST1H4E/HIST1H4G/PPP1R1B/CAMKK1/HIST1H2AH/HDAC3/HIST1H2AG/CREB5/HDAC9	31
hsa00360	Phenylalanine metabolism	4/1071	17/6997	0.256223	0.766	0.705175	IL4I1/MAOB/PAH/AOC3	4
hsa00380	Tryptophan metabolism	8/1071	40/6997	0.261631	0.774104	0.712636	INMT/TPH2/IDO2/IL4I1/AOX1/IDO1/MAOB/TPH1	8
hsa00983	Drug metabolism - other enzymes	9/1071	46/6997	0.264567	0.774803	0.713279	UPP2/TYMP/UPB1/UGT2B28/UGT1A8/UGT1A6/UGT2B17/UPP1/XDH	9
hsa04623	Cytosolic DNA-sensing pathway	12/1071	64/6997	0.267735	0.77616	0.714528	TREX1/DDX58/TMEM173/IFNB1/IL6/CXCL10/IRF7/NFKBIA/CCL5/CASP1/IL33/AIM2	12
hsa04062	Chemokine signaling pathway	32/1071	187/6997	0.272008	0.780662	0.718673	ADCY1/ADCY7/CCR7/ADRBK2/FGR/SHC2/GNG3/GNG4/GNG11/GRK5/CXCL1/CXCL3/CXCL10/ITK/JAK2/ARRB1/CCL3L3/NFKBIA/PIK3R2/PRKCB/PRKCZ/PARD3/CCL3/CCL5/CCL17/CCL19/CCL20/CXCL11/CXCL5/CX3CL1/STAT1/STAT2	32
hsa00770	Pantothenate and CoA biosynthesis	4/1071	18/6997	0.292724	0.829447	0.763584	UPB1/BCAT1/PANK2/VNN1	4
hsa04974	Protein digestion and absorption	16/1071	90/6997	0.297226	0.829447	0.763584	COL4A1/COL4A3/COL4A6/COL5A2/COL11A2/COL12A1/COL17A1/CTRB1/ELN/SLC6A19/PRSS3/ACE2/SLC1A5/XPNPEP2/COL27A1/SLC7A7	16
hsa04260	Cardiac muscle contraction	14/1071	78/6997	0.301402	0.829447	0.763584	CACNG3/COX6B2/COX7A1/MYH7/CACNG7/CACNG6/RYR2/ACTC1/TNNC1/TPM3/CACNA1C/CACNA1S/CACNB2/CACNB4	14
hsa04144	Endocytosis	43/1071	259/6997	0.302851	0.829447	0.763584	STAMBP/ACAP3/AGAP1/PIP5KL1/ADRBK2/AP2B1/ERBB3/ERBB4/FGFR4/IQSEC2/PSD3/CYTH4/GRK5/HLA-B/HLA-C/HLA-E/HLA-F/HLA-G/IL2RB/IL2RG/ARF5/FAM21A/LDLR/ARRB1/RAB8A/NTRK1/CHMP5/PDGFRA/PML/EPN3/PRKCZ/PARD3/CHMP1B/RAB5C/PIP5K1B/PSD2/RAB11FIP4/PARD6G/MVB12B/HGS/CHMP4C/GIT2/DNAJC6	43
hsa04730	Long-term depression	11/1071	60/6997	0.306666	0.829447	0.763584	GNAO1/GNAS/GRIA1/ITPR1/PPP2R1B/PRKCA/PRKCB/PRKG1/PRKG2/RYR1/PLA2G4C	11
hsa00040	Pentose and glucuronate interconversions	7/1071	36/6997	0.308251	0.829447	0.763584	DCXR/UGT2B28/UGT1A8/UGT1A6/AKR1B10/UGT2B17/XYLB	7
hsa03015	mRNA surveillance pathway	16/1071	91/6997	0.313434	0.829447	0.763584	ALYREF/HBS1L/PAPOLA/PABPC4L/SMG6/GSPT1/PCF11/PPP2R1B/PPP2R2C/PPP2R5C/PAPOLG/DDX39B/PABPC1L/RNMT/PABPC4/RBM8A	16
hsa04662	B cell receptor signaling pathway	13/1071	73/6997	0.321642	0.829447	0.763584	MALT1/FOS/DAPP1/INPP5D/NFATC2/NFKBIA/NFKBIE/PIK3R2/PLCG2/PRKCB/CARD11/IFITM1/CD19	13
hsa04728	Dopaminergic synapse	22/1071	129/6997	0.324496	0.829447	0.763584	ATF6B/FOS/GNAO1/GNAS/GNG3/GNG4/GNG11/GRIA1/GRIA4/GRIN2B/ITPR1/MAOB/PPP2R1B/PPP2R2C/PPP2R5C/PRKCA/PRKCB/MAPK13/CACNA1C/PPP1R1B/CLOCK/CREB5	22
hsa04015	Rap1 signaling pathway	35/1071	211/6997	0.328222	0.829447	0.763584	ADCY1/ADCY7/CSF1/EFNA3/FGF5/FGF7/FGF13/FGFR1/FGFR4/FYB/FGF22/GNAO1/GNAS/ANGPT1/ANGPT2/RAPGEF1/GRIN2B/ITGB3/KITLG/MLLT4/ANGPT4/PDGFRA/PFN2/PIK3R2/PRKCA/PRKCB/PRKCZ/MAPK13/MAP2K6/PARD3/LPAR5/RALGDS/TLN1/TLN2/PARD6G	35
hsa05217	Basal cell carcinoma	10/1071	55/6997	0.329259	0.829447	0.763584	FZD10/SUFU/BMP2/TCF7L2/WNT6/WNT8A/WNT10B/WNT11/AXIN2/FZD4	10
hsa05030	Cocaine addiction	9/1071	49/6997	0.331442	0.829447	0.763584	GRIN3A/ATF6B/GPSM1/GNAS/GRIN2B/GRM2/MAOB/PPP1R1B/CREB5	9
hsa00062	Fatty acid elongation	5/1071	25/6997	0.333822	0.829447	0.763584	HACD2/HSD17B12/ELOVL1/ELOVL7/ELOVL3	5
hsa00592	alpha-Linolenic acid metabolism	5/1071	25/6997	0.333822	0.829447	0.763584	PLA2G2D/PLA2G3/PLA2G1B/PLA2G2F/PLA2G4C	5
hsa00512	Mucin type O-Glycan biosynthesis	6/1071	31/6997	0.334956	0.829447	0.763584	GALNT6/GCNT1/GALNT10/WBSCR17/GALNT12/B4GALT5	6
hsa04024	cAMP signaling pathway	33/1071	199/6997	0.335247	0.829447	0.763584	ABCC4/ADCY1/ADCY7/GRIN3A/CNGA3/CNGA4/EDNRA/FOS/FSHR/GNAS/GRIA1/GRIA4/GRIN2B/HTR1E/HTR6/MLLT4/NFKBIA/ATP2B3/ATP2B4/PDE3A/PDE4D/PIK3R2/PPARA/PTGER2/RYR2/SOX9/SSTR2/VIPR2/CACNA1C/CACNA1S/PPP1R1B/HCAR3/CREB5	33
hsa05223	Non-small cell lung cancer	10/1071	56/6997	0.350871	0.860685	0.792341	CDK6/ERBB2/FHIT/PDPK1/PIK3R2/PLCG2/PRKCA/PRKCB/CCND1/CASP9	10
hsa04340	Hedgehog signaling pathway	9/1071	51/6997	0.377585	0.909508	0.837288	GAS1/LRP2/SUFU/RAB23/BMP2/WNT6/WNT8A/WNT10B/WNT11	9
hsa05014	Amyotrophic lateral sclerosis (ALS)	9/1071	51/6997	0.377585	0.909508	0.837288	TOMM40/GRIA1/GRIN2B/CYCS/MAPK13/MAP2K6/TNF/CASP1/CASP9	9
hsa00564	Glycerophospholipid metabolism	16/1071	95/6997	0.380282	0.909508	0.837288	PLD4/MBOAT2/GPD1L/LPIN1/PLD3/LCLAT1/PLA2G2D/GPD1/PLA2G3/PLA2G1B/GPAM/PLA2G2F/ETNPPL/PLA2G4C/PPAP2B/LPIN2	16
hsa03018	RNA degradation	13/1071	77/6997	0.396945	0.91242	0.839968	TOB1/BTG3/EXOSC6/PABPC4L/DCP1B/ENO1/DIS3/CNOT1/HSPD1/CNOT4/DCP1A/PABPC1L/PABPC4	13
hsa00053	Ascorbate and aldarate metabolism	5/1071	27/6997	0.398882	0.91242	0.839968	UGT2B28/UGT1A8/UGT1A6/UGT2B17/RGN	5
hsa04320	Dorso-ventral axis formation	5/1071	27/6997	0.398882	0.91242	0.839968	PIWIL4/CPEB3/PIWIL3/ETV7/CPEB4	5
hsa05203	Viral carcinogenesis	33/1071	205/6997	0.40473	0.91242	0.839968	CDK6/CDKN1A/HIST4H4/HIST3H2BB/ATF6B/UBR4/GTF2H4/HLA-B/HLA-C/HLA-E/HLA-F/HLA-G/IL6ST/IRF7/LTBR/NFKBIA/PIK3R2/PMAIP1/RBL1/CCND1/SP100/TRAF1/YWHAG/YWHAZ/USP7/HIST1H4E/HIST1H4G/CASP8/TRADD/HDAC3/CREB5/HDAC9/CDC20	33
hsa00533	Glycosaminoglycan biosynthesis - keratan sulfate	3/1071	15/6997	0.409193	0.91242	0.839968	B3GNT2/B4GALT2/B3GNT7	3
hsa00604	Glycosphingolipid biosynthesis - ganglio series	3/1071	15/6997	0.409193	0.91242	0.839968	B4GALNT1/ST6GALNAC5/B3GALT4	3
hsa04350	TGF-beta signaling pathway	14/1071	84/6997	0.409468	0.91242	0.839968	FST/ACVR1C/BAMBI/INHBA/INHBC/PPP2R1B/RBL1/RPS6KB2/BMP2/BMPR1B/TFDP1/TGIF1/TNF/ACVR1	14
hsa00830	Retinol metabolism	11/1071	65/6997	0.409644	0.91242	0.839968	CYP2B6/SDR16C5/ALDH1A1/AOX1/BCO1/UGT2B28/UGT1A8/UGT1A6/UGT2B17/PNPLA4/HSD17B6	11
hsa05202	Transcriptional misregulation in cancer	29/1071	180/6997	0.412591	0.91242	0.839968	CDK9/CDKN1A/CCR7/CSF2/ERG/ETV4/BIRC3/IL2RB/IL6/LMO2/MAF/KMT2A/MYCN/NTRK1/ETV7/PML/FEV/NFKBIZ/SSX2/TRAF1/NR4A3/HMGA2/TAF15/HIST1H3H/HIST1H3B/RUNX1/PER2/NCOR1/ARNT2	29
hsa00561	Glycerolipid metabolism	10/1071	59/6997	0.416634	0.91242	0.839968	MBOAT2/LPIN1/LCLAT1/MOGAT3/LPL/AGK/AKR1B10/GPAM/PPAP2B/LPIN2	10
hsa04917	Prolactin signaling pathway	12/1071	72/6997	0.423057	0.91242	0.839968	SOCS4/ESR1/FOS/SHC2/IRF1/JAK2/PIK3R2/MAPK13/CCND1/STAT1/SOCS2/SOCS3	12
hsa05320	Autoimmune thyroid disease	9/1071	53/6997	0.424167	0.91242	0.839968	HLA-B/HLA-C/HLA-DMB/HLA-DOA/HLA-DPA1/HLA-DRB4/HLA-E/HLA-F/HLA-G	9
hsa04914	Progesterone-mediated oocyte maturation	16/1071	98/6997	0.431601	0.91242	0.839968	ADCY1/ADCY7/CPEB3/SPDYE1/HSP90AA1/HSP90AB1/SPDYE4/SPDYE3/SPDYE2/FZR1/PIK3R2/PLK1/MAPK13/ANAPC1/CPEB4/CCNB3	16
hsa00600	Sphingolipid metabolism	8/1071	47/6997	0.432366	0.91242	0.839968	SGPP2/ASAH1/SPTLC3/SMPD3/ASAH2/CERK/UGT8/PPAP2B	8
hsa03420	Nucleotide excision repair	8/1071	47/6997	0.432366	0.91242	0.839968	POLD3/ERCC4/GTF2H4/GTF2H5/POLD2/POLE/RAD23B/XPA	8
hsa04961	Endocrine and other factor-regulated calcium reabsorption	8/1071	47/6997	0.432366	0.91242	0.839968	AP2B1/ESR1/GNAS/PRKCA/PRKCB/PTH1R/BDKRB2/CALB1	8
hsa00900	Terpenoid backbone biosynthesis	4/1071	22/6997	0.441108	0.918001	0.845107	HMGCR/HMGCS1/IDI1/IDI2	4
hsa05219	Bladder cancer	7/1071	41/6997	0.441408	0.918001	0.845107	CDKN1A/DAPK1/TYMP/ERBB2/DAPK2/MMP1/CCND1	7
hsa01212	Fatty acid metabolism	8/1071	48/6997	0.457089	0.924954	0.851507	CPT1A/HACD2/ACSL3/FASN/ACSBG1/ACACA/HSD17B12/ACSL5	8
hsa04930	Type II diabetes mellitus	8/1071	48/6997	0.457089	0.924954	0.851507	SOCS4/PIK3R2/PRKCZ/ABCC8/TNF/CACNA1C/SOCS2/SOCS3	8
hsa04370	VEGF signaling pathway	10/1071	61/6997	0.460545	0.924954	0.851507	SHC2/NFATC2/PIK3R2/PLCG2/PRKCA/PRKCB/MAPK13/PTGS2/CASP9/PLA2G4C	10
hsa01230	Biosynthesis of amino acids	12/1071	74/6997	0.462905	0.924954	0.851507	ENO1/PRPS1L1/PHGDH/PSAT1/IDH1/ACO1/PAH/PGK1/PSPH/PYCR1/BCAT1/CBS	12
hsa00072	Synthesis and degradation of ketone bodies	2/1071	10/6997	0.467028	0.924954	0.851507	HMGCS1/BDH2	2
hsa00860	Porphyrin and chlorophyll metabolism	7/1071	42/6997	0.467898	0.924954	0.851507	CP/HCCS/HMOX1/UGT2B28/UGT1A8/UGT1A6/UGT2B17	7
hsa04530	Tight junction	22/1071	139/6997	0.46823	0.924954	0.851507	OCLN/CLDN23/CSNK2A2/AMOTL1/SHROOM2/MLLT4/MYH3/MYH7/MYH9/MYH10/MYH11/ZAK/PPP2R1B/PPP2R2C/PRKCA/PRKCB/PRKCZ/PARD3/MYL7/PARD6G/CLDN1/TJP2	22
hsa05130	Pathogenic Escherichia coli infection	9/1071	55/6997	0.470534	0.924954	0.851507	OCLN/TUBB/KRT18/PRKCA/TUBA4A/TUBA3C/EZR/YWHAZ/CLDN1	9
hsa04270	Vascular smooth muscle contraction	19/1071	120/6997	0.475091	0.925302	0.851828	ADCY1/ADCY7/ADRA1D/EDNRA/PLA2G2D/GNAS/ITPR1/MYH11/PLA2G3/PLA2G1B/PRKCA/PRKCB/PRKG1/PLA2G2F/ACTG2/CACNA1C/CACNA1S/PLA2G4C/ARHGEF11	19
hsa04614	Renin-angiotensin system	4/1071	23/6997	0.477159	0.925302	0.851828	ACE/ANPEP/NLN/ACE2	4
hsa00120	Primary bile acid biosynthesis	3/1071	17/6997	0.494782	0.934226	0.860043	CYP7A1/CYP39A1/CH25H	3
hsa00450	Selenocompound metabolism	3/1071	17/6997	0.494782	0.934226	0.860043	INMT/SEPSECS/TXNRD1	3
hsa00910	Nitrogen metabolism	3/1071	17/6997	0.494782	0.934226	0.860043	GLUD1/CA1/CA12	3
hsa01210	2-Oxocarboxylic acid metabolism	3/1071	17/6997	0.494782	0.934226	0.860043	IDH1/ACO1/BCAT1	3
hsa04721	Synaptic vesicle cycle	10/1071	63/6997	0.503901	0.936451	0.862092	UNC13B/CPLX1/SLC32A1/AP2B1/ATP6V1C2/ATP6V1D/SLC18A3/SNAP25/STX1A/SYT1	10
hsa04611	Platelet activation	19/1071	122/6997	0.506226	0.936451	0.862092	ADCY1/ADCY7/FGG/GNAS/ARHGAP35/ITGA2/ITGB3/ITPR1/GP6/PIK3R2/PLCG2/PRKCZ/PRKG1/PRKG2/MAPK13/PTGS1/TLN1/TLN2/PLA2G4C	19
hsa04014	Ras signaling pathway	35/1071	227/6997	0.510268	0.936451	0.862092	RASA4/CSF1/EFNA3/FGF5/FGF7/FGF13/FGFR1/FGFR4/SHC2/PLA2G2D/ABL2/FGF22/GNG3/GNG4/GNG11/ANGPT1/ANGPT2/GRIN2B/KITLG/MLLT4/PLA2G3/PLA1A/ANGPT4/PDGFRA/PIK3R2/PLA2G1B/PLCG2/PRKCA/PRKCB/PTPN11/RAB5C/RALGDS/PLA2G2F/PLA2G4C/RIN1	35
hsa04146	Peroxisome	13/1071	83/6997	0.511047	0.936451	0.862092	AGXT/ECH1/ACSL3/NUDT7/IDH1/NUDT19/ACSL5/ABCD3/PXMP2/SOD2/XDH/DDO/AGPS	13
hsa04977	Vitamin digestion and absorption	4/1071	24/6997	0.512275	0.936451	0.862092	FOLH1/TCN2/SLC5A6/SCARB1	4
hsa04924	Renin secretion	10/1071	64/6997	0.525224	0.939349	0.864759	ACE/EDNRA/GNAS/ITPR1/PDE3A/PRKG2/PTGER2/PTGER4/CACNA1C/CACNA1S	10
hsa05310	Asthma	5/1071	31/6997	0.525368	0.939349	0.864759	HLA-DMB/HLA-DOA/HLA-DPA1/HLA-DRB4/TNF	5
hsa04978	Mineral absorption	8/1071	51/6997	0.529693	0.939349	0.864759	SLC26A9/HMOX1/SLC6A19/MT1E/MT1M/ATP7A/SLC39A4/CYBRD1	8
hsa05110	Vibrio cholerae infection	8/1071	51/6997	0.529693	0.939349	0.864759	ATP6V1C2/GNAS/ATP6V1D/PLCG2/ATP6AP1/SEC61A2/PRKCA/TJP2	8
hsa04918	Thyroid hormone synthesis	11/1071	71/6997	0.533482	0.939349	0.864759	ADCY1/ADCY7/ATF6B/GNAS/GSR/ITPR1/LRP2/ASGR1/PRKCA/PRKCB/CREB5	11
hsa04660	T cell receptor signaling pathway	16/1071	104/6997	0.533498	0.939349	0.864759	MALT1/MAP3K8/CSF2/FOS/ICOS/ITK/NFATC2/NFKBIA/NFKBIE/PDPK1/PIK3R2/MAPK13/TNF/CARD11/CD3E/CD8A	16
hsa04670	Leukocyte transendothelial migration	18/1071	118/6997	0.546251	0.944447	0.869453	CDH5/OCLN/CLDN23/CYBB/ARHGAP35/ITK/MLLT4/MSN/NCF2/PIK3R2/PLCG2/PRKCA/PRKCB/MAPK13/PTPN11/MYL7/EZR/CLDN1	18
hsa04919	Thyroid hormone signaling pathway	18/1071	118/6997	0.546251	0.944447	0.869453	DIO2/ESR1/MED13L/ITGB3/PDPK1/PFKFB2/PIK3R2/PLCG2/SLCO1C1/PRKCA/PRKCB/CCND1/SLC16A2/STAT1/CASP9/PLCD4/HDAC3/NCOR1	18
hsa00563	Glycosylphosphatidylinositol(GPI)-anchor biosynthesis	4/1071	25/6997	0.546266	0.944447	0.869453	PIGU/GPLD1/PIGV/PIGZ	4
hsa00531	Glycosaminoglycan degradation	3/1071	19/6997	0.573699	0.968696	0.891776	HGSNAT/HYAL4/IDS	3
hsa04916	Melanogenesis	15/1071	100/6997	0.57735	0.968696	0.891776	ADCY1/FZD10/ADCY7/EDNRB/GNAO1/GNAS/KITLG/PRKCA/PRKCB/TCF7L2/WNT6/WNT8A/WNT10B/WNT11/FZD4	15
hsa00601	Glycosphingolipid biosynthesis - lacto and neolacto series	4/1071	26/6997	0.578981	0.968696	0.891776	B3GNT2/FUT1/FUT6/B4GALT2	4
hsa04360	Axon guidance	19/1071	127/6997	0.581958	0.968696	0.891776	EFNA3/EFNB3/EPHA4/EPHA7/EPHA8/UNC5B/SEMA3D/RND1/RHOD/L1CAM/ABLIM1/LIMK2/NFATC2/PLXNA2/SEMA4C/LRRC4/SEMA6D/ABLIM2/SEMA5A	19
hsa05230	Central carbon metabolism in cancer	10/1071	67/6997	0.587156	0.968696	0.891776	ERBB2/FGFR1/GLS2/IDH1/NTRK1/NTRK3/PDGFRA/PDHA2/PIK3R2/SLC1A5	10
hsa04810	Regulation of actin cytoskeleton	32/1071	214/6997	0.587926	0.968696	0.891776	WASF2/CHRM3/IQGAP3/DIAPH2/F2/FGF5/FGF7/FGF13/FGFR1/FGFR4/FN1/FGF22/ARHGAP35/ITGA2/ITGAX/ITGB3/ITGB8/LIMK2/MSN/MYH9/MYH10/PDGFRA/PFN2/PIK3R2/SSH1/ENAH/MYL7/BDKRB2/TMSB4X/EZR/DIAPH3/PIP5K1B	32
hsa04211	Longevity regulating pathway - mammal	14/1071	94/6997	0.589026	0.968696	0.891776	ADCY1/ADCY7/ATF6B/EIF4EBP1/SIRT1/PRKAG2/PIK3R2/PRKAG1/RPS6KB2/SOD2/STK11/CAMKK1/AKT1S1/CREB5	14
hsa04310	Wnt signaling pathway	21/1071	142/6997	0.60506	0.968696	0.891776	FZD10/CSNK2A2/BAMBI/DKK2/NFATC2/SOST/PRKCA/PRKCB/CCND1/TBL1X/TCF7L2/WNT6/WNT8A/WNT10B/WNT11/TBL1XR1/FOSL1/AXIN2/FZD4/NKD1/TBL1Y	21
hsa04664	Fc epsilon RI signaling pathway	10/1071	68/6997	0.606975	0.968696	0.891776	CSF2/INPP5D/PDPK1/PIK3R2/PLCG2/PRKCA/MAPK13/MAP2K6/TNF/PLA2G4C	10
hsa00100	Steroid biosynthesis	3/1071	20/6997	0.610148	0.968696	0.891776	MSMO1/SC5D/SOAT2	3
hsa00670	One carbon pool by folate	3/1071	20/6997	0.610148	0.968696	0.891776	ALDH1L2/DHFR/MTHFR	3
hsa04966	Collecting duct acid secretion	4/1071	27/6997	0.610302	0.968696	0.891776	SLC12A7/ATP6V1C2/ATP6V1D/SLC4A1	4
hsa03450	Non-homologous end-joining	2/1071	13/6997	0.613841	0.968696	0.891776	DNTT/DCLRE1C	2
hsa04970	Salivary secretion	13/1071	89/6997	0.618693	0.968696	0.891776	ADCY1/ADCY7/CHRM3/ADRA1D/GNAS/AQP5/ITPR1/ATP2B3/ATP2B4/PRKCA/PRKCB/PRKG1/PRKG2	13
hsa05215	Prostate cancer	13/1071	89/6997	0.618693	0.968696	0.891776	CDKN1A/ERBB2/FGFR1/HSP90AA1/HSP90AB1/NFKBIA/PDGFRA/PDPK1/PIK3R2/CCND1/TCF7L2/CASP9/CREB5	13
hsa04142	Lysosome	18/1071	123/6997	0.621582	0.968696	0.891776	AP1M2/HGSNAT/CTSK/CTSL/CTSS/CTSW/AP1B1/ARSG/AP4E1/AP3M1/LAMP3/IDS/ASAH1/NAGPA/ATP6AP1/MCOLN1/LAPTM5/AP3B2	18
hsa01100	Metabolic pathways	186/1071	1236/6997	0.623733	0.968696	0.891776	B3GNT2/POLD3/PTGES3/MAN1A2/GALNT6/MAN1B1/AZIN2/TPH2/PLD4/HYKK/COX6B2/PIGU/MBOAT2/HGSNAT/PIP5KL1/NANP/AMDHD1/UPP2/CYP2B6/CYP2C19/CYP2J2/CYP7A1/CYP11A1/IDO2/DHFR/SARDH/DNMT3A/AGXT/TYMP/ALG14/ENO1/AK4/EXT1/ALDH1A1/ACSL3/FASN/PRPS1L1/PLCH1/NMNAT2/LPIN1/GANAB/ACSBG1/AHCYL2/FOLH1/NNT/HYAL4/PLD3/ATP6V1C2/FUT1/FUT6/LCLAT1/B4GALNT1/POLR1A/IL4I1/GLCE/PHGDH/PLA2G2D/GCH1/GCNT1/GGT1/INPP5J/GLS2/GLUD1/ANPEP/PS…	186
hsa00982	Drug metabolism - cytochrome P450	10/1071	69/6997	0.62632	0.968696	0.891776	CYP2B6/CYP2C19/FMO1/FMO5/AOX1/MAOB/UGT2B28/UGT1A8/UGT1A6/UGT2B17	10
hsa04120	Ubiquitin mediated proteolysis	20/1071	137/6997	0.628689	0.968696	0.891776	HUWE1/UBE4B/UBE2J2/UBOX5/UBE2S/PRPF19/BIRC2/BIRC3/NHLRC1/FZR1/UBR5/PML/ANAPC1/UBA7/CUL3/SOCS3/KLHL13/UBE2L6/TRIP12/CDC20	20
hsa00350	Tyrosine metabolism	5/1071	35/6997	0.638742	0.968696	0.891776	IL4I1/HGD/AOX1/MAOB/AOC3	5
hsa05020	Prion diseases	5/1071	35/6997	0.638742	0.968696	0.891776	STIP1/EGR1/IL6/PRNP/CCL5	5
hsa00510	N-Glycan biosynthesis	7/1071	49/6997	0.639808	0.968696	0.891776	MAN1A2/MAN1B1/ALG14/GANAB/MGAT5/ST6GAL1/B4GALT2	7
hsa00650	Butanoate metabolism	4/1071	28/6997	0.640144	0.968696	0.891776	HMGCS1/ACSM5/BDH2/ALDH5A1	4
hsa04923	Regulation of lipolysis in adipocytes	8/1071	56/6997	0.641297	0.968696	0.891776	ADCY1/ADCY7/GNAS/PIK3R2/PRKG1/PRKG2/PTGS1/PTGS2	8
hsa00790	Folate biosynthesis	2/1071	14/6997	0.655366	0.977572	0.899947	DHFR/GCH1	2
hsa04976	Bile secretion	10/1071	71/6997	0.663467	0.977572	0.899947	ABCC4/ADCY1/ADCY7/CYP7A1/SLC51A/GNAS/HMGCR/LDLR/SLC22A1/SCARB1	10
hsa05218	Melanoma	10/1071	71/6997	0.663467	0.977572	0.899947	CDK6/CDKN1A/FGF5/FGF7/FGF13/FGFR1/FGF22/PDGFRA/PIK3R2/CCND1	10
hsa05216	Thyroid cancer	4/1071	29/6997	0.668451	0.977572	0.899947	NTRK1/CCND1/TCF7L2/TPM3	4
hsa04722	Neurotrophin signaling pathway	17/1071	120/6997	0.675431	0.977572	0.899947	SHC2/RAPGEF1/IRAK1/ARHGDIA/ARHGDIG/NFKBIA/NFKBIE/NTRK1/NTRK2/NTRK3/PDPK1/PIK3R2/PLCG2/MAPK13/PTPN11/TP73/RIPK2	17
hsa05169	Epstein-Barr virus infection	29/1071	202/6997	0.678222	0.977572	0.899947	CDKN1A/CSNK2A2/FGR/DDX58/HLA-B/HLA-C/HLA-DPA1/HLA-DRB4/HLA-E/HLA-F/HLA-G/IRAK1/NFKBIA/NFKBIE/PIK3R2/PLCG2/POLR2A/POLR2J3/MAPK13/MAP2K6/PSMD12/RELB/TNFAIP3/TRAF1/YWHAG/YWHAZ/USP7/TRADD/CD19	29
hsa05214	Glioma	9/1071	65/6997	0.681083	0.977572	0.899947	CDK6/CDKN1A/SHC2/PDGFRA/PIK3R2/PLCG2/PRKCA/PRKCB/CCND1	9
hsa04962	Vasopressin-regulated water reabsorption	6/1071	44/6997	0.684817	0.977572	0.899947	GNAS/ARHGDIA/ARHGDIG/AVPR2/RAB5C/CREB5	6
hsa00460	Cyanoamino acid metabolism	1/1071	7/6997	0.687599	0.977572	0.899947	GGT1	1
hsa04650	Natural killer cell mediated cytotoxicity	19/1071	135/6997	0.692242	0.977572	0.899947	SH2D1B/CSF2/SHC2/HLA-B/HLA-C/HLA-E/HLA-G/IFNAR2/IFNB1/KIR2DS4/NFATC2/CD244/PIK3R2/PLCG2/PRKCA/PRKCB/PTPN11/TNF/TNFSF10	19
hsa04922	Glucagon signaling pathway	14/1071	101/6997	0.699425	0.977572	0.899947	CPT1A/SIK1/SIRT1/GNAS/ACACA/PRMT1/ITPR1/PRKAG2/PDHA2/PHKA1/PPARA/PRKAG1/PPP4R3B/CREB5	14
hsa05231	Choline metabolism in cancer	14/1071	101/6997	0.699425	0.977572	0.899947	WASF2/EIF4EBP1/FOS/PDGFRA/PDPK1/PIK3R2/PRKCA/PRKCB/RALGDS/RPS6KB2/SLC22A1/PIP5K1B/PLA2G4C/PPAP2B	14
hsa05213	Endometrial cancer	7/1071	52/6997	0.702749	0.977572	0.899947	ERBB2/PDPK1/PIK3R2/CCND1/TCF7L2/AXIN2/CASP9	7
hsa00270	Cysteine and methionine metabolism	6/1071	45/6997	0.70631	0.977572	0.899947	DNMT3A/AHCYL2/IL4I1/BCAT1/BHMT/CBS	6
hsa03022	Basal transcription factors	6/1071	45/6997	0.70631	0.977572	0.899947	TAF6L/TAF8/GTF2H4/GTF2H5/TAF2/TAF15	6
hsa04964	Proximal tubule bicarbonate reclamation	3/1071	23/6997	0.706462	0.977572	0.899947	SLC38A3/GLS2/GLUD1	3
hsa04540	Gap junction	12/1071	88/6997	0.713616	0.977572	0.899947	ADCY1/ADCY7/TUBB/GNAS/ITPR1/PDGFRA/PRKCA/PRKCB/PRKG1/PRKG2/TUBA4A/TUBA3C	12
hsa04520	Adherens junction	10/1071	74/6997	0.714996	0.977572	0.899947	WASF2/CSNK2A2/ERBB2/FGFR1/MLLT4/PARD3/PTPRB/SNAI2/TCF7L2/PVRL4	10
hsa04971	Gastric acid secretion	10/1071	74/6997	0.714996	0.977572	0.899947	ADCY1/ADCY7/CHRM3/GNAS/ITPR1/KCNJ10/PRKCA/PRKCB/SSTR2/EZR	10
hsa04114	Oocyte meiosis	17/1071	123/6997	0.715297	0.977572	0.899947	ADCY1/ADCY7/CPEB3/SMC1B/SPDYE1/ITPR1/SPDYE4/SPDYE3/SPDYE2/PLK1/PPP2R1B/PPP2R5C/ANAPC1/YWHAG/YWHAZ/CPEB4/CDC20	17
hsa04512	ECM-receptor interaction	11/1071	82/6997	0.729448	0.988585	0.910086	COL4A1/COL4A3/COL4A6/DAG1/FN1/ITGA2/ITGB3/ITGB8/LAMC2/GP6/CD36	11
hsa05120	Epithelial cell signaling in Helicobacter pylori infection	9/1071	68/6997	0.73319	0.988585	0.910086	ATP6V1C2/CXCL1/NFKBIA/ATP6V1D/PLCG2/ATP6AP1/MAPK13/PTPN11/CCL5	9
hsa04960	Aldosterone-regulated sodium reabsorption	5/1071	39/6997	0.733689	0.988585	0.910086	PDPK1/PIK3R2/PRKCA/PRKCB/SGK1	5
