# Supplementary material for: Posttranscriptional upregulation of HER3 by HER2 mRNA induces trastuzumab resistance in breast cancer
Source: Mol Cancer. 2018 Aug 2;17:113. doi: 10.1186/s12943-018-0862-5 (PMC6090962; doi:10.1186/s12943-018-0862-5)
Supplement: Supplementary file 3 — Table S3. Shared miRNAs binding sites prediction in human HER2 and HER4 3’UTR. (XLSX 12 kb) [file 12943_2018_862_MOESM3_ESM.xlsx]

## Sheet: TargetScan7
miRNA family	Conserved sites total	Conserved 8mer sites	Conserved 7mer-m8 sites	Conserved 7mer-1A sites	Poorly conserved sites total	Poorly conserved 8mer sites	Poorly conserved 7mer-m8 sites	Poorly conserved 7mer-1A sites	6mers	Cumulative weighted context++ score	Total context++ score	Aggregate Pct	miRNA family is conserved in:
miR-4731-5p	0	0	0	0	2	0	1	1	3	-0.45	-0.51	N/A	Poorly conserved family
miR-331-3p	0	0	0	0	2	1	1	0	0	-0.33	-0.34	N/A	Mammals
miR-525-5p	0	0	0	0	1	1	0	0	1	-0.34	-0.34	N/A	Poorly conserved family
miR-326	0	0	0	0	1	0	1	0	2	-0.19	-0.2	N/A	Mammals
miR-483-3p.1	0	0	0	0	1	0	0	1	0	0	-0.18	N/A	Mammals
miR-574-5p	0	0	0	0	1	0	0	1	0	0	-0.17	N/A	Poorly conserved family
miR-491-5p	0	0	0	0	1	0	0	1	1	-0.03	-0.16	N/A	Mammals
miR-1197	0	0	0	0	2	0	1	1	0	-0.16	-0.16	N/A	Mammals
miR-330-3p.2	0	0	0	0	1	0	1	0	0	-0.14	-0.15	N/A	Mammals
miR-378-3p	0	0	0	0	1	0	0	1	2	-0.04	-0.13	N/A	Mammals
miR-3150a-3p	0	0	0	0	1	0	1	0	0	-0.13	-0.13	N/A	Poorly conserved family
miR-660-5p	0	0	0	0	1	0	1	0	0	-0.03	-0.13	N/A	Poorly conserved family
miR-2355-5p	0	0	0	0	1	0	1	0	1	-0.11	-0.13	N/A	Poorly conserved family
miR-375	0	0	0	0	1	0	0	1	0	-0.12	-0.12	< 0.1	Vertebrates
miR-133a-3p.1	1	0	1	0	0	0	0	0	0	-0.12	-0.12	< 0.1	Vertebrates
miR-377-3p	0	0	0	0	1	0	0	1	0	-0.12	-0.12	N/A	Mammals
miR-665	0	0	0	0	1	0	0	1	1	-0.02	-0.12	N/A	Mammals
miR-512-3p	0	0	0	0	1	0	1	0	0	-0.12	-0.12	N/A	Poorly conserved family
miR-125-5p	1	1	0	0	0	0	0	0	1	-0.1	-0.11	< 0.1	Vertebrates
miR-766-5p	0	0	0	0	1	0	1	0	1	-0.04	-0.11	N/A	Poorly conserved family
miR-299-3p	0	0	0	0	1	0	1	0	0	0	-0.09	N/A	Mammals
miR-450b-5p	0	0	0	0	1	0	1	0	1	-0.02	-0.08	N/A	Poorly conserved family
miR-3140-3p	0	0	0	0	1	0	1	0	0	-0.08	-0.08	N/A	Poorly conserved family
miR-155-5p	0	0	0	0	1	0	1	0	0	0	-0.07	< 0.1	Vertebrates
miR-670-5p	0	0	0	0	3	0	1	2	1	-0.06	-0.06	N/A	Poorly conserved family
miR-1224-5p	0	0	0	0	1	0	1	0	0	-0.04	-0.04	N/A	Mammals
miR-516b-5p	0	0	0	0	1	0	0	1	1	-0.01	-0.04	N/A	Poorly conserved family
miR-500a-3p	0	0	0	0	1	0	0	1	0	0	-0.04	N/A	Poorly conserved family
miR-6509-3p	0	0	0	0	1	0	1	0	0	-0.04	-0.04	N/A	Poorly conserved family
miR-1252-5p	0	0	0	0	2	0	2	0	1	-0.04	-0.04	N/A	Poorly conserved family
miR-1245b-5p	0	0	0	0	1	0	1	0	0	-0.04	-0.04	N/A	Poorly conserved family
miR-345-3p	0	0	0	0	2	0	1	1	0	-0.01	-0.03	N/A	Poorly conserved family
miR-146-5p	0	0	0	0	1	0	1	0	0	0	-0.02	< 0.1	Vertebrates
miR-204-5p/211-5p	0	0	0	0	1	0	1	0	1	-0.02	-0.02	< 0.1	Vertebrates
miR-26-5p	0	0	0	0	1	0	1	0	0	-0.02	-0.02	< 0.1	Vertebrates
miR-1-3p/206	0	0	0	0	1	0	1	0	0	0	-0.02	< 0.1	Vertebrates
miR-411-5p.1	0	0	0	0	1	0	1	0	0	0	-0.02	N/A	Mammals
miR-670-3p	0	0	0	0	1	0	1	0	1	-0.02	-0.02	N/A	Mammals
miR-545-5p	0	0	0	0	1	0	1	0	1	0	-0.02	N/A	Poorly conserved family
miR-513b-5p	0	0	0	0	1	0	1	0	0	0	-0.02	N/A	Poorly conserved family
miR-1277-5p	0	0	0	0	1	0	1	0	0	0	-0.02	N/A	Poorly conserved family
miR-524-5p	0	0	0	0	1	0	1	0	1	-0.02	-0.02	N/A	Poorly conserved family
miR-520g-3p	0	0	0	0	1	0	1	0	0	0	-0.02	N/A	Poorly conserved family
miR-2467-3p	0	0	0	0	1	0	1	0	0	-0.02	-0.02	N/A	Poorly conserved family
miR-17-5p/20-5p/93-5p/106-5p/519-3p	0	0	0	0	1	0	0	1	1	0	-0.01	0.19	Vertebrates
miR-515-5p/519e-5p	0	0	0	0	1	0	0	1	0	-0.01	-0.01	N/A	Poorly conserved family
